# Supplementary material for: Structure of (E)-4-amino-5-{[(1,5-dimethyl-3-oxo-2-phenyl-2,3-di­hydro-1H-pyrazol-4-yl)imino]­meth­yl}-1-methyl-2-phenyl-2,3-di­hydro-1H-pyrazol-3-one: aerial oxidation of 4-amino­anti­pyrine in di­methyl­formamide
Source: Acta Crystallogr E Crystallogr Commun. 2025 Apr 29;81(Pt 5):438–43. doi: 10.1107/S2056989025003676 (PMC12054767; doi:10.1107/S2056989025003676)
Supplement: Supplementary file 1 [file e-81-00438-sup1.cif]

##############################################################################
#                                                                            #
# This CIF contains the data in a paper accepted for publication in          #
# Acta Crystallographica Section E. It conforms to the requirements of       #
# Notes for Authors for Acta Crystallographica Section E, and has been       #
# peer reviewed under the auspices of the IUCr Commission on Journals.       #
#                                                                            #
# Full details of the Crystallographic Information File format               #
# are given in the paper "The Crystallographic Information File (CIF):       #
# a New Standard Archive File for Crystallography" by S. R. Hall, F. H.      #
# Allen and I. D. Brown [Acta Cryst. (1991), A47, 655-685].                  #
#                                                                            #
# The current version of the core CIF dictionary is obtainable from          #
# ftp://ftp.iucr.org/pub/cif_core.dic.                                       #
#                                                                            #
# Software is freely available for graphical display of the structure(s)     #
# in this CIF. For information consult the CIF software page                 #
# http://www.iucr.org/resources/cif/software.                                #
#                                                                            #
# This file may be used for bona fide research purposes within the           #
# scientific community so long as proper attribution is given to the journal # 
# article from which it was obtained.                                        #
#                                                                            #
##############################################################################
data_I
_audit_creation_method     'SHELXL-2019/3'
_chemical_name_systematic
;\
(<i>E</i>)-4-Amino-5-{[(1,5-dimethyl-3-oxo-2-phenyl-2,3-dihydro-1<i>H</i>-\
pyrazol-4-yl)imino]methyl}-1-methyl-2-phenyl-2,3-dihydro-1<i>H</i>-pyrazol-\
3-one
;
_chemical_name_common     ?
_chemical_formula_moiety     'C22 H22 N6 O2'
_chemical_formula_sum     'C22 H22 N6 O2'
_chemical_formula_iupac     'C22 H22 N6 O2'
_chemical_formula_weight     402.45
_chemical_melting_point     ?
_space_group_crystal_system     monoclinic
_space_group_name_H-M_alt     'C 2/c'
_space_group_name_Hall     '-C 2yc'
loop_
    _space_group_symop_operation_xyz
    'x, y, z'
    '-x, y, -z+1/2'
    'x+1/2, y+1/2, z'
    '-x+1/2, y+1/2, -z+1/2'
    '-x, -y, -z'
    'x, -y, z-1/2'
    '-x+1/2, -y+1/2, -z'
    'x+1/2, -y+1/2, z-1/2'
_cell_length_a     20.2393(11)
_cell_length_b     10.6519(8)
_cell_length_c     19.4225(11)
_cell_angle_alpha     90
_cell_angle_beta     106.614(5)
_cell_angle_gamma     90
_cell_volume     4012.4(4)
_cell_formula_units_Z     8
_cell_measurement_reflns_used     2185
_cell_measurement_theta_min     4.51
_cell_measurement_theta_max     73.06
_cell_measurement_temperature     95(2)
_exptl_crystal_description     block
_exptl_crystal_colour     yellow
_exptl_crystal_size_max     0.111
_exptl_crystal_size_mid     0.059
_exptl_crystal_size_min     0.017
_exptl_crystal_density_diffrn     1.332
_exptl_crystal_density_meas     ?
_exptl_crystal_density_method     ?
_exptl_crystal_F_000     1696
_exptl_absorpt_coefficient_mu     0.725
_exptl_absorpt_correction_type     multi-scan
_exptl_absorpt_process_details
;
(CrysAlisPro; Rigaku OD, 2020)
;
_exptl_absorpt_correction_T_min     0.489
_exptl_absorpt_correction_T_max     1.000
_diffrn_ambient_temperature     95(2)
_diffrn_source     'micro-focus sealed X-ray tube'
_diffrn_radiation_type     CuK\a
_diffrn_radiation_wavelength     1.54184
_diffrn_radiation_monochromator     'mirror'
_diffrn_measurement_device_type     'SuperNova, Dual, Cu at home/near, AtlasS2'
_diffrn_measurement_device     'four-circle diffractometer'
_diffrn_measurement_method     '\w scans'
_diffrn_detector     'CCD plate'
_diffrn_detector_area_resol_mean     5.2027
_diffrn_reflns_number     11696
_diffrn_reflns_av_R_equivalents     0.0782
_diffrn_reflns_av_unetI/netI     0.0932
_diffrn_reflns_theta_min     4.560
_diffrn_reflns_theta_max     73.371
_diffrn_reflns_theta_full     67.684
_diffrn_measured_fraction_theta_max     0.969
_diffrn_measured_fraction_theta_full     0.995
_diffrn_reflns_limit_h_min     -20
_diffrn_reflns_limit_h_max     24
_diffrn_reflns_limit_k_min     -13
_diffrn_reflns_limit_k_max     11
_diffrn_reflns_limit_l_min     -21
_diffrn_reflns_limit_l_max     24
_refine_special_details     ?
_reflns_number_total     3915
_reflns_number_gt     2695
_reflns_threshold_expression     'I > 2\s(I)'
_refine_ls_structure_factor_coef     Fsqd
_refine_ls_matrix_type     full
_refine_ls_R_factor_all     0.0928
_refine_ls_R_factor_gt     0.0576
_refine_ls_wR_factor_gt     0.1118
_refine_ls_wR_factor_ref     0.1373
_refine_ls_goodness_of_fit_ref     1.090
_refine_ls_restrained_S_all     1.100
_refine_ls_number_reflns     3915
_refine_ls_number_parameters     281
_refine_ls_number_restraints     3
_refine_ls_hydrogen_treatment     mixed
_refine_ls_weighting_scheme     calc
_refine_ls_weighting_details
              'w=1/[\s^2^(Fo^2^)+(0.0162P)^2^+0.9186P] where P=(Fo^2^+2Fc^2^)/3'
_atom_sites_solution_hydrogens     mixed
_atom_sites_solution_primary     direct
_atom_sites_solution_secondary     difmap
_refine_ls_shift/su_max     0.000
_refine_ls_shift/su_mean     0.000
_refine_diff_density_max     0.234
_refine_diff_density_min     -0.241
_refine_ls_extinction_method     none
_refine_ls_extinction_coef     .
loop_
    _atom_type_symbol
    _atom_type_description
    _atom_type_scat_dispersion_real
    _atom_type_scat_dispersion_imag
    _atom_type_scat_source
    'C' 'C' 0.0181 0.0091
                         'International Tables Vol C Tables 4.2.6.8 and 6.1.1.4'
    'H' 'H' 0.0000 0.0000
                         'International Tables Vol C Tables 4.2.6.8 and 6.1.1.4'
    'N' 'N' 0.0311 0.0180
                         'International Tables Vol C Tables 4.2.6.8 and 6.1.1.4'
    'O' 'O' 0.0492 0.0322
                         'International Tables Vol C Tables 4.2.6.8 and 6.1.1.4'
_computing_data_collection
;
CrysAlisPro (Rigaku OD, 2020)
;
_computing_cell_refinement
;
CrysAlisPro (Rigaku OD, 2020)
;
_computing_data_reduction
;
CrysAlisPro (Rigaku OD, 2020)
;
_computing_structure_solution
;
Superflip (Palatinus & Chapuis, 2007;
Jana2020 (Pet\<r\'i\<cek <i>et al.</i>,  2023)
;
_computing_structure_refinement
;
<i>SHELXL2019/3</i> (Sheldrick, 2015)
;
_computing_molecular_graphics
;
PLATON (Spek, 2020) and Mercury (Macrae <i>et al.</i>,  2020)
;
_computing_publication_material
;
<i>SHELXL2019/3</i> (Sheldrick, 2015), PLATON (Spek, 2020) and
publcif (Westrip, 2010)
;
loop_
    _atom_site_type_symbol
    _atom_site_label
    _atom_site_fract_x
    _atom_site_fract_y
    _atom_site_fract_z
    _atom_site_U_iso_or_equiv
    _atom_site_adp_type
    _atom_site_calc_flag
    _atom_site_occupancy
    _atom_site_disorder_assembly
    _atom_site_disorder_group
    O O1 0.26471(10) 0.82349(18) 0.71602(11) 0.0333(5) Uani d 1 . .
    O O2 0.48785(10) 0.67524(17) 0.45511(10) 0.0270(4) Uani d 1 . .
    N N1 0.28813(11) 0.6763(2) 0.80851(12) 0.0241(5) Uani d 1 . .
    N N2 0.32274(11) 0.5621(2) 0.82181(12) 0.0239(5) Uani d 1 . .
    N N3 0.36940(11) 0.6519(2) 0.66612(12) 0.0230(4) Uani d 1 . .
    N N4 0.37734(11) 0.8631(2) 0.52073(12) 0.0241(5) Uani d 1 . .
    N N5 0.41266(11) 0.8324(2) 0.46958(12) 0.0225(5) Uani d 1 . .
    N N6 0.45817(12) 0.5646(2) 0.58278(13) 0.0264(5) Uani d 1 . .
    H H6AN 0.4389(19) 0.534(4) 0.6156(19) 0.046(10) Uiso d 1 . .
    H H6BN 0.4769(18) 0.506(3) 0.5546(18) 0.044(10) Uiso d 1 . .
    C C1 0.29526(13) 0.7285(2) 0.74460(15) 0.0252(5) Uani d 1 . .
    C C2 0.34215(12) 0.6435(2) 0.72408(14) 0.0220(5) Uani d 1 . .
    C C3 0.35728(13) 0.5455(2) 0.77250(14) 0.0234(5) Uani d 1 . .
    C C4 0.23438(14) 0.7031(3) 0.84031(14) 0.0258(5) Uani d 1 . .
    C C5 0.23232(13) 0.8209(3) 0.86942(15) 0.0269(6) Uani d 1 . .
    H H5 0.265495 0.882624 0.867108 0.032 Uiso calc 1 . .
    C C6 0.18129(15) 0.8482(3) 0.90208(15) 0.0316(6) Uani d 1 . .
    H H6 0.179484 0.929006 0.922122 0.038 Uiso calc 1 . .
    C C7 0.13298(14) 0.7580(3) 0.90557(16) 0.0314(6) Uani d 1 . .
    H H7 0.098412 0.776905 0.928336 0.038 Uiso calc 1 . .
    C C8 0.13510(15) 0.6400(3) 0.87575(17) 0.0352(7) Uani d 1 . .
    H H8 0.101978 0.578122 0.878016 0.042 Uiso calc 1 . .
    C C9 0.18632(14) 0.6126(3) 0.84232(16) 0.0313(6) Uani d 1 . .
    H H9 0.187874 0.532522 0.821286 0.038 Uiso calc 1 . .
    C C10 0.34044(15) 0.5069(3) 0.89333(14) 0.0300(6) Uani d 1 . .
    H H10A 0.306959 0.534045 0.918095 0.045 Uiso calc 0.5 . .
    H H10B 0.339565 0.415177 0.889350 0.045 Uiso calc 0.5 . .
    H H10C 0.386706 0.534382 0.920692 0.045 Uiso calc 0.5 . .
    H H10D 0.381861 0.455024 0.900663 0.045 Uiso calc 0.5 . .
    H H10E 0.349255 0.573892 0.929408 0.045 Uiso calc 0.5 . .
    H H10F 0.302114 0.454687 0.898065 0.045 Uiso calc 0.5 . .
    C C11 0.40348(15) 0.4365(3) 0.77530(15) 0.0290(6) Uani d 1 . .
    H H11A 0.427737 0.446143 0.738586 0.043 Uiso calc 1 . .
    H H11B 0.376096 0.359208 0.766291 0.043 Uiso calc 1 . .
    H H11C 0.437139 0.432114 0.822884 0.043 Uiso calc 1 . .
    C C12 0.35777(13) 0.7508(2) 0.62549(14) 0.0222(5) Uani d 1 . .
    H H12 0.330612 0.818076 0.634577 0.027 Uiso calc 1 . .
    C C13 0.38717(13) 0.7557(2) 0.56620(14) 0.0237(5) Uani d 1 . .
    C C14 0.42913(13) 0.6708(2) 0.54780(13) 0.0212(5) Uani d 1 . .
    C C15 0.44761(13) 0.7201(2) 0.48601(14) 0.0236(5) Uani d 1 . .
    C C16 0.42297(13) 0.9285(2) 0.42269(14) 0.0239(5) Uani d 1 . .
    C C17 0.43325(16) 0.8949(3) 0.35769(15) 0.0341(6) Uani d 1 . .
    H H17 0.433488 0.809000 0.344528 0.041 Uiso calc 1 . .
    C C18 0.44319(18) 0.9885(3) 0.31212(17) 0.0408(7) Uani d 1 . .
    H H18 0.450361 0.966070 0.267463 0.049 Uiso calc 1 . .
    C C19 0.44287(15) 1.1135(3) 0.33029(17) 0.0343(7) Uani d 1 . .
    H H19 0.450448 1.176686 0.298891 0.041 Uiso calc 1 . .
    C C20 0.43135(14) 1.1456(3) 0.39494(15) 0.0283(6) Uani d 1 . .
    H H20 0.429285 1.231722 0.406967 0.034 Uiso calc 1 . .
    C C21 0.42279(13) 1.0542(2) 0.44233(14) 0.0252(5) Uani d 1 . .
    H H21 0.416884 1.076869 0.487512 0.030 Uiso calc 1 . .
    C C22 0.30443(14) 0.8929(3) 0.48461(18) 0.0376(7) Uani d 1 . .
    H H22A 0.279979 0.907024 0.520799 0.056 Uiso calc 1 . .
    H H22B 0.283073 0.822685 0.453602 0.056 Uiso calc 1 . .
    H H22C 0.301822 0.968835 0.455445 0.056 Uiso calc 1 . .
loop_
    _atom_site_aniso_label
    _atom_site_aniso_U_11
    _atom_site_aniso_U_22
    _atom_site_aniso_U_33
    _atom_site_aniso_U_12
    _atom_site_aniso_U_13
    _atom_site_aniso_U_23
    O1 0.0366(11) 0.0269(10) 0.0438(12) 0.0139(8) 0.0232(9) 0.0129(9)
    O2 0.0314(10) 0.0231(9) 0.0313(10) 0.0013(7) 0.0166(8) -0.0011(7)
    N1 0.0262(11) 0.0212(10) 0.0297(12) 0.0040(8) 0.0158(9) 0.0056(9)
    N2 0.0259(11) 0.0212(10) 0.0268(11) 0.0024(8) 0.0112(9) 0.0030(9)
    N3 0.0220(10) 0.0235(10) 0.0257(11) 0.0008(8) 0.0104(9) 0.0009(9)
    N4 0.0247(11) 0.0252(11) 0.0271(12) 0.0037(8) 0.0147(9) 0.0036(9)
    N5 0.0257(11) 0.0219(10) 0.0229(11) 0.0015(8) 0.0117(9) 0.0014(8)
    N6 0.0336(12) 0.0194(11) 0.0300(13) 0.0049(9) 0.0150(10) 0.0034(9)
    C1 0.0249(13) 0.0262(13) 0.0279(13) 0.0016(10) 0.0131(11) 0.0021(11)
    C2 0.0205(12) 0.0208(11) 0.0276(13) 0.0023(9) 0.0113(10) 0.0024(10)
    C3 0.0234(12) 0.0233(12) 0.0242(13) 0.0000(10) 0.0082(10) -0.0012(10)
    C4 0.0272(13) 0.0274(13) 0.0258(13) 0.0016(10) 0.0126(11) 0.0014(11)
    C5 0.0231(13) 0.0290(14) 0.0306(14) -0.0025(10) 0.0108(11) -0.0052(11)
    C6 0.0340(15) 0.0327(15) 0.0297(15) 0.0031(12) 0.0117(12) -0.0034(12)
    C7 0.0304(14) 0.0352(15) 0.0350(15) 0.0070(12) 0.0194(12) 0.0056(12)
    C8 0.0344(16) 0.0348(15) 0.0440(18) -0.0013(12) 0.0237(14) 0.0041(13)
    C9 0.0316(14) 0.0259(13) 0.0420(17) 0.0008(11) 0.0192(13) 0.0010(12)
    C10 0.0331(15) 0.0333(15) 0.0265(14) 0.0036(11) 0.0132(12) 0.0065(11)
    C11 0.0334(14) 0.0288(14) 0.0264(14) 0.0073(11) 0.0110(11) 0.0005(11)
    C12 0.0230(12) 0.0204(12) 0.0260(13) 0.0014(9) 0.0113(10) 0.0006(10)
    C13 0.0231(12) 0.0222(12) 0.0273(13) 0.0022(10) 0.0098(10) 0.0028(10)
    C14 0.0211(12) 0.0209(12) 0.0228(12) -0.0015(9) 0.0081(10) -0.0019(9)
    C15 0.0248(13) 0.0211(12) 0.0269(13) -0.0019(10) 0.0107(10) -0.0018(10)
    C16 0.0237(12) 0.0245(13) 0.0246(13) -0.0033(10) 0.0087(10) 0.0021(10)
    C17 0.0455(17) 0.0323(15) 0.0263(14) -0.0004(13) 0.0129(13) -0.0022(12)
    C18 0.0512(19) 0.0448(18) 0.0308(15) -0.0003(14) 0.0188(14) 0.0052(13)
    C19 0.0315(14) 0.0362(15) 0.0371(16) 0.0011(12) 0.0129(12) 0.0131(13)
    C20 0.0258(13) 0.0241(13) 0.0343(15) -0.0009(10) 0.0075(11) 0.0060(11)
    C21 0.0217(12) 0.0269(13) 0.0260(13) 0.0013(10) 0.0054(11) 0.0016(10)
    C22 0.0264(14) 0.0427(17) 0.0475(19) 0.0063(12) 0.0169(13) 0.0162(14)
_geom_special_details
;
 All esds (except the esd in the dihedral angle between two l.s. planes)
 are estimated using the full covariance matrix.  The cell esds are taken
 into account individually in the estimation of esds in distances, angles
 and torsion angles; correlations between esds in cell parameters are only
 used when they are defined by crystal symmetry.  An approximate (isotropic)
 treatment of cell esds is used for estimating esds involving l.s. planes.
;
loop_
    _geom_bond_atom_site_label_1
    _geom_bond_atom_site_label_2
    _geom_bond_site_symmetry_2
    _geom_bond_distance
    _geom_bond_publ_flag
    O1 C1 . 1.232(3) ?
    O2 C15 . 1.237(3) ?
    N1 N2 . 1.390(3) ?
    N1 C1 . 1.405(3) ?
    N1 C4 . 1.425(3) ?
    N2 C3 . 1.349(4) ?
    N2 C10 . 1.455(3) ?
    N3 C12 . 1.297(3) ?
    N3 C2 . 1.391(3) ?
    N4 N5 . 1.418(3) ?
    N4 C13 . 1.424(3) ?
    N4 C22 . 1.476(3) ?
    N5 C15 . 1.379(3) ?
    N5 C16 . 1.425(3) ?
    N6 C14 . 1.364(3) ?
    N6 H6AN . 0.90(4) ?
    N6 H6BN . 0.98(4) ?
    C1 C2 . 1.447(4) ?
    C2 C3 . 1.379(4) ?
    C3 C11 . 1.482(4) ?
    C4 C9 . 1.378(4) ?
    C4 C5 . 1.382(4) ?
    C5 C6 . 1.389(4) ?
    C5 H5 . 0.9500 ?
    C6 C7 . 1.386(4) ?
    C6 H6 . 0.9500 ?
    C7 C8 . 1.390(4) ?
    C7 H7 . 0.9500 ?
    C8 C9 . 1.402(4) ?
    C8 H8 . 0.9500 ?
    C9 H9 . 0.9500 ?
    C10 H10A . 0.9800 ?
    C10 H10B . 0.9800 ?
    C10 H10C . 0.9800 ?
    C10 H10D . 0.9800 ?
    C10 H10E . 0.9800 ?
    C10 H10F . 0.9800 ?
    C11 H11A . 0.9800 ?
    C11 H11B . 0.9800 ?
    C11 H11C . 0.9800 ?
    C12 C13 . 1.441(4) ?
    C12 H12 . 0.9500 ?
    C13 C14 . 1.357(4) ?
    C14 C15 . 1.454(4) ?
    C16 C17 . 1.384(4) ?
    C16 C21 . 1.393(4) ?
    C17 C18 . 1.386(4) ?
    C17 H17 . 0.9500 ?
    C18 C19 . 1.378(5) ?
    C18 H18 . 0.9500 ?
    C19 C20 . 1.384(4) ?
    C19 H19 . 0.9500 ?
    C20 C21 . 1.385(4) ?
    C20 H20 . 0.9500 ?
    C21 H21 . 0.9500 ?
    C22 H22A . 0.9800 ?
    C22 H22B . 0.9800 ?
    C22 H22C . 0.9800 ?
loop_
    _geom_angle_atom_site_label_1
    _geom_angle_atom_site_label_2
    _geom_angle_atom_site_label_3
    _geom_angle_site_symmetry_1
    _geom_angle_site_symmetry_3
    _geom_angle
    _geom_angle_publ_flag
    N2 N1 C1 . . 109.7(2) ?
    N2 N1 C4 . . 120.1(2) ?
    C1 N1 C4 . . 126.0(2) ?
    C3 N2 N1 . . 108.5(2) ?
    C3 N2 C10 . . 126.1(2) ?
    N1 N2 C10 . . 120.3(2) ?
    C12 N3 C2 . . 120.0(2) ?
    N5 N4 C13 . . 103.86(19) ?
    N5 N4 C22 . . 110.6(2) ?
    C13 N4 C22 . . 114.3(2) ?
    C15 N5 N4 . . 111.5(2) ?
    C15 N5 C16 . . 127.7(2) ?
    N4 N5 C16 . . 118.5(2) ?
    C14 N6 H6AN . . 116(2) ?
    C14 N6 H6BN . . 116(2) ?
    H6AN N6 H6BN . . 119(3) ?
    O1 C1 N1 . . 123.9(2) ?
    O1 C1 C2 . . 132.3(3) ?
    N1 C1 C2 . . 103.7(2) ?
    C3 C2 N3 . . 122.6(2) ?
    C3 C2 C1 . . 108.7(2) ?
    N3 C2 C1 . . 128.7(2) ?
    N2 C3 C2 . . 109.0(2) ?
    N2 C3 C11 . . 121.7(2) ?
    C2 C3 C11 . . 129.3(3) ?
    C9 C4 C5 . . 121.3(3) ?
    C9 C4 N1 . . 120.3(2) ?
    C5 C4 N1 . . 118.4(2) ?
    C4 C5 C6 . . 119.4(3) ?
    C4 C5 H5 . . 120.3 ?
    C6 C5 H5 . . 120.3 ?
    C7 C6 C5 . . 120.3(3) ?
    C7 C6 H6 . . 119.8 ?
    C5 C6 H6 . . 119.8 ?
    C6 C7 C8 . . 120.0(3) ?
    C6 C7 H7 . . 120.0 ?
    C8 C7 H7 . . 120.0 ?
    C7 C8 C9 . . 119.7(3) ?
    C7 C8 H8 . . 120.1 ?
    C9 C8 H8 . . 120.1 ?
    C4 C9 C8 . . 119.3(3) ?
    C4 C9 H9 . . 120.4 ?
    C8 C9 H9 . . 120.4 ?
    N2 C10 H10A . . 109.5 ?
    N2 C10 H10B . . 109.5 ?
    H10A C10 H10B . . 109.5 ?
    N2 C10 H10C . . 109.5 ?
    H10A C10 H10C . . 109.5 ?
    H10B C10 H10C . . 109.5 ?
    H10D C10 H10E . . 109.5 ?
    H10D C10 H10F . . 109.5 ?
    H10E C10 H10F . . 109.5 ?
    C3 C11 H11A . . 109.5 ?
    C3 C11 H11B . . 109.5 ?
    H11A C11 H11B . . 109.5 ?
    C3 C11 H11C . . 109.5 ?
    H11A C11 H11C . . 109.5 ?
    H11B C11 H11C . . 109.5 ?
    N3 C12 C13 . . 118.1(2) ?
    N3 C12 H12 . . 120.9 ?
    C13 C12 H12 . . 120.9 ?
    C14 C13 N4 . . 111.0(2) ?
    C14 C13 C12 . . 128.2(2) ?
    N4 C13 C12 . . 120.6(2) ?
    C13 C14 N6 . . 129.4(3) ?
    C13 C14 C15 . . 107.8(2) ?
    N6 C14 C15 . . 122.4(2) ?
    O2 C15 N5 . . 126.0(2) ?
    O2 C15 C14 . . 128.4(2) ?
    N5 C15 C14 . . 105.5(2) ?
    C17 C16 C21 . . 120.8(3) ?
    C17 C16 N5 . . 119.0(2) ?
    C21 C16 N5 . . 120.2(2) ?
    C16 C17 C18 . . 118.9(3) ?
    C16 C17 H17 . . 120.5 ?
    C18 C17 H17 . . 120.5 ?
    C19 C18 C17 . . 121.3(3) ?
    C19 C18 H18 . . 119.3 ?
    C17 C18 H18 . . 119.3 ?
    C18 C19 C20 . . 119.1(3) ?
    C18 C19 H19 . . 120.5 ?
    C20 C19 H19 . . 120.5 ?
    C19 C20 C21 . . 121.0(3) ?
    C19 C20 H20 . . 119.5 ?
    C21 C20 H20 . . 119.5 ?
    C20 C21 C16 . . 118.9(3) ?
    C20 C21 H21 . . 120.5 ?
    C16 C21 H21 . . 120.5 ?
    N4 C22 H22A . . 109.5 ?
    N4 C22 H22B . . 109.5 ?
    H22A C22 H22B . . 109.5 ?
    N4 C22 H22C . . 109.5 ?
    H22A C22 H22C . . 109.5 ?
    H22B C22 H22C . . 109.5 ?
loop_
    _geom_torsion_atom_site_label_1
    _geom_torsion_atom_site_label_2
    _geom_torsion_atom_site_label_3
    _geom_torsion_atom_site_label_4
    _geom_torsion_site_symmetry_1
    _geom_torsion_site_symmetry_2
    _geom_torsion_site_symmetry_3
    _geom_torsion_site_symmetry_4
    _geom_torsion
    _geom_torsion_publ_flag
    C1 N1 N2 C3 . . . . 5.9(3) ?
    C4 N1 N2 C3 . . . . 164.2(2) ?
    C1 N1 N2 C10 . . . . 162.1(2) ?
    C4 N1 N2 C10 . . . . -39.7(3) ?
    C13 N4 N5 C15 . . . . -5.6(3) ?
    C22 N4 N5 C15 . . . . -128.7(2) ?
    C13 N4 N5 C16 . . . . -169.6(2) ?
    C22 N4 N5 C16 . . . . 67.3(3) ?
    N2 N1 C1 O1 . . . . 173.0(3) ?
    C4 N1 C1 O1 . . . . 16.3(4) ?
    N2 N1 C1 C2 . . . . -5.3(3) ?
    C4 N1 C1 C2 . . . . -162.0(2) ?
    C12 N3 C2 C3 . . . . -174.6(2) ?
    C12 N3 C2 C1 . . . . 5.8(4) ?
    O1 C1 C2 C3 . . . . -175.1(3) ?
    N1 C1 C2 C3 . . . . 2.9(3) ?
    O1 C1 C2 N3 . . . . 4.5(5) ?
    N1 C1 C2 N3 . . . . -177.4(2) ?
    N1 N2 C3 C2 . . . . -3.9(3) ?
    C10 N2 C3 C2 . . . . -158.3(2) ?
    N1 N2 C3 C11 . . . . 175.5(2) ?
    C10 N2 C3 C11 . . . . 21.1(4) ?
    N3 C2 C3 N2 . . . . -179.1(2) ?
    C1 C2 C3 N2 . . . . 0.5(3) ?
    N3 C2 C3 C11 . . . . 1.5(4) ?
    C1 C2 C3 C11 . . . . -178.9(3) ?
    N2 N1 C4 C9 . . . . -42.8(4) ?
    C1 N1 C4 C9 . . . . 111.6(3) ?
    N2 N1 C4 C5 . . . . 136.5(3) ?
    C1 N1 C4 C5 . . . . -69.0(4) ?
    C9 C4 C5 C6 . . . . 0.7(4) ?
    N1 C4 C5 C6 . . . . -178.6(3) ?
    C4 C5 C6 C7 . . . . 0.1(4) ?
    C5 C6 C7 C8 . . . . -0.5(4) ?
    C6 C7 C8 C9 . . . . 0.1(5) ?
    C5 C4 C9 C8 . . . . -1.2(4) ?
    N1 C4 C9 C8 . . . . 178.2(3) ?
    C7 C8 C9 C4 . . . . 0.7(5) ?
    C2 N3 C12 C13 . . . . 179.8(2) ?
    N5 N4 C13 C14 . . . . 4.3(3) ?
    C22 N4 C13 C14 . . . . 124.9(3) ?
    N5 N4 C13 C12 . . . . -179.4(2) ?
    C22 N4 C13 C12 . . . . -58.8(3) ?
    N3 C12 C13 C14 . . . . -3.0(4) ?
    N3 C12 C13 N4 . . . . -178.6(2) ?
    N4 C13 C14 N6 . . . . 170.8(3) ?
    C12 C13 C14 N6 . . . . -5.2(5) ?
    N4 C13 C14 C15 . . . . -1.5(3) ?
    C12 C13 C14 C15 . . . . -177.4(3) ?
    N4 N5 C15 O2 . . . . -172.9(2) ?
    C16 N5 C15 O2 . . . . -10.8(4) ?
    N4 N5 C15 C14 . . . . 4.9(3) ?
    C16 N5 C15 C14 . . . . 167.0(2) ?
    C13 C14 C15 O2 . . . . 175.7(3) ?
    N6 C14 C15 O2 . . . . 2.8(4) ?
    C13 C14 C15 N5 . . . . -2.0(3) ?
    N6 C14 C15 N5 . . . . -174.9(2) ?
    C15 N5 C16 C17 . . . . 42.4(4) ?
    N4 N5 C16 C17 . . . . -156.5(2) ?
    C15 N5 C16 C21 . . . . -137.4(3) ?
    N4 N5 C16 C21 . . . . 23.7(3) ?
    C21 C16 C17 C18 . . . . -0.2(4) ?
    N5 C16 C17 C18 . . . . 179.9(3) ?
    C16 C17 C18 C19 . . . . -0.1(5) ?
    C17 C18 C19 C20 . . . . -1.0(5) ?
    C18 C19 C20 C21 . . . . 2.4(4) ?
    C19 C20 C21 C16 . . . . -2.7(4) ?
    C17 C16 C21 C20 . . . . 1.6(4) ?
    N5 C16 C21 C20 . . . . -178.5(2) ?
loop_
    _geom_hbond_atom_site_label_D
    _geom_hbond_atom_site_label_H
    _geom_hbond_atom_site_label_A
    _geom_hbond_site_symmetry_A
    _geom_hbond_distance_DH
    _geom_hbond_distance_HA
    _geom_hbond_distance_DA
    _geom_hbond_angle_DHA
    N6 H6AN N3 . 0.90(4) 2.30(4) 2.894(3) 123(3)
    N6 H6BN O2 5_666 0.98(3) 2.09(3) 2.953(3) 147(3)
    C7 H7 O2 8_466 0.95 2.49 3.417(4) 165
    C10 H10D O2 6_566 0.98 2.52 3.472(4) 164
    C12 H12 O1 . 0.95 2.34 3.022(3) 128
    C17 H17 O2 . 0.95 2.55 3.013(4) 110
    C11 H11B Cg1 6_566 0.98 2.96 3.645(3) 128
_shelx_space_group_comment
;
The symmetry employed for this shelxl refinement is uniquely defined
by the following loop, which should always be used as a source of
symmetry information in preference to the above space-group names.
They are only intended as comments.
;
_shelx_estimated_absorpt_T_min     0.924
_shelx_estimated_absorpt_T_max     0.988
_shelx_hkl_file
;
   0   0   2 4660.23 602.377   1
   0   0   2 4638.04 604.141   2
   0   0   3-104.032 177.839   2
   0   0   3 179.236 149.224   1
   0   0   4 32326.0 2249.74   1
   0   0   5 146.299 165.936   1
   0   0   6 259.103 196.691   1
   0   0   7 591.472 539.138   1
   0   0   8 6237.35 1417.03   1
   0   0   9 282.672 389.332   1
   0   0  10 1453.31 1013.99   1
   0   0  11 7377.41 2420.28   1
   0   0  12 1015.34 594.415   1
   0   0  13-97.1140 500.298   1
   0   0  13 139.406 410.304   9
   0   0  14 4980.08 1051.95   4
   0   0  14 6308.25 2120.61   1
   0   0  14 5473.11 1454.74   9
   0   0  15-142.150 196.682   4
   0   0  15-215.380 87.7635   1
   0   0  16 5948.77 1389.90   4
   0   0  16 3766.95 1619.71   1
   0   0  16 6191.14 1585.10   9
   0   0  17-808.619 1027.56   9
   0   0  17 134.001 302.830   4
   0   0  18 4004.49 1311.89   9
   0   0  18 4205.25 1080.67   4
   0   0  19-380.445 772.496   9
   0   0  19 235.694 74.6562   4
   0   0  20 4194.35 1494.75   9
   0   0  20 5312.89 1119.64   8
   0   0  21 266.108 499.903   9
   0   0  21-470.866 468.889   8
   0   0  22 223.856 476.094   9
   0   0  22 1625.75 531.342   8
   0   0  23-68.6987 217.923   9
   0   2   0 86214.6 4501.76   1
   0  -2   1 89970.5 3545.15   3
   0   2   1 76340.0 3532.35   1
   0  -2   2 32916.3 2675.15   2
   0  -2   2 37908.5 2348.67   3
   0   2   2 41492.7 2477.96   1
   0  -2   3 1817.85 610.584   3
   0   2   3 1414.17 480.557   1
   0  -2   3 1501.00 761.436   2
   0  -2   4 695.170 252.601   3
   0   2   4 763.878 273.855   1
   0  -2   4 543.297 363.812   2
   0  -2   5 48193.5 2954.75   2
   0  -2   5 46727.6 2937.30   3
   0   2   5 44271.7 3291.00   1
   0  -2   6 4582.01 944.944   3
   0   2   6 4470.03 1153.45   1
   0  -2   6 4058.78 982.576   2
   0  -2   7 37004.8 3007.65   2
   0  -2   7 36624.1 3197.95   1
   0   2   7 37517.1 3384.70   1
   0  -2   8 20364.2 2397.89   2
   0  -2   8 21793.7 2686.06   1
   0   2   8 20591.2 2789.44   1
   0  -2   9-32.2191 81.4053   2
   0  -2   9-25.6311 417.422   1
   0   2   9 443.729 419.171   1
   0  -2  10 9031.15 1746.05   1
   0   2  10 9840.67 1991.99   1
   0  -2  11 33056.9 3891.94   1
   0   2  11 33174.9 4028.11   1
   0  -2  12 7797.14 1939.63   1
   0   2  12 13323.1 2950.25   1
   0   2  13 811.373 379.648   4
   0  -2  13 3064.03 1190.87   1
   0   2  13 2267.73 1194.26   1
   0  -2  13 1626.97 697.805   9
   0   2  13 2301.25 584.927   9
   0   2  14 307.657 374.363   4
   0   2  14 232.633 589.065   1
   0  -2  14 145.370 540.668   1
   0  -2  14 1928.07 1278.11   9
   0   2  14 1127.22 896.968   9
   0   2  15 2047.23 842.787   4
   0  -2  15 508.953 470.357   1
   0   2  15 909.942 965.270   1
   0  -2  15 1140.44 862.633   9
   0   2  15 296.522 536.836   9
   0   2  16-216.772 278.228   4
   0  -2  16-273.265 15.5064   9
   0   2  17 2524.69 875.771   4
   0   2  17 3098.81 1004.25   9
   0  -2  17 2619.28 976.361   9
   0  -2  18 88.1102 433.313   8
   0   2  18 501.238 351.713   4
   0  -2  18 889.586 518.574   9
   0   2  18 1096.87 900.490   9
   0  -2  19 260.874 165.169   8
   0   2  19 429.666 135.829   4
   0  -2  19 235.006 169.009   9
   0   2  19-68.9027 375.517   9
   0  -2  20 1434.02 437.610   8
   0   2  20 1001.92 257.151   4
   0   2  20 1831.61 732.929   9
   0  -2  20 388.592 562.304   9
   0   2  21 3600.58 777.397   8
   0  -2  21 1981.78 561.817   8
   0   2  21 1811.93 583.340   4
   0   2  21 3926.53 1049.30   9
   0  -2  21 991.633 769.013   9
   0  -2  22 449.225 483.662   9
   0   2  22 2087.31 612.800   9
   0  -2  22 1143.33 416.236   8
   0  -4   0 89270.7 5664.17   3
   0   4   1 17588.9 3271.38   1
   0  -4   1 18061.5 2383.39   3
   0   4   2 1980.09 1345.61   1
   0  -4   2 1026.29 543.589   3
   0   4   3 47799.6 4331.95   1
   0  -4   3 50973.3 4604.69   2
   0  -4   3 53795.9 3669.27   3
   0   4   4 33.3464 312.996   1
   0  -4   4 41.2483 511.524   2
   0  -4   4 262.724 327.279   3
   0   4   5 749.924 460.298   1
   0  -4   5 593.843 462.353   2
   0  -4   5 900.499 519.347   3
   0   4   6 86166.6 5811.76   1
   0  -4   6 89111.5 4737.89   3
   0  -4   6 86839.8 5290.03   2
   0   4   7 31001.6 3560.67   1
   0  -4   7 29662.0 3123.48   2
   0  -4   7 33242.0 3002.43   3
   0  -4   8 4368.87 1358.91   2
   0  -4   8 3893.55 1199.19   1
   0   4   8 3371.74 1158.82   1
   0   4   9 12881.5 2519.85   1
   0  -4   9 15071.7 2451.97   1
   0  -4   9 15407.9 2415.61   2
   0  -4  10 4880.37 1471.53   1
   0   4  10 3311.39 1114.78   1
   0  -4  11 5332.16 1257.46   8
   0   4  11 5028.07 1453.89   4
   0   4  11 4558.21 1728.65   1
   0   4  12 733.684 908.110   9
   0  -4  12 937.883 600.576   5
   0  -4  12 1120.51 340.032   8
   0   4  12 1475.72 673.343   4
   0   4  12 1632.20 879.110   1
   0  -4  13-586.177 415.519   8
   0  -4  13 9.23655 411.888   5
   0   4  13-348.901 383.035   4
   0   4  13 181.885 888.834   9
   0  -4  13 930.967 997.875   9
   0   4  13 925.453 930.264   1
   0  -4  14 516.323 175.870   8
   0   4  14-132.548 185.972   4
   0   4  14 663.056 458.141   9
   0  -4  14 1457.49 1076.66   9
   0   4  14 692.505 580.866   1
   0  -4  15 10790.1 1832.71   8
   0   4  15 10515.0 1960.77   4
   0  -4  15 10210.9 2084.70   9
   0   4  15 10481.4 1907.18   9
   0   4  16 18995.9 2516.55   4
   0  -4  16 21193.5 2807.05   9
   0   4  16 20514.0 2802.06   9
   0  -4  16 20304.9 2450.89   8
   0  -4  17 2524.35 1155.54   8
   0   4  17 4117.60 1163.59   4
   0  -4  17 3859.60 1035.23   9
   0   4  17 4288.44 1214.52   9
   0  -4  18 763.245 526.785   8
   0   4  18 171.730 321.008   4
   0   4  18 1079.77 680.450   9
   0  -4  18-207.835 565.587   9
   0  -4  19 135.189 316.745   8
   0   4  19-244.154 137.407   4
   0   4  19-573.881 51.9653   9
   0  -4  19 330.572 462.539   9
   0  -4  20 446.401 121.028   8
   0   4  20 869.850 365.089   4
   0   4  20 1359.63 526.049   9
   0  -4  20 938.982 721.912   9
   0  -4  21 2028.20 556.795   8
   0   4  21 1687.97 478.003   4
   0  -6   0 23277.9 3632.14   3
   0  -6  -1 4577.76 1995.82   3
   0  -6   1 4079.79 1342.80   3
   0  -6  -2 1510.31 975.703   3
   0   6   2 9550.54 3726.78   1
   0   6   3-2195.35 2461.36   1
   0  -6   3 5450.36 2688.07   2
   0  -6   4 6052.66 2105.60   2
   0   6   4 3008.57 1388.21   1
   0   6   5 136.458 376.180   1
   0  -6   5 363.123 471.160   2
   0  -6   6 12035.4 2441.18   2
   0   6   6 10773.0 2667.05   1
   0  -6   7-58.0314 497.312   2
   0   6   7 262.687 46.3748   1
   0  -6   7 55.5982 485.205   8
   0  -6  -8 1926.59 558.289  11
   0  -6   8 1686.31 759.449   8
   0   6   8 475.151 428.286   4
   0   6   8 1007.72 718.115   1
   0  -6   9 10278.9 1751.49   8
   0   6   9 10713.0 1820.01   4
   0  -6  -9 11524.0 1998.70  11
   0   6   9 8230.01 2444.35   1
   0  -6  10 1063.97 528.980   8
   0   6  10 920.456 821.448   4
   0   6  10 1741.58 710.602   1
   0  -6  11 1789.95 810.479   8
   0   6  11 832.572 271.426   1
   0   6  11 1113.60 521.173   4
   0  -6  12 53775.9 4274.96   8
   0   6  12 44235.8 6063.47   1
   0   6  12 48920.3 3998.69   4
   0   6  13 25241.8 2872.63   4
   0  -6  13 22409.0 2567.71   5
   0  -6  13 27818.3 3055.91   8
   0   6  14 18746.3 2564.07   4
   0  -6  14 21985.0 2685.40   8
   0  -6  14 17866.5 2207.07   5
   0  -6  15 2330.40 933.351   8
   0  -6  15 1781.28 557.456   5
   0   6  15 2350.20 880.075   4
   0  -6  16 6330.71 1420.20   8
   0   6  16 6979.90 1435.66   4
   0  -6  17-310.009 393.204   8
   0   6  17 704.493 397.718   4
   0  -6  18 1116.68 363.940   8
   0   6  18 1369.62 526.220   4
   0  -6  19 691.676 356.218   8
   0   6  19 1299.24 619.567   4
   0   6  20 2547.61 621.007   4
   0  -6  20 7978.58 1386.73   8
   0   8   0 5466.89 1395.13   6
   0  -8   0 6219.83 1384.84  11
   0  -8   0 5747.72 1631.44   8
   0  -8  -1 27.8738 365.846  11
   0  -8   1 64.9211 528.221  11
   0   8   1-338.574 154.333   6
   0   8  -1 651.804 668.334   6
   0  -8   1 758.777 1144.10   2
   0  -8  -1 390.595 301.479   8
   0  -8   1-277.707 516.524   8
   0  -8   2 740.726 688.974  11
   0  -8  -2 1707.63 783.818  11
   0   8   2 1745.14 682.882   6
   0   8  -2 445.059 271.259   6
   0  -8   2-390.080 697.291   2
   0  -8   2 1679.11 639.179   8
   0  -8  -2 429.536 513.558   8
   0  -8   3 2229.07 727.922  11
   0  -8  -3 2179.05 792.189  11
   0  -8  -3 1317.50 830.238   8
   0  -8   3 2553.07 774.164   8
   0   8  -3 1865.31 911.574   6
   0  -8   3 2489.58 1250.19   2
   0  -8   4 16957.2 2556.89   8
   0  -8  -4 12020.9 2600.86   8
   0  -8  -4 14580.9 2206.02  11
   0  -8   4 14493.5 2142.88  11
   0   8  -4 11135.7 1892.19   6
   0  -8   4 14526.1 3403.70   2
   0  -8  -5 770.665 699.418  11
   0  -8   5 722.910 569.380   8
   0  -8  -5 573.916 350.509   8
   0   8  -5-391.566 497.088   6
   0   8   5 352.209 186.159   4
   0  -8  -6 1691.40 977.656  11
   0  -8   6 2561.71 1153.51   8
   0   8  -6 1470.78 648.993   6
   0   8   6 1489.10 668.489   4
   0   8   7 10375.7 1795.59   4
   0  -8   7 10547.8 1898.39   8
   0   8  -7 5617.58 1315.66   6
   0  -8  -7 10918.7 1963.87  11
   0   8   8 31462.9 3140.29   4
   0  -8  -8 30955.7 3428.34  11
   0  -8   8 30746.4 3329.26   8
   0  -8  -9 2004.32 1002.67  11
   0   8   9 2262.29 958.020   4
   0  -8   9 2263.31 1055.13   8
   0  -8 -10 1355.40 797.319  11
   0   8  10 1403.62 805.165   4
   0  -8  10 2346.48 992.127   8
   0  -8  11 1546.95 662.184   5
   0  -8 -11 2961.81 1140.57  11
   0  -8  11 2716.04 1138.97   8
   0   8  11 2250.13 912.784   4
   0  -8  12 1609.53 737.193   5
   0   8  12 1422.58 717.773   4
   0  -8  12 2643.94 971.698   8
   0   8  13 0.38987 336.653   4
   0  -8  13 449.571 432.190   5
   0  -8  13-28.7346 473.980   8
   0   8  14 829.932 629.135   4
   0  -8  14 1244.38 343.839   5
   0  -8  14 139.779 915.973   8
   0   8  15 116.374 227.854   4
   0  -8  15 1361.63 507.987   5
   0  -8  15 906.612 531.900   8
   0  -8  16 358.921 228.620   5
   0   8  16 363.577 320.602   4
   0  -8  16 551.388 395.695   8
   0   8  17 250.427 296.833   4
   0  -8  17 510.842 379.285   8
   0   8  18 151.720 21.5714   4
   0  -8  18-299.325 253.395   8
   0 -10   0 34771.5 4099.41   8
   0 -10   0 36347.6 3570.27  11
   0 -10  -1 3855.48 1278.55  11
   0 -10   1 3148.74 1082.78  11
   0 -10   1 2793.59 1086.64   8
   0 -10  -1 2815.14 992.705   8
   0 -10  -2 191.016 438.688   8
   0 -10  -2 440.915 524.416  11
   0 -10   2 202.992 449.508  11
   0 -10   2 335.415 281.151   8
   0 -10   3 13667.6 2272.04   8
   0 -10  -3 8877.52 2224.69   8
   0  10  -3 10013.9 1926.65   6
   0 -10   3 11686.7 1935.65  11
   0 -10  -3 10624.7 1925.31  11
   0  10  -4-514.800 514.969   6
   0 -10  -4 976.860 739.687  11
   0 -10   4 1323.97 830.970  11
   0 -10   4-111.892 517.758   8
   0  10  -5-251.019 550.319   6
   0 -10  -5 54.2101 259.817  11
   0 -10   5 0.47282 92.9761   8
   0 -10   6 24448.2 2844.28   8
   0  10  -6 16339.9 2283.12   6
   0 -10  -6 20120.9 2677.92  11
   0  10   7 5513.13 1653.92   4
   0 -10   7 7111.11 1988.61   8
   0 -10  -7 9766.22 1955.06  11
   0  10   8 642.794 714.318   4
   0 -10   8 42.2982 622.335   8
   0 -10  -8 740.054 944.821  11
   0  10   9 3738.93 1439.80   4
   0 -10   9 6404.96 1371.24   5
   0 -10  -9 6653.45 1537.47  11
   0 -10  10-3.63577 533.566   8
   0  10  10-1.85192 375.162   4
   0 -10  10 284.004 293.337   5
   0 -10 -10 96.7508 53.7309  11
   0 -10  11 337.829 414.039   8
   0  10  11 4.29869 264.659   4
   0 -10  11 97.3721 310.730   5
   0 -10 -11-4.27352 251.022  11
   0 -10  12 201.245 117.336   8
   0 -10  12 141.238 221.719   5
   0  10  12 63.9242 68.8476   4
   0  10  13 11451.7 1373.02   4
   0 -10  13 9457.28 1238.51   5
   0 -10  13 10421.6 1419.26   8
   0 -10  14 34.7133 179.641   5
   0  10  14 25.4352 257.564   4
   0 -10  14 636.744 326.495   8
   0 -10  15 615.163 256.117   8
   0 -12   0 10540.5 1580.09  11
   0 -12   1 1068.10 602.952   8
   0 -12   1 958.016 455.440  11
   0 -12  -1 1085.10 518.272  11
   0 -12   2 1317.04 699.306   5
   0 -12   2 2246.01 844.331   8
   0 -12  -2 1594.89 656.747  11
   0 -12   2 2206.06 682.170  11
   0 -12   3 2774.28 987.499   5
   0 -12   3 5027.50 942.317  11
   0 -12  -3 4286.78 1084.19  11
   0 -12   3 2783.94 894.031   8
   0 -12   4 673.452 289.108   8
   0 -12   4 1130.39 568.330   5
   0 -12  -4 969.133 595.829  11
   0 -12   5-213.487 224.034   8
   0 -12   5 98.7016 427.623   5
   0 -12  -5-127.633 200.520  11
   0 -12   6 3532.75 910.755   8
   0 -12   6 4632.98 960.293   5
   0 -12  -6 1300.34 883.380  11
   0 -12   7 809.952 430.151   8
   0 -12   7 366.223 232.932   5
   0 -12  -7 93.2609 459.667  11
   0 -12   8 1103.82 435.444   8
   0 -12   8 2319.00 578.386   5
   0 -12  -8 1576.98 537.485  11
   0 -12   9 328.352 210.599   8
   0 -12   9 266.556 60.0794   5
   0 -12  -9 330.221 308.495  11
  -1  -1  23 146.898 238.215   9
  -1   1  23 98.2536 205.640   9
  -1  -1  22 1535.29 1031.17   9
  -1   1  22 2949.67 877.078   9
  -1   1  22 1869.48 514.292   8
  -1  -1  22 2225.77 692.223   8
  -1  -1  21 838.327 1000.50   9
  -1   1  21 2342.98 920.900   9
  -1  -1  21 2989.66 828.636   8
  -1  -1  20-134.184 218.266   9
  -1   1  20-574.034 691.335   9
  -1   1  20 822.347 472.467   4
  -1  -1  20 171.596 241.605   8
  -1   1  19 2079.72 918.629   9
  -1  -1  19 1348.69 705.216   9
  -1   1  19 1313.71 581.286   4
  -1   1  18 4945.33 1639.51   9
  -1  -1  18 3952.88 1749.62   9
  -1   1  18 5391.43 1244.73   4
  -1   1  17 941.304 686.416   9
  -1  -1  17 225.822 124.385   9
  -1   1  17 729.233 456.420   4
  -1  -1  17-322.407 234.731   4
  -1  -1  16 15950.3 2603.43   9
  -1   1  16 17215.4 2956.32   9
  -1   1  16 12999.0 3150.45   1
  -1  -1  16 10375.6 2855.41   1
  -1   1  16 14044.7 2118.15   4
  -1  -1  16 14685.1 2080.43   4
  -1  -1  15 4046.03 1346.21   9
  -1   1  15 4137.65 1654.21   9
  -1   1  15 2839.00 1591.06   1
  -1  -1  15 3403.62 1523.66   1
  -1  -1  15 3153.12 897.768   4
  -1   1  15 2643.45 935.590   4
  -1   1  14-709.313 593.612   9
  -1  -1  14 225.929 568.389   9
  -1   1  14-287.589 522.133   1
  -1  -1  14-49.9521 235.445   1
  -1  -1  14-472.706 500.154   4
  -1   1  14 14.7523 382.212   4
  -1  -1  13 3655.87 816.072   9
  -1   1  13 2591.25 1184.55   1
  -1  -1  13 3334.99 1342.60   1
  -1   1  13 2739.05 705.933   4
  -1  -1  12 1556.89 757.913   1
  -1   1  12 2281.57 1553.82   1
  -1  -1  11 99689.6 6895.12   1
  -1   1  11 85837.4 6748.75   1
  -1  -1  10 6094.49 1686.11   1
  -1   1  10 6418.65 1787.87   1
  -1   1   9 2598.10 1142.95   1
  -1  -1   9 2234.95 948.356   1
  -1   1   8 4982.32 1235.70   1
  -1  -1   8 5159.85 1234.01   1
  -1   1   7 19115.7 2415.92   1
  -1  -1   7 19424.8 2441.94   1
  -1  -1   6 55262.4 3059.50   2
  -1  -1   6 54216.3 3577.20   3
  -1   1   6 55800.5 3771.00   1
  -1  -1   5 70165.5 3743.28   3
  -1  -1   5 75245.3 3169.37   2
  -1   1   5 67414.5 3948.68   1
  -1  -1   4 44631.4 2094.86   2
  -1  -1   4 41910.0 2747.94   3
  -1   1   4 43096.9 2760.06   1
  -1  -1   3 109324. 4088.74   3
  -1  -1   3 107732. 2682.48   2
  -1   1   3 105465. 3672.82   1
  -1  -1   2 13755.9 1397.46   3
  -1  -1   2 15205.0 1077.91   2
  -1   1   2 13441.8 1098.20   1
  -1  -1   1 49753.6 2468.04   3
  -1   1   1 47578.2 1559.46   1
   1   1   0 2020.88 531.779   1
   1  -1   1 3803.90 713.137   2
   1   1   1 4299.64 654.126   1
   1  -1   2 43958.2 2296.41   2
   1   1   2 40558.7 2087.01   1
   1  -1   3 277093. 6124.55   2
   1   1   3 278495. 6182.64   1
   1  -1   3 276577. 5565.58   1
   1  -1   4 178823. 5537.56   2
   1   1   4 182148. 5748.05   1
   1  -1   4 187918. 5304.33   1
   1  -1   5 118859. 4949.30   2
   1   1   5 122051. 5130.23   1
   1  -1   5 123057. 4805.89   1
   1  -1   6 80264.1 4379.06   2
   1   1   6 76899.3 4518.97   1
   1  -1   6 81989.5 4311.00   1
   1  -1   7 5718.68 1202.55   1
   1  -1   7 6011.10 1273.49   2
   1   1   7 5622.65 1320.90   1
   1  -1   8 2378.09 894.604   2
   1   1   8 2429.60 916.998   1
   1  -1   8 2530.26 896.594   1
   1   1   9 50281.3 4382.15   1
   1  -1   9 50473.7 4176.38   1
   1   1  10 814.493 720.988   1
   1  -1  10 458.377 172.356   1
   1   1  11 9740.11 2050.94   1
   1  -1  11 8543.30 1929.51   1
   1   1  12 3243.78 1965.94   1
   1  -1  12 941.249 634.299   1
   1   1  13 6495.50 1279.50   4
   1  -1  13 5686.50 1650.10   1
   1   1  13 5529.14 1868.98   1
   1   1  13 7381.05 1763.30   9
   1  -1  13 5379.89 1309.51   9
   1   1  14 911.308 92.0785   4
   1   1  14 1057.55 1058.77   1
   1  -1  14 830.151 1046.77   1
   1  -1  14 1952.71 903.461   9
   1   1  14 131.556 904.574   9
   1   1  15 4793.84 1164.44   4
   1  -1  15 4631.31 1960.82   1
   1   1  15 4862.81 1863.27   1
   1  -1  15 3235.32 1207.67   9
   1   1  15 5074.90 1629.33   9
   1   1  16-170.045 317.421   4
   1   1  16-372.808 557.860   1
   1  -1  16 597.091 192.786   9
   1   1  16 222.910 366.926   9
   1   1  17 795.219 381.878   9
   1  -1  17-62.1548 649.731   9
   1  -1  18 3240.71 1163.47   9
   1   1  18 2305.64 1072.61   9
   1   1  18 3114.68 1007.86   4
   1   1  19 9040.45 1887.50   9
   1  -1  19 7794.15 1770.00   9
   1   1  19 8552.04 1427.75   4
   1  -1  19 8443.53 1371.89   8
   1  -1  20 117.104 414.400   9
   1   1  20 716.323 617.528   9
   1   1  20 143.017 95.5383   8
   1  -1  20 875.741 514.130   8
   1   1  21 3406.33 977.241   9
   1  -1  21 1750.01 1156.46   9
   1  -1  21 4187.88 817.327   8
   1  -1  22 1448.59 778.653   9
   1   1  22 2539.47 787.234   9
  -1   3  22 4345.39 863.891   9
  -1  -3  22 3867.98 712.875   8
  -1  -3  21 247.189 593.397   9
  -1   3  21 108.903 339.407   9
  -1   3  21-67.8077 180.988   4
  -1  -3  21 458.540 401.989   8
  -1   3  20 9615.38 1728.25   9
  -1  -3  20 8394.26 1381.92   8
  -1  -3  20 3812.03 1524.49   9
  -1   3  20 9213.34 1557.85   4
  -1  -3  19 163.101 553.276   9
  -1   3  19-517.916 599.423   9
  -1   3  19 733.016 591.230   4
  -1  -3  19 478.811 446.508   8
  -1   3  18 1642.67 937.391   9
  -1  -3  18 625.859 847.429   9
  -1   3  18 2642.79 947.833   4
  -1  -3  18 2096.06 790.516   8
  -1  -3  17 22760.7 2978.78   9
  -1  -3  17 17357.6 2500.61   8
  -1   3  17 23711.4 3212.97   9
  -1   3  17 21563.1 2666.73   4
  -1  -3  16 38190.3 3849.79   9
  -1  -3  16 31670.4 3054.23   8
  -1   3  16 36671.2 3839.36   9
  -1   3  16 33115.3 3269.32   4
  -1  -3  15-552.805 351.363   9
  -1   3  15-343.056 175.043   9
  -1   3  15 458.688 836.678   1
  -1   3  15 270.976 257.636   4
  -1   3  14 7073.41 1394.68   9
  -1  -3  14 7249.04 1549.42   9
  -1   3  14 6161.78 2312.25   1
  -1  -3  14 7292.34 2106.06   1
  -1   3  14 6083.16 1402.90   4
  -1  -3  13 39465.4 3669.84   9
  -1   3  13 36433.7 3575.45   9
  -1  -3  13 31503.7 4304.92   1
  -1   3  13 32646.6 4886.03   1
  -1   3  13 32005.0 3065.22   4
  -1  -3  12 2020.30 820.638   1
  -1   3  12 1855.43 1054.83   1
  -1   3  12 1286.03 657.458   4
  -1  -3  11 5711.72 1627.47   1
  -1   3  11 5823.88 1907.64   1
  -1  -3  10 27394.1 3498.80   1
  -1   3  10 28430.3 3788.34   1
  -1  -3   9-195.906 550.003   1
  -1  -3   9 233.652 153.544   2
  -1   3   9-331.338 595.586   1
  -1   3   8 36786.0 3754.85   1
  -1  -3   8 37590.3 3518.16   3
  -1  -3   8 37868.8 3145.20   2
  -1   3   7 20521.7 2695.57   1
  -1  -3   7 21774.0 2490.66   3
  -1  -3   7 21560.6 2280.91   2
  -1   3   6 21531.2 2517.66   1
  -1  -3   6 21350.6 2157.10   2
  -1  -3   6 21886.7 2435.04   3
  -1   3   5 10893.7 1684.23   1
  -1  -3   5 10943.1 1707.32   3
  -1  -3   5 11549.5 1599.78   2
  -1  -3   4 345.013 309.865   2
  -1   3   4 416.222 346.219   1
  -1  -3   4 355.483 533.424   3
  -1   3   3 64391.4 3799.47   1
  -1  -3   3 56747.1 3850.28   3
  -1  -3   3 50690.9 3715.18   2
  -1   3   2 14135.7 1807.90   1
  -1  -3   2 16811.5 2045.78   3
  -1   3   1 592.226 440.037   1
  -1  -3   1 1893.76 919.472   3
  -1   3   0 249.898 265.766   1
   1   3   0 872.529 803.236   1
   1   3   1 32.7150 515.227   1
   1  -3   1 518.189 201.930   3
   1   3   2 18572.9 2395.24   1
   1  -3   2 18665.7 2525.39   2
   1  -3   2 20303.2 1674.84   3
   1  -3   3 5950.71 1463.95   2
   1   3   3 6675.20 1359.34   1
   1  -3   3 5611.37 829.182   3
   1   3   4 97174.2 5288.29   1
   1  -3   4 97657.3 3695.59   3
   1  -3   4 98928.7 5408.11   2
   1   3   5 3691.09 995.922   1
   1  -3   5 3614.13 971.588   2
   1  -3   5 3293.99 705.113   3
   1   3   6 18073.7 2445.42   1
   1  -3   6 18051.6 2033.51   1
   1  -3   6 16747.4 2203.83   2
   1  -3   7 11452.6 1785.22   1
   1   3   7 10455.3 1936.68   1
   1  -3   7 10065.1 1777.73   2
   1   3   8 67939.9 5298.40   1
   1  -3   8 68266.6 4687.86   1
   1  -3   8 66136.9 4859.55   2
   1   3   9 15410.3 2616.25   1
   1  -3   9 17331.4 2577.61   1
   1  -3   9 18016.4 2765.34   2
   1  -3  10 1920.36 784.030   1
   1  -3  10 1915.19 1078.40   2
   1   3  10 1705.98 976.031   1
   1  -3  11 711.279 609.541   2
   1  -3  11 18.4620 402.041   1
   1  -3  12-223.957 471.067   9
   1   3  12 342.694 328.863   9
   1   3  12 255.548 503.040   4
   1   3  12-605.767 1148.10   1
   1  -3  12-784.643 461.002   1
   1   3  13 8623.42 1783.24   4
   1   3  13 8141.95 2477.99   1
   1  -3  13 9103.24 1901.12   9
   1   3  13 6878.66 1449.34   9
   1  -3  14 4258.50 1163.34   8
   1   3  14 2266.99 650.746   4
   1   3  14 2461.09 1356.54   1
   1  -3  14 4844.01 1420.22   9
   1   3  14 2363.21 936.374   9
   1  -3  15 551.300 471.567   8
   1   3  15 991.499 667.027   4
   1   3  15-273.427 344.282   1
   1  -3  15 602.988 822.310   9
   1   3  15-187.516 413.634   9
   1  -3  16 96.6364 234.083   8
   1   3  16 1052.58 609.458   4
   1   3  16 1374.14 979.649   9
   1  -3  16 415.785 584.640   9
   1  -3  17 441.024 730.420   8
   1   3  17 1648.37 841.287   4
   1   3  17 2416.10 1064.12   9
   1  -3  17 598.981 714.045   9
   1  -3  18-170.913 361.185   8
   1   3  18 210.729 305.687   4
   1   3  18 97.5037 468.308   9
   1  -3  18 18.5611 275.170   9
   1  -3  19 797.347 365.277   8
   1   3  19-236.908 289.692   4
   1   3  19 545.919 330.903   9
   1  -3  19 480.676 660.081   9
   1  -3  20 521.573 179.344   8
   1   3  20 2147.06 721.178   4
   1   3  20 1182.10 510.289   9
   1  -3  20 670.618 781.784   9
   1  -3  21 43.6713 234.460   8
   1   3  21-106.027 202.329   4
   1  -3  21-127.228 245.717   9
   1   3  21-473.310 474.024   9
  -1  -5  21-139.723 62.1735   8
  -1   5  21 373.275 265.524   4
  -1   5  20 7280.33 1235.60   4
  -1  -5  20 7319.47 1169.48   8
  -1   5  19 2037.68 662.104   4
  -1  -5  19 3013.89 890.723   8
  -1   5  18-375.712 323.021   4
  -1  -5  18-481.328 124.622   8
  -1   5  17 2132.47 701.024   4
  -1  -5  17 2289.74 899.993   8
  -1   5  16 992.406 698.273   4
  -1  -5  16 795.041 490.226   8
  -1   5  15 2087.46 1000.89   4
  -1  -5  15 3193.21 1105.06   8
  -1  -5  14 1403.14 636.290   8
  -1   5  14 878.041 679.686   1
  -1  -5  14 1285.91 670.704   5
  -1   5  14 1017.88 830.342   4
  -1  -5  13 19739.0 2514.95   8
  -1   5  13 17329.7 2432.43   4
  -1  -5  13 17550.2 2159.49   5
  -1   5  13 16738.2 3728.12   1
  -1  -5  12 52.3315 204.016   5
  -1   5  12 415.692 342.930   4
  -1   5  12 1127.89 1120.46   1
  -1  -5  12-158.591 558.680   8
  -1   5  11 261.257 251.006   4
  -1   5  11 407.001 943.196   1
  -1  -5  11-815.124 941.473   8
  -1   5  10 6300.96 1331.12   4
  -1   5  10 5956.44 1803.86   1
  -1  -5  10 7018.48 1410.47   8
  -1   5   9 11028.2 2634.96   1
  -1   5   8 621.596 467.723   1
  -1   5   7 2866.58 920.171   1
  -1  -5   7 3698.42 1120.87   2
  -1  -5   6 10360.8 1874.49   3
  -1   5   6 11668.4 2259.42   1
  -1  -5   6 10411.9 1838.00   2
  -1  -5   5 31983.4 3334.94   3
  -1  -5   5 31886.3 3718.60   2
  -1   5   5 29013.2 3785.83   1
  -1  -5   4 10189.9 1942.71   3
  -1   5   4 9572.01 2302.82   1
  -1  -5   4 9593.18 2084.63   2
  -1  -5   3 9995.61 1989.44   3
  -1   5   3 9830.98 2462.70   1
  -1  -5   2 55655.0 4793.97   3
  -1   5   2 50271.1 6166.18   1
  -1  -5   1 1175.41 588.801   3
   1  -5  -1 1332.13 683.112   3
   1  -5   0 57890.3 4658.81   3
  -1  -5   0 62761.9 5695.65   3
  -1  -5  -1-622.831 51.6352   3
   1  -5   1 499.481 466.323   3
   1   5   1 389.043 476.022   1
   1  -5   2 9271.79 2214.96   2
   1  -5   2 9085.78 1510.45   3
   1   5   2 8074.50 2738.00   1
   1  -5   3 54275.6 5413.68   2
   1   5   3 51253.1 5790.54   1
   1   5   4 956.975 769.475   1
   1  -5   4 1216.08 728.572   2
   1  -5   5 110039. 7070.90   2
   1   5   5 122498. 7971.01   1
   1  -5   6 3603.81 1915.68   2
   1   5   6-463.883 655.991   1
   1  -5   7 4320.14 1288.73   2
   1   5   7 4966.09 1610.32   1
   1  -5   8 14798.5 2553.82   2
   1   5   8 13739.1 2825.48   1
   1   5   9 253.277 269.212   4
   1   5   9 1001.62 744.141   1
   1  -5   9 449.667 400.434   2
   1  -5   9-392.597 360.963   8
   1   5  10 3322.21 1137.18   4
   1   5  10 2378.01 1342.23   1
   1  -5  10 3890.00 873.769   8
   1  -5  11 4516.81 1265.06   5
   1   5  11 5020.08 1241.61   4
   1   5  11 4993.68 1980.82   1
   1  -5  11 5720.03 1330.44   8
   1  -5  12 369.661 509.805   5
   1   5  12 1516.06 807.606   4
   1   5  12 1179.72 1218.97   1
   1  -5  12 1124.70 889.419   8
   1  -5  13 1279.88 340.549   5
   1   5  13 2450.54 1134.42   4
   1  -5  13 2869.08 1133.64   8
   1   5  13 346.495 971.239   1
   1  -5  14 1247.59 653.205   5
   1   5  14 1179.47 823.331   4
   1  -5  14 215.061 275.072   8
   1   5  15 30137.5 3175.60   4
   1  -5  15 29719.2 3283.83   8
   1  -5  15 30475.2 2780.72   5
   1  -5  16 138.279 428.260   8
   1   5  16 491.498 435.084   4
   1  -5  17 2143.11 833.298   8
   1   5  17 411.718 391.999   4
   1  -5  18 2866.40 854.710   8
   1   5  18 1440.58 636.710   4
   1  -5  19 506.367 344.780   8
   1   5  19-222.102 377.049   4
   1  -5  20 337.155 264.224   8
   1   5  20 679.006 415.556   4
  -1  -7  19 2337.23 664.601   8
  -1   7  19 2602.23 645.348   4
  -1  -7  18 4061.62 947.541   8
  -1   7  18 3985.18 953.125   4
  -1  -7  17 169.056 851.184   8
  -1   7  17 4148.33 1024.19   4
  -1   7  16 4614.03 1234.25   4
  -1  -7  16 5248.94 967.064   5
  -1  -7  15 322.191 211.235   8
  -1  -7  15 195.358 144.265   5
  -1   7  15 751.118 469.035   4
  -1  -7  14 36.5425 533.829   8
  -1  -7  14 913.942 550.869   5
  -1   7  14 56.0491 435.385   4
  -1  -7  13 195.578 406.136   8
  -1   7  13 62.7926 353.696   4
  -1  -7  13-113.033 199.066   5
  -1  -7  12 400.412 107.090   5
  -1   7  12-111.208 329.873   4
   1  -7 -11 2900.83 1072.12  11
  -1   7  11 1322.39 548.328   4
  -1   7  11 1291.55 698.808   1
  -1  -7  11 1481.67 626.920   8
   1  -7 -10 3191.09 1070.53  11
  -1   7  10 2399.15 1081.95   4
  -1   7  10 2396.55 1373.42   1
  -1  -7  10 3574.46 1118.99   8
   1  -7  -9 4153.09 1386.31  11
  -1  -7   9 5267.39 1298.21   8
  -1   7   9 3666.59 1084.51   4
  -1   7   9 4750.39 2055.66   1
   1  -7  -8 11993.7 2160.37  11
  -1  -7   8 13000.2 1963.30   8
  -1   7   8 10466.7 1790.74   4
  -1   7   8 10191.9 3016.92   1
   1   7  -8 7023.97 1403.69   6
   1  -7  -7 7539.91 1673.45  11
  -1   7   7 9312.24 1643.90   4
  -1  -7   7 10835.4 1818.47   8
   1   7  -7 7400.07 1405.70   6
  -1   7   7 10507.2 3040.15   1
   1  -7  -6 10943.2 1827.81  11
   1  -7  -6 4704.90 1628.20   8
  -1  -7   6 13195.8 1936.14   8
  -1   7   6 11206.7 1710.38   4
   1   7  -6 9244.29 1619.38   6
  -1   7   6 10293.8 3310.70   1
   1  -7  -5 1636.68 961.370   8
  -1  -7   5 908.097 815.259   8
   1  -7  -5 799.836 502.795  11
  -1  -7   5 561.120 339.260   2
   1   7  -5 1735.26 767.249   6
   1  -7  -4 4440.14 1396.69   8
  -1  -7   4 7083.60 1530.31   8
   1  -7  -4 7530.98 1329.95  11
   1   7  -4 6510.73 1343.60   6
  -1  -7   4 7998.58 2378.40   2
  -1   7   3 175.378 381.502   6
   1  -7  -3 747.084 399.684  11
  -1  -7   3 1361.35 1098.52   2
   1  -7   1 8254.81 2959.52   2
  -1  -7  -1 5678.06 2295.85   3
  -1  -7  -2 2573.55 1550.93   3
   1  -7   2 3978.09 1511.80   2
   1  -7   3 1727.67 1422.40   2
  -1  -7  -3 986.528 178.437  11
   1  -7   3 1570.60 727.762   8
   1   7   3 770.690 373.198   6
  -1  -7  -3 1107.45 1457.78   3
   1   7   4 29128.7 5772.00   1
   1  -7   4 43063.8 3527.62   8
  -1  -7  -4 35328.0 3126.95  11
  -1   7  -4 26417.4 2559.35   6
   1   7   4 32299.9 3090.46   6
  -1  -7  -4 28706.2 5294.27   3
   1  -7   4 39166.9 5309.95   2
   1  -7   5 5290.42 1258.54   8
  -1  -7  -5 4564.30 1141.23  11
  -1   7  -5 3693.86 944.107   6
   1  -7   5 5963.05 2034.17   2
   1   7   5 3183.95 2001.38   1
   1  -7   6 145.488 437.136   8
  -1  -7  -6 1031.01 881.347  11
  -1   7  -6-234.458 230.520   6
   1   7   6-346.440 728.682   1
   1  -7   6-106.330 308.472   2
   1   7   7-743.662 1394.07   1
   1  -7   7 334.090 681.581   8
  -1  -7  -8 1483.16 749.860  11
   1   7   8 590.547 457.547   4
   1   7   8 2564.10 1738.72   1
   1  -7   8 2302.81 778.044   8
  -1  -7  -9-102.975 61.8848  11
   1  -7   9 152.772 343.701   8
   1   7   9-323.239 454.457   4
   1   7   9 656.038 442.659   1
   1   7  10 10937.1 1882.56   4
   1  -7  10 13020.3 2026.58   8
  -1  -7 -10 11565.1 2245.69  11
   1   7  10 10492.1 3050.58   1
   1  -7  11 949.045 1498.07   5
   1   7  11-48.9741 454.469   4
   1  -7  12 455.740 493.299   8
   1  -7  12 401.999 490.650   5
   1   7  12 266.093 401.407   4
   1  -7  13 1147.34 878.266   8
   1   7  13 1429.39 798.518   4
   1  -7  13 1187.88 431.220   5
   1  -7  14 7716.73 1514.57   8
   1   7  14 7105.43 1505.17   4
   1  -7  14 6426.09 1311.40   5
   1   7  15 12735.0 1988.48   4
   1  -7  15 11034.5 1615.35   5
   1  -7  15 12883.9 1967.31   8
   1  -7  16 1649.11 697.681   8
   1  -7  16 2597.17 671.012   5
   1   7  16 1724.33 729.987   4
   1  -7  17 1957.34 576.991   8
   1   7  17 1741.52 638.467   4
   1  -7  18 680.305 143.752   8
   1   7  18 58.2880 192.408   4
   1  -7  19 3217.80 712.985   8
   1   7  19 4535.99 827.675   4
  -1  -9  17 250.994 264.253   8
  -1  -9  16-91.1082 125.385   8
  -1   9  16 24.3933 96.5529   4
  -1  -9  15 2131.41 575.941   8
  -1   9  15 979.531 650.477   4
  -1  -9  15 2023.69 561.892   5
  -1  -9  14 1036.52 609.110   8
  -1  -9  14-7.69445 142.651   5
  -1  -9  13 292.944 450.724   8
  -1   9  13-0.65184 180.843   4
  -1  -9  13 278.640 151.543   5
  -1  -9  12 16.7993 199.390   8
  -1  -9  12 333.290 417.781   5
  -1   9  12 141.280 366.053   4
   1  -9 -12-16.1075 183.678  11
  -1  -9  11 111.339 743.045   8
  -1   9  11 1125.84 712.876   4
  -1  -9  11 1268.35 668.256   5
   1  -9 -11 556.932 553.024  11
  -1  -9  10 282.851 219.309   8
  -1   9  10 1030.14 361.335   4
   1  -9 -10 1201.57 618.823  11
   1  -9  -9-337.154 81.2355  11
  -1  -9   9 35.4304 464.548   8
   1   9  -9 411.608 206.977   6
  -1   9   9 394.958 345.102   4
  -1  -9   8 20737.0 2781.45   8
  -1   9   8 20582.0 2452.87   4
   1   9  -8 13503.7 2082.50   6
   1  -9  -8 19608.4 2644.88  11
   1  -9  -7 2736.78 1056.97  11
  -1  -9   7 3448.24 1054.62   8
   1   9  -7 2570.84 985.105   6
  -1   9   7 3429.04 1030.86   4
   1  -9  -6 15496.5 2421.30  11
  -1  -9   6 17824.6 2526.52   8
   1   9  -6 12885.5 2207.97   6
   1  -9  -5 13818.2 2222.33  11
  -1  -9   5 15370.4 2075.78  11
   1  -9  -5 9902.85 2465.35   8
  -1  -9   5 15763.2 2538.91   8
   1   9  -5 10668.7 1971.17   6
  -1  -9   4 27764.7 2904.35  11
   1  -9  -4 26410.0 3042.25  11
   1   9  -4 22239.5 2946.13   6
  -1  -9   4 30907.7 3563.60   8
   1  -9  -4 19547.5 3430.72   8
  -1  -9   3 540.329 428.649   8
   1  -9  -3 932.667 617.740   8
   1   9  -3 996.367 568.108   6
   1  -9  -3-518.871 490.647  11
  -1  -9   3 639.708 523.319  11
  -1  -9   2 16443.8 2765.49   8
   1  -9  -2 14013.0 2721.00   8
   1  -9  -2 16241.1 2360.67  11
  -1  -9   2 17076.5 2397.74  11
   1   9  -2 16095.3 2490.31   6
   1  -9  -2 11541.8 3601.07   2
   1  -9  -1 5866.85 1351.46  11
  -1  -9   1 6320.39 1492.28  11
   1  -9  -1 5203.00 1720.92   8
  -1  -9   1 6528.37 1917.85   8
   1   9  -1 5469.73 1462.22   6
  -1  -9   1 8060.94 3006.42   2
   1  -9  -1 3997.95 2713.68   2
   1  -9   0 14709.1 4366.93   2
   1  -9   0 17202.5 2870.21   8
  -1  -9   0 13752.3 2636.50   8
  -1  -9   0 16729.7 2422.00  11
   1  -9   0 16862.8 2377.55  11
   1   9   0 16153.7 2444.41   6
  -1  -9   0 12696.1 4113.41   2
  -1  -9  -1 2463.42 785.085  11
   1  -9   1 2176.07 787.130  11
  -1   9  -1 3004.08 1060.43   6
   1   9   1 2973.04 1017.76   6
   1  -9   1 1226.32 1056.51   2
   1  -9   1 2546.17 1180.12   8
  -1  -9  -1 1012.88 790.590   8
  -1  -9  -2 1458.24 733.502  11
   1  -9   2 731.920 641.164  11
   1  -9   2 1526.20 831.889   8
  -1  -9  -2 819.531 532.901   8
  -1   9  -2 1191.07 864.882   6
   1  -9   2 340.582 448.175   2
   1  -9   3 6204.87 1449.18  11
  -1  -9  -3 4590.65 1197.16  11
  -1  -9  -3 4213.60 1743.32   8
   1  -9   3 5228.53 1599.52   8
  -1   9  -3 4564.87 1231.30   6
   1  -9   3 7419.95 2828.34   2
  -1  -9  -4 5635.55 1920.04   8
   1  -9   4 8741.95 1898.74   8
   1   9   4 9457.99 1703.50   4
  -1   9  -4 6410.89 1410.35   6
   1  -9   4 7811.61 1436.75  11
  -1  -9  -4 8038.79 1602.59  11
  -1  -9  -5 1556.71 704.919  11
  -1   9  -5 1519.63 868.207   6
   1   9   5 1283.71 394.121   4
   1  -9   5 1902.48 647.758   8
  -1  -9  -6 2635.05 876.023  11
  -1   9  -6 1798.03 656.794   6
   1   9   6 3554.17 1046.64   4
   1  -9   6 2873.59 993.414   8
  -1  -9  -7 2625.35 1095.84  11
  -1   9  -7 464.910 372.145   6
   1  -9   7 2295.41 870.206   8
   1   9   7 3413.45 1149.97   4
   1  -9   8 447.060 413.579   8
   1   9   8-209.197 309.298   4
  -1  -9  -8-258.820 288.134  11
   1  -9   9 11078.7 2306.67   8
   1   9   9 12949.3 2094.35   4
  -1  -9  -9 14601.9 2479.57  11
   1  -9   9 13114.1 2119.29   5
   1  -9  10 6192.27 1409.61   5
   1   9  10 5906.70 1273.62   4
  -1  -9 -10 6132.43 1529.18  11
   1  -9  11 41.9011 389.264   8
   1   9  11-212.215 209.262   4
   1  -9  11-225.309 247.625   5
  -1  -9 -11-498.776 540.263  11
   1  -9  12 6.78834 189.206   8
   1   9  12 271.768 256.229   4
   1  -9  12 385.775 480.182   5
   1  -9  13 28.6479 451.336   8
   1   9  13 401.982 415.449   4
   1  -9  13 162.254 158.693   5
   1  -9  14-479.471 363.140   5
   1   9  14-445.685 50.2207   4
   1  -9  15 323.979 315.971   8
   1  -9  15 212.413 151.130   5
   1   9  15 64.3453 142.163   4
   1  -9  16-140.999 41.9002   8
   1   9  16 117.616 282.509   4
  -1 -11  12 3404.30 775.247   8
  -1 -11  12 3765.33 747.764   5
  -1 -11  11 7383.79 1123.32   8
  -1 -11  11 6837.83 1080.43   5
  -1 -11  10 5408.67 1078.02   8
  -1 -11  10 5715.69 1052.28   5
  -1 -11   9 1527.22 606.874   8
   1 -11  -9 392.317 479.004  11
  -1 -11   9 1699.47 683.311   5
  -1 -11   8 9736.69 1515.71   8
   1 -11  -8 5685.07 1585.24  11
  -1 -11   8 10069.0 1663.28   5
  -1 -11   7-59.6969 387.664   8
   1 -11  -7 204.272 161.096  11
  -1 -11   6 326.223 534.175   8
   1 -11  -6-255.466 589.349  11
  -1 -11   5-240.400 437.157   8
   1 -11  -5 909.209 483.289  11
  -1 -11   4 5539.64 1368.49   8
   1 -11  -4 5921.60 1391.16  11
  -1 -11   4 5537.32 1156.07  11
  -1 -11   3 508.718 524.883   8
   1 -11  -3-381.423 358.386  11
  -1 -11   3-238.925 249.299  11
  -1 -11   2 8967.57 1754.29   8
   1 -11  -2 7922.71 1884.38   8
   1 -11  -2 9246.42 1704.14  11
  -1 -11   2 9533.75 1696.57  11
  -1 -11   1 4435.03 1303.59   8
   1 -11  -1 5265.49 1504.56   8
   1 -11  -1 6653.07 1519.84  11
  -1 -11   1 5131.33 1260.56  11
   1 -11   0-230.137 400.455   8
  -1 -11   0-276.834 431.992   8
   1 -11   0 521.756 230.197  11
  -1 -11   0 1012.92 663.664  11
   1 -11   1 95.7650 486.508   8
  -1 -11  -1 266.018 656.050   8
   1 -11   1-28.3125 114.286  11
  -1 -11  -1 1023.90 242.203  11
  -1 -11  -2 5132.84 1271.61  11
   1 -11   2 4217.64 1008.41  11
   1 -11   3 1590.41 1353.66   8
  -1 -11  -3 3986.35 1073.92  11
   1 -11   3 4407.68 1065.20  11
   1 -11   4-7.10974 265.405   8
  -1 -11  -4 1147.01 627.872  11
   1 -11   5 318.434 961.203   8
   1 -11   5 1620.15 740.899   5
  -1 -11  -5 494.005 616.756  11
   1 -11   6 627.016 870.554   8
   1 -11   6 1798.11 778.945   5
  -1 -11  -6 714.792 938.837  11
   1 -11   7 119.465 405.204   8
   1 -11   7 448.789 372.066   5
  -1 -11  -7 620.806 424.364  11
   1 -11   8 1768.38 660.163   8
   1 -11   8 1602.30 558.941   5
  -1 -11  -8 73.2492 668.710  11
   1 -11   9 708.558 281.553   8
   1 -11   9 698.249 383.813   5
  -1 -11  -9 530.006 578.513  11
   1 -11  10 61.9003 208.065   8
   1 -11  10 190.108 151.729   5
  -1 -11 -10 275.799 287.247  11
   1 -11  11 1025.23 454.751   5
   1 -11  11 961.107 339.882   8
   1 -11  12 4356.58 735.035   5
   1 -11  12 4139.19 801.381   8
   1 -13  -4 261.587 264.108  11
   1 -13  -3 959.582 373.816  11
   1 -13  -2 3739.07 822.391  11
  -1 -13  -1 1636.26 541.793  11
  -1 -13  -2 436.204 324.366  11
  -1 -13  -3 288.177 250.853  11
  -1 -13  -4 1557.10 532.306  11
  -2   0  23-658.652 446.773   9
  -2   0  23-132.672 239.671   8
  -2   0  22 6800.53 1056.02   8
  -2   0  22 6058.93 1508.35   9
  -2   0  21 662.359 745.772   9
  -2   0  20 412.423 332.034   9
  -2   0  19-86.1781 266.535   9
  -2   0  19-194.533 328.528   4
  -2   0  18 451.544 834.969   9
  -2   0  18-103.776 156.457   4
  -2   0  17-476.346 694.737   9
  -2   0  17 84.8402 418.048   4
  -2   0  16-98.0938 489.042   9
  -2   0  16 377.186 429.278   1
  -2   0  16-574.736 561.356   4
  -2   0  15 76.2101 349.033   1
  -2   0  15-119.538 525.932   4
  -2   0  14 394.871 492.481   9
  -2   0  14 709.444 502.220   4
  -2   0  13-992.292 635.673   1
  -2   0  13-216.689 560.396   9
  -2   0  12 8261.72 2046.42   1
  -2   0  11 67.9206 485.831   1
  -2   0  10 14438.2 2613.93   1
  -2   0   9-476.785 428.312   1
  -2   0   8 62488.0 4657.08   1
  -2   0   7 39.1465 366.757   1
  -2   0   6 28353.2 2732.18   1
  -2   0   6 28833.5 2711.20   3
  -2   0   5 411.110 476.671   3
  -2   0   4 9427.55 1435.71   3
  -2   0   3 0.80123 173.809   3
  -2   0   2 318442. 6588.38   3
   2   0  -1-33.1602 52.8050   2
  -2   0   1-46.7674 165.585   3
   2   0   0 4620.16 678.348   1
   2   0   0 5723.63 633.109   2
  -2   0   0 6565.70 817.268   3
   2   0   1-31.2595 132.405   2
   2   0   1 0.49061 122.634   1
   2   0   2 543472. 6928.42   1
   2   0   2 548047. 8907.72   2
   2   0   3-27.7459 106.116   1
   2   0   3 99.1325 149.043   2
   2   0   4 53719.8 2977.45   1
   2   0   4 55475.5 3553.01   2
   2   0   5 25.8676 366.268   1
   2   0   5-374.837 498.862   2
   2   0   6 172529. 6477.54   1
   2   0   7-160.189 272.427   1
   2   0   8 40006.2 3579.87   1
   2   0   9 13.9266 299.745   1
   2   0  10 9586.34 1939.86   1
   2   0  11-43.8072 330.322   1
   2   0  12 10608.2 2327.84   1
   2   0  12 14945.4 2354.62   9
   2   0  13-89.5386 556.412   1
   2   0  13 1132.80 595.966   9
   2   0  14-139.160 798.631   1
   2   0  14 368.963 633.638   9
   2   0  15-149.567 237.383   1
   2   0  15 1467.46 1134.23   9
   2   0  16 913.625 977.188   9
   2   0  17-990.683 1045.07   9
   2   0  18 2757.49 1092.71   9
   2   0  19 5455.73 1930.34   9
   2   0  19 713.538 346.720   8
   2   0  20 1127.23 909.011   9
   2   0  20 1368.09 445.051   8
   2   0  21 490.355 339.053   9
   2   0  22 290.158 405.091   9
  -2  -2  23 395.977 506.011   9
  -2   2  23 665.098 396.436   9
  -2  -2  23 564.286 299.243   8
  -2   2  22 540.888 278.807   9
  -2  -2  22 56.0966 331.890   9
  -2  -2  22 306.406 270.775   8
  -2  -2  21 2655.84 1302.64   9
  -2   2  21 4936.52 1213.45   9
  -2   2  21 5052.04 1043.60   4
  -2  -2  21 4224.61 971.814   8
  -2  -2  20-277.821 334.256   9
  -2   2  20-230.248 583.021   9
  -2   2  20-106.501 493.483   4
  -2  -2  20 34.6161 238.373   8
  -2   2  19 14801.2 3313.49   9
  -2  -2  19 11067.9 2616.43   9
  -2   2  19 3916.69 1139.85   4
  -2  -2  19 3197.03 956.355   8
  -2  -2  18 276.042 496.865   9
  -2   2  18 2108.46 1378.63   9
  -2   2  18 865.468 421.420   4
  -2   2  17 28617.9 3601.19   9
  -2  -2  17 28138.7 3376.09   9
  -2   2  17 26778.8 2945.49   4
  -2   2  16 3981.62 1298.43   9
  -2  -2  16 3323.61 1289.12   9
  -2  -2  16 3467.67 1738.78   1
  -2   2  16 2148.00 1231.85   1
  -2   2  16 3847.58 1228.02   4
  -2  -2  15 173.946 576.064   9
  -2   2  15 2016.13 917.503   9
  -2   2  15 1403.09 1341.96   1
  -2  -2  15 1895.09 1112.12   1
  -2  -2  15 1604.14 631.079   4
  -2   2  15 1880.99 790.158   4
  -2   2  14 4485.88 1350.57   9
  -2  -2  14 4356.88 1158.23   9
  -2  -2  14 5584.94 1994.56   1
  -2   2  14 4033.91 1701.56   1
  -2  -2  14 3668.88 1000.05   4
  -2   2  14 3383.36 923.203   4
  -2  -2  13 4034.10 1166.80   9
  -2   2  13 4160.19 1315.29   9
  -2   2  13 3429.32 1547.15   1
  -2  -2  13 3613.92 1444.52   1
  -2   2  13 3523.97 935.064   4
  -2   2  12 1480.96 926.486   1
  -2  -2  12 1393.64 283.323   1
  -2   2  11 411.554 855.925   1
  -2  -2  11 2220.52 839.431   1
  -2  -2  10-896.060 857.065   1
  -2   2  10-523.238 675.640   1
  -2  -2   9 8510.77 1757.91   3
  -2  -2   9 9802.21 2040.84   1
  -2   2   9 8818.93 1867.21   1
  -2  -2   8 42593.9 2829.91   2
  -2  -2   8 44985.0 3963.67   3
  -2   2   8 42645.9 3881.50   1
  -2  -2   7 107015. 4138.86   2
  -2  -2   7 106839. 5806.93   3
  -2   2   7 103706. 5653.37   1
  -2  -2   6 4866.99 805.757   2
  -2  -2   6 4927.20 1218.10   3
  -2   2   6 5153.56 1198.10   1
  -2  -2   5 2685.06 877.531   3
  -2   2   5 2980.28 848.043   1
  -2  -2   5 2637.22 539.200   2
  -2  -2   4 6782.21 1374.20   3
  -2  -2   4 7223.17 936.267   2
  -2   2   4 6759.01 1143.97   1
  -2  -2   3 36203.5 3183.81   3
  -2   2   3 34576.1 2275.38   1
  -2  -2   2 30587.0 2820.15   3
  -2   2   2 33699.6 1908.74   1
  -2  -2   1 35778.3 3035.49   3
  -2   2   1 30865.6 1708.00   1
   2   2   0 80453.8 4986.44   1
   2  -2   1 8462.61 1649.15   2
   2   2   1 6972.98 1312.26   1
   2  -2   2 979431. 15968.3   2
   2   2   2 999999. 14651.0   1
   2  -2   3 205952. 6983.26   2
   2  -2   3 195000. 4438.66   1
   2   2   3 193290. 6427.90   1
   2  -2   4 15794.7 1955.89   2
   2  -2   4 14721.7 1417.64   1
   2   2   4 15765.3 1936.08   1
   2  -2   5 12621.6 1895.79   2
   2  -2   5 12024.1 1464.30   1
   2   2   5 11716.7 1775.77   1
   2  -2   6 18562.6 2346.05   2
   2   2   6 18236.4 2357.57   1
   2  -2   6 19288.6 2034.08   1
   2  -2   7 46692.6 3940.26   2
   2  -2   7 49322.7 3568.25   1
   2   2   7 48233.7 4150.00   1
   2  -2   8 19500.0 2696.67   2
   2  -2   8 20068.1 2456.17   1
   2   2   8 19449.6 2766.54   1
   2  -2   9 2194.85 933.406   1
   2   2   9 2231.92 886.081   1
   2  -2   9 1964.41 870.866   2
   2  -2  10 21.0056 680.441   2
   2  -2  10 347.437 187.561   1
   2   2  10-377.546 787.320   1
   2  -2  11 13191.3 2502.58   1
   2   2  11 11377.0 2456.27   1
   2   2  12 15580.4 1921.16   4
   2   2  12 15339.7 3000.68   1
   2  -2  12 15277.0 2746.85   1
   2   2  12 20216.8 2678.45   9
   2  -2  12 17988.6 2576.48   9
   2   2  13 20695.8 2439.55   4
   2  -2  13 22433.7 3670.24   1
   2   2  13 19419.2 3608.21   1
   2   2  13 23200.0 2999.31   9
   2  -2  13 22478.8 3074.41   9
   2   2  14 4484.00 1143.03   4
   2   2  14 4263.71 1804.80   1
   2  -2  14 5708.14 1549.25   9
   2   2  14 5831.38 1598.93   9
   2   2  15 15351.1 2161.21   4
   2   2  15 14002.5 3418.16   1
   2  -2  15 16827.3 2711.09   9
   2   2  15 15919.5 2757.47   9
   2  -2  16 8214.94 1701.03   8
   2   2  16 11922.1 2276.61   9
   2  -2  16 10485.5 2206.64   9
   2   2  16 11595.1 1823.97   4
   2  -2  17 2353.64 1259.57   9
   2   2  17 3256.79 1160.15   9
   2   2  17 3123.81 842.242   4
   2  -2  17 1798.60 907.408   8
   2   2  18 11269.6 2086.20   9
   2  -2  18 6028.47 2017.87   9
   2   2  18 10523.3 1704.59   4
   2  -2  18 6650.66 1492.76   8
   2   2  19 22096.8 2781.22   9
   2  -2  19 21392.5 2130.34   8
   2   2  19 22361.1 2245.89   4
   2   2  20 8.80465 209.737   9
   2  -2  20 163.318 218.353   9
   2  -2  20 66.5852 159.866   8
   2   2  21-550.016 558.189   9
   2  -2  21 477.859 651.479   9
   2  -2  21-1241.61 438.155   8
   2  -2  22-265.064 308.432   9
  -2   4  22 140.452 143.187   4
  -2  -4  22 227.069 180.800   8
  -2   4  21 672.656 320.458   9
  -2   4  21 71.0907 117.292   4
  -2   4  20 590.596 382.160   9
  -2  -4  20 43.8852 321.899   9
  -2   4  20 502.822 403.382   4
  -2  -4  20 391.453 384.802   8
  -2   4  19 5481.11 1318.69   9
  -2  -4  19 2482.24 1239.67   9
  -2   4  19 5035.09 1264.35   4
  -2  -4  19 4273.97 1125.04   8
  -2  -4  18 1067.42 753.910   9
  -2   4  18 736.299 638.364   9
  -2   4  18-302.493 454.507   4
  -2  -4  18-508.529 486.346   8
  -2  -4  17 1793.25 809.579   9
  -2   4  17-179.998 547.801   9
  -2   4  17 706.824 581.412   4
  -2  -4  17 1019.76 708.759   8
  -2   4  16 1419.60 943.965   9
  -2  -4  16 849.714 215.248   9
  -2   4  16 793.295 861.090   4
  -2  -4  16 1230.48 644.016   8
  -2  -4  15 1141.94 687.627   8
  -2   4  15 767.399 702.031   4
  -2   4  15 294.107 662.628   1
  -2   4  15 372.611 266.940   9
  -2  -4  15 1023.65 365.150   9
  -2   4  14 16862.3 2352.79   4
  -2  -4  14 16352.8 2295.14   8
  -2  -4  14 18677.3 2751.81   9
  -2   4  14 18141.7 2583.60   9
  -2   4  14 14745.0 3392.26   1
  -2  -4  13 103.337 397.355   8
  -2   4  13 796.271 409.972   4
  -2   4  13 1111.60 571.804   9
  -2   4  13 379.030 883.291   1
  -2  -4  13 550.972 713.760   1
  -2  -4  12 1395.73 677.244   8
  -2   4  12 822.343 479.740   4
  -2   4  12 1341.27 741.838   9
  -2   4  12 1783.49 1274.72   1
  -2  -4  12 2248.08 1188.69   1
  -2  -4  11 7260.34 1330.61   8
  -2   4  11 6806.39 1959.97   1
  -2  -4  11 7249.49 2057.98   1
  -2   4  11 7127.08 1396.30   4
  -2   4  10 29835.4 3913.40   1
  -2   4   9-1621.51 1125.99   1
  -2  -4   9-123.338 476.693   3
  -2   4   8-476.278 513.290   1
  -2  -4   8-719.961 511.850   3
  -2   4   7 86.0425 236.572   1
  -2  -4   7-53.9250 246.856   2
  -2  -4   7 111.094 366.693   3
  -2   4   6 24331.1 2845.69   1
  -2  -4   6 22248.1 2845.75   3
  -2  -4   6 23384.4 2444.39   2
  -2  -4   5 38.6028 154.101   2
  -2   4   5 524.111 419.487   1
  -2  -4   5 331.128 390.095   3
  -2   4   4 2810.43 966.321   1
  -2  -4   4 2235.15 784.473   2
  -2  -4   4 3114.21 998.694   3
  -2   4   3 46382.9 4091.96   1
  -2  -4   3 52130.8 4511.24   3
  -2   4   2 903.081 885.286   1
  -2  -4   2 1240.32 943.267   3
  -2   4   1 353.375 370.773   1
  -2  -4   1-343.144 873.771   3
  -2  -4   0-303.478 731.521   3
   2  -4   0 83.1619 327.862   3
   2   4   1-211.475 546.813   1
   2  -4   1 285.338 368.692   3
   2  -4   2-347.740 620.721   2
   2  -4   2-57.8922 145.997   3
   2   4   3 1682.96 905.158   1
   2  -4   3 1102.75 675.190   2
   2   4   4 52419.5 4716.27   1
   2  -4   4 48683.1 4445.87   2
   2  -4   5 6511.75 1517.18   2
   2   4   5 6468.20 1699.92   1
   2  -4   5 8357.70 1306.99   1
   2   4   6-246.296 676.515   1
   2  -4   6-138.975 389.233   2
   2   4   7 1830.13 971.821   1
   2  -4   7 1428.25 593.319   2
   2   4   8 821.726 751.799   1
   2  -4   8 1130.00 697.341   2
   2  -4   9 6523.28 1741.03   2
   2   4   9 5775.23 1837.42   1
   2  -4  10 1102.67 713.726   8
   2   4  10 500.575 841.222   4
   2  -4  10 599.378 625.574   2
   2   4  10-704.935 866.562   1
   2  -4  11 3000.75 1125.86   9
   2  -4  11 3087.05 875.061   5
   2  -4  11 2859.62 1047.09   8
   2   4  11 2565.99 756.078   4
   2   4  11 2794.66 1501.94   1
   2   4  12 1019.46 286.949   9
   2  -4  12 1511.27 736.097   5
   2   4  12 1603.61 819.608   4
   2   4  12 1423.98 1180.82   1
   2  -4  13 11284.5 1884.67   8
   2  -4  13 9363.94 1599.25   5
   2   4  13 10088.6 1742.02   4
   2   4  13 9268.17 2895.68   1
   2   4  13 11202.6 1913.04   9
   2  -4  13 11666.4 2113.35   9
   2  -4  14 88.0289 190.834   8
   2   4  14 115.245 550.554   4
   2  -4  14 257.506 277.873   5
   2   4  14 759.689 832.330   1
   2   4  14-252.410 305.630   9
   2  -4  14-79.0488 343.204   9
   2  -4  15 242.095 321.295   8
   2   4  15 376.898 588.709   4
   2   4  15 66.6678 297.273   9
   2  -4  15 356.095 504.426   9
   2  -4  16 929.430 754.087   8
   2   4  16 2521.59 765.030   4
   2  -4  16 3265.22 1233.73   9
   2   4  16 2717.51 937.655   9
   2  -4  17 7668.86 1496.45   8
   2   4  17 9326.84 1708.39   4
   2  -4  17 5520.42 1619.53   9
   2   4  17 9467.99 1739.43   9
   2  -4  18 102.062 181.132   8
   2   4  18-24.5028 288.519   4
   2  -4  18 206.016 649.817   9
   2   4  18-75.2642 340.782   9
   2  -4  19 1390.05 620.119   8
   2   4  19 2034.49 644.945   4
   2   4  19 2201.12 756.315   9
   2  -4  19 682.051 788.856   9
   2  -4  20 1948.99 619.282   8
   2  -4  20 680.500 726.579   9
  -2  -6  21 238.463 173.800   8
  -2   6  21-377.632 129.141   4
  -2  -6  20 483.068 221.541   8
  -2   6  20-245.833 279.349   4
  -2  -6  19-605.856 439.053   8
  -2   6  19-125.246 198.006   4
  -2  -6  18 584.942 567.652   8
  -2   6  18 4.95474 151.448   4
  -2  -6  17 2259.04 875.603   8
  -2   6  17 2651.22 841.026   4
  -2  -6  16 1718.21 676.668   8
  -2   6  16 2122.22 849.532   4
  -2  -6  15 7506.99 1528.02   8
  -2   6  15 6691.13 1527.68   4
  -2   6  14 37019.4 3579.98   4
  -2  -6  14 33392.7 2984.02   5
  -2  -6  14 37522.7 3527.28   8
  -2   6  13 584.007 648.938   1
  -2  -6  13 816.409 596.796   5
  -2   6  13 59.1256 251.371   4
  -2  -6  13-389.968 381.733   8
  -2   6  12 2633.24 1428.51   1
  -2   6  12 3877.65 1045.64   4
  -2  -6  12 4307.84 1039.05   8
  -2  -6  11 227.038 410.665   8
  -2   6  11 816.204 573.100   1
  -2   6  11 699.940 734.857   4
  -2  -6  10 14308.7 2124.37   8
  -2   6  10 15266.3 2106.56   4
  -2   6  10 16426.0 3429.04   1
   2  -6 -10 15338.6 2290.58  11
   2  -6  -9 1153.07 910.259  11
  -2   6   9 1290.01 968.061   1
  -2   6   9 914.770 675.807   4
  -2  -6   9 914.377 737.242   8
   2  -6  -8 5655.72 1255.74  11
  -2  -6   8 6572.62 1437.22   8
  -2   6   8 5066.78 1141.11   4
  -2   6   8 6646.59 1976.93   1
  -2   6   7-279.566 485.064   1
  -2   6   6-1478.74 1234.24   1
  -2   6   5 928.310 1182.07   1
  -2  -6   5-132.567 306.969   2
  -2  -6   4 49306.2 5405.37   2
  -2  -6   4 52813.2 5058.87   3
  -2   6   4 52156.4 6578.95   1
  -2  -6   3 91805.2 7060.26   3
  -2   6   3 86290.8 8457.00   1
  -2  -6   2 19659.6 3567.50   3
  -2  -6   1-222.156 395.367   3
  -2  -6   0 9662.66 2763.74   3
   2  -6   1-111.923 1615.67   2
  -2  -6  -1 2447.04 1473.70   3
   2  -6   2 22215.1 4521.18   2
  -2  -6  -2 10657.0 2867.48   3
   2   6   2 12845.4 4304.44   1
   2  -6   3 45559.8 5415.67   2
   2   6   3 36745.9 5693.35   1
   2  -6   4 461.204 683.422   2
   2   6   4 563.112 681.726   1
   2  -6   5 1981.02 903.028   2
   2   6   5 1296.90 1286.22   1
   2  -6   6 17790.3 2211.09   8
   2  -6   6 15277.5 2801.16   2
   2   6   6 16814.9 3570.38   1
  -2  -6  -7 7624.74 1475.83  11
   2   6   7 7075.40 2444.47   1
   2  -6   7 7914.85 2050.42   2
   2  -6   7 8858.57 1715.43   8
   2  -6   8 2917.93 1350.90   2
   2   6   8 2514.58 1086.38   1
  -2  -6  -8 1987.18 809.660  11
   2  -6   8 2749.79 976.980   8
   2   6   8 2318.19 959.201   4
   2  -6   9 4725.35 1280.10   8
   2   6   9 4648.07 1238.56   4
   2   6   9 4094.01 1715.31   1
   2  -6  10 10688.2 1779.92   8
   2   6  10 8843.93 2778.41   1
   2   6  10 9035.95 1655.78   4
   2  -6  10 8486.15 1735.48   5
   2  -6  11 3916.44 1245.36   8
   2   6  11 1597.33 1019.07   1
   2  -6  11 2754.72 1036.95   5
   2   6  11 2453.62 796.588   4
   2  -6  12 8402.67 1721.60   5
   2   6  12 9741.55 1762.12   4
   2  -6  12 11365.0 1850.57   8
   2  -6  13-36.1580 641.654   5
   2   6  13 76.8140 132.931   4
   2  -6  13 483.238 842.553   8
   2  -6  14 2118.56 832.828   8
   2   6  14 2477.09 966.377   4
   2  -6  14 2144.80 802.165   5
   2  -6  15 32.7522 147.188   8
   2   6  15 123.915 250.882   4
   2  -6  15 365.779 122.688   5
   2  -6  16 282.659 554.176   8
   2   6  16-46.0332 111.659   4
   2  -6  16-157.041 148.161   5
   2  -6  17 3354.88 917.534   8
   2   6  17 2850.08 804.551   4
   2  -6  18 725.378 495.258   8
   2   6  18 1100.14 517.760   4
   2  -6  19 1.04667 68.4441   8
   2   6  19-216.493 155.020   4
  -2  -8  18 4957.69 862.968   8
  -2   8  18 1800.34 844.150   4
  -2  -8  17 1380.21 534.664   8
  -2   8  17 2593.10 690.655   4
  -2  -8  16 1114.85 530.893   8
  -2   8  16 716.115 381.276   4
  -2  -8  16 2088.59 561.422   5
  -2   8  15 3274.08 1024.80   4
  -2  -8  15 3319.76 789.077   5
  -2  -8  14 0.36627 166.722   8
  -2  -8  14 212.429 188.927   5
  -2   8  14 21.8900 287.071   4
  -2  -8  13 5503.32 1232.90   5
  -2   8  13 5502.72 1339.69   4
  -2  -8  12 27.3514 978.400   8
   2  -8 -12 1550.56 748.992  11
  -2  -8  12 961.213 530.806   5
  -2   8  12 1220.18 591.223   4
  -2  -8  11 1792.32 681.695   8
   2  -8 -11 1388.68 708.606  11
  -2   8  11 643.333 297.004   4
   2  -8 -10 682.872 450.617  11
   2   8 -10 347.036 53.4067   6
  -2   8  10 578.223 26.7154   4
   2  -8  -9-1264.36 925.128  11
  -2   8   9 691.213 673.182   4
   2   8  -9 113.859 178.582   6
  -2  -8   9 73.9577 619.076   8
   2  -8  -8-355.411 381.042  11
  -2   8   8 381.206 509.517   4
   2   8  -8 308.634 378.953   6
  -2  -8   8 180.766 462.093   8
   2  -8  -7-323.985 643.079  11
  -2  -8   7-99.2796 288.807   8
  -2   8   7 233.445 189.848   4
   2   8  -7-105.394 304.249   6
  -2  -8   6 2166.19 1098.91   8
   2  -8  -6 614.683 316.565   8
   2  -8  -6 1588.60 528.824  11
   2   8  -6 1007.36 615.792   6
  -2  -8   5 5049.35 1205.63   8
   2  -8  -5 3962.15 1429.24   8
  -2  -8   5 4441.53 1110.26  11
   2  -8  -5 4885.90 1251.51  11
   2   8  -5 5673.33 1414.50   6
   2   8  -4 2055.12 880.343   6
   2  -8  -4 2218.45 948.676  11
  -2  -8   4 2261.96 737.995  11
   2  -8  -4 4784.37 1911.53   8
  -2  -8   4 2185.77 1128.14   8
  -2  -8   3 7357.19 1500.12  11
   2  -8  -3 6891.97 1523.43  11
  -2  -8   3 8146.96 1848.75   8
   2  -8  -3 6020.04 2013.77   8
   2   8  -3 6050.88 1466.36   6
  -2  -8   3 7355.60 2785.36   2
  -2  -8   2 86183.7 5970.26   8
   2  -8  -2 80214.3 6177.32   8
   2  -8  -2 84165.6 5157.90  11
  -2  -8   2 83822.5 5058.85  11
   2   8  -2 76068.3 5058.48   6
  -2  -8   2 77920.7 8818.74   2
   2  -8  -1 3433.55 1392.66   8
  -2  -8   1 2179.03 838.087   8
  -2  -8   1 1950.54 626.612  11
   2  -8  -1 2939.35 953.500  11
   2   8  -1 2664.05 946.097   6
   2  -8  -1 604.432 738.540   2
   2  -8   0 212.030 278.773   8
  -2  -8   0 6.88336 732.802   8
  -2  -8   0-160.822 167.994  11
   2  -8   0 161.685 413.998  11
   2   8   0 518.985 648.339   6
  -2   8   0 17.4754 254.354   6
  -2  -8  -1 61.8431 512.581   8
   2  -8   1 1326.18 652.994   8
   2  -8   1 1091.06 852.604  11
  -2  -8  -1 636.052 552.424  11
   2   8   1 1735.89 683.094   6
  -2   8  -1 446.630 266.377   6
   2  -8   2 3430.81 1045.10   8
  -2  -8  -2 1193.95 979.835   8
   2  -8   2 1773.37 863.871  11
  -2  -8  -2 1346.77 678.966  11
  -2   8  -2 974.921 625.168   6
   2   8   2 1759.90 872.581   6
   2  -8   2 2504.28 1553.44   2
   2  -8   3 429.668 1098.01   8
   2  -8   3 973.625 747.851  11
  -2  -8  -3 314.174 242.731  11
   2   8   3 230.001 313.953   6
  -2   8  -3 811.605 360.352   6
   2  -8   3-482.071 769.831   2
   2  -8   4 1004.40 1202.85   2
   2  -8   4 1235.04 720.205   8
  -2  -8  -4 1609.46 643.418  11
  -2   8  -4 1032.49 467.958   6
  -2  -8  -4-789.466 976.597   3
   2  -8   5 5283.23 1742.50   2
  -2  -8  -5 6225.93 1354.91  11
   2  -8   5 7285.39 1627.79   8
  -2   8  -5 4232.18 1069.54   6
  -2  -8  -5 5701.80 2583.96   3
   2  -8   6 47723.6 4061.87   8
   2   8   6 45714.1 3741.11   4
  -2  -8  -6 41910.6 3927.43  11
  -2  -8  -7 2078.77 979.987  11
   2   8   7 479.623 1439.27   1
   2  -8   7 997.251 85.7456   8
   2   8   7 1052.09 513.411   4
  -2  -8  -7 1301.85 1274.79   3
   2  -8   8 1727.87 788.866   8
  -2  -8  -8 849.883 558.068  11
   2   8   8 573.436 522.199   4
   2  -8   9 10548.8 1972.39   5
   2   8   9 10986.5 1912.39   4
  -2  -8  -9 11761.9 2096.43  11
   2  -8   9 14015.5 2146.70   8
   2  -8  10 5037.35 1382.41   5
  -2  -8 -10 7481.09 1936.75  11
   2  -8  10 6155.03 1412.52   8
   2   8  10 6588.93 1451.97   4
   2  -8  11 288.983 234.399   8
   2  -8  11-53.3567 274.342   5
   2  -8  12 2937.61 1047.38   8
   2  -8  12 3038.38 1036.97   5
   2   8  12 2080.58 933.505   4
   2   8  13 927.264 751.981   4
   2  -8  13 1480.68 602.303   5
   2  -8  13 1369.83 842.753   8
   2   8  14 594.357 226.694   4
   2  -8  14 643.233 542.750   5
   2  -8  14 884.442 655.519   8
   2  -8  15-55.1534 72.1024   5
   2   8  15-80.9801 56.1630   4
   2  -8  15 50.1171 174.458   8
   2   8  16-13.9586 220.792   4
   2  -8  16 1198.06 484.043   5
   2  -8  16 685.675 223.715   8
   2   8  17 325.556 247.774   4
   2  -8  17 509.123 406.749   8
  -2 -10  15 4985.97 845.058   8
  -2  10  14 129.977 212.301   4
  -2 -10  14-193.730 123.289   8
  -2 -10  13 453.559 252.355   5
  -2  10  13 568.549 516.649   4
  -2 -10  13-89.9473 243.864   8
  -2  10  12 289.180 610.346   4
  -2 -10  12 943.650 333.052   5
   2 -10 -12 401.373 362.152  11
  -2 -10  12 985.347 555.548   8
  -2  10  11 308.322 486.099   4
  -2 -10  11 1046.24 475.614   5
   2 -10 -11 831.914 499.669  11
  -2 -10  11 1515.09 582.163   8
   2 -10 -10 141.442 470.887  11
  -2 -10  10 366.411 372.483   8
  -2 -10   9 204.769 984.949   8
   2 -10  -9 1201.48 1035.18  11
   2  10  -9 2762.53 895.279   6
  -2 -10   8 11.7990 517.446   8
   2 -10  -8 284.127 468.080  11
   2  10  -8 691.095 238.205   6
  -2 -10   7 11128.7 1977.85   8
   2 -10  -7 9719.51 1779.22  11
   2  10  -7 8978.39 1787.94   6
  -2 -10   6 1926.59 722.770   8
   2 -10  -6 2749.78 1076.18  11
   2  10  -6 1828.20 891.779   6
  -2 -10   5-36.2058 629.134   8
   2  10  -5 237.901 389.424   6
  -2 -10   5 735.435 513.608  11
   2 -10  -5 650.824 593.969  11
  -2 -10   4 1419.27 545.016   8
   2 -10  -4 1964.00 1269.04   8
   2  10  -4 1543.10 811.949   6
  -2 -10   4 1409.11 424.849  11
   2 -10  -4 2040.04 1102.20  11
  -2 -10   3 6897.19 1721.76   8
   2 -10  -3 5004.33 1478.94   8
  -2 -10   3 7606.14 1627.36  11
   2 -10  -3 6241.16 1407.17  11
   2  10  -3 6781.23 1723.21   6
   2 -10  -2 1145.25 1283.97   8
  -2 -10   2 2129.03 821.251   8
  -2 -10   2 3138.72 942.633  11
   2 -10  -2 4124.52 1246.67  11
   2  10  -2 2865.16 989.060   6
   2 -10  -1 725.988 1382.10   8
  -2 -10   1 3247.18 1268.98   8
   2 -10  -1 5011.03 1225.46  11
  -2 -10   1 4793.09 1259.42  11
   2  10  -1 3777.90 1271.34   6
  -2 -10   0 869.439 721.262   8
   2 -10   0 232.914 737.651   8
   2  10   0 815.935 599.867   6
   2 -10   0 1527.93 759.877  11
  -2 -10   0 450.585 189.769  11
  -2 -10  -1 3132.68 1145.92   8
   2 -10   1 3607.37 1105.41  11
  -2 -10  -1 3776.76 1254.37  11
   2 -10   1 192.273 1309.86   8
   2 -10   2 24866.7 3056.37   8
  -2 -10  -2 18594.0 2952.94   8
   2 -10   2 24946.0 2687.91  11
  -2 -10  -2 24303.7 3018.07  11
  -2 -10  -3 844.220 690.903  11
   2 -10   3 136.438 208.840  11
   2 -10   3-40.7108 643.122   8
   2  10   4-409.630 336.960   4
  -2 -10  -4-289.600 293.498  11
   2 -10   4 29.7698 481.267   8
   2  10   5 3430.44 1019.80   4
  -2 -10  -5 1849.63 723.536  11
   2 -10   5 1074.76 994.061   8
   2 -10   6 4888.69 1334.75   5
   2  10   6 4880.62 1196.82   4
  -2 -10  -6 4675.68 1287.66  11
   2 -10   6 7428.65 1562.93   8
   2 -10   7 875.742 646.173   5
   2  10   7 766.297 456.272   4
  -2 -10  -7 659.201 866.942  11
   2 -10   7 80.7248 519.648   8
   2 -10   8-372.291 466.468   5
   2  10   8 4.06517 272.364   4
  -2 -10  -8 107.707 242.244  11
   2 -10   8 106.214 446.721   8
   2 -10   9 2717.54 947.599   5
   2  10   9 1280.15 735.905   4
   2 -10   9 32.3748 968.541   8
  -2 -10  -9 1786.84 819.989  11
   2 -10  10 38.0940 570.405   8
   2 -10  10-234.712 306.084   5
   2  10  10 12.2812 302.514   4
  -2 -10 -10-58.0705 486.775  11
   2 -10  11 830.431 427.362   5
   2  10  11 37.3987 337.974   4
   2 -10  11 227.902 118.427   8
   2 -10  12 1577.03 541.099   5
   2  10  12 3287.22 761.591   4
   2 -10  12 2484.45 711.165   8
   2 -10  13 828.925 254.034   5
   2  10  13 129.503 317.686   4
   2 -10  13 252.889 234.932   8
   2  10  14 241.043 274.075   4
   2 -10  14 465.828 179.178   5
   2 -10  14 514.251 391.221   8
  -2 -12  10 2348.86 489.595   5
  -2 -12   9 474.584 356.295   5
   2 -12  -9 45.3637 154.553  11
  -2 -12   8 459.243 311.272   8
  -2 -12   8 774.769 390.330   5
   2 -12  -8 331.111 316.155  11
  -2 -12   7 585.314 335.621   8
  -2 -12   7 365.305 313.775   5
   2 -12  -7 357.889 334.703  11
  -2 -12   6-134.977 343.853   8
   2 -12  -6-49.5106 200.028  11
  -2 -12   6 92.1966 307.559   5
   2 -12  -5-223.489 254.859  11
  -2 -12   5 299.497 415.958   8
   2 -12  -4 87.9825 236.689  11
  -2 -12   4-63.8953 296.478   8
   2 -12  -3 680.423 403.877  11
  -2 -12   3 566.845 238.208  11
  -2 -12   2-663.983 562.691  11
   2 -12  -2 972.580 481.401  11
   2 -12  -1 63.7998 211.544  11
  -2 -12   1 38.2497 270.496  11
  -2 -12   0 361.120 378.700  11
   2 -12   0 553.122 442.105  11
   2 -12   0 499.166 359.933   8
  -2 -12  -1 2927.95 854.872  11
   2 -12   1 3151.96 713.476  11
   2 -12   1 4128.34 1045.44   8
   2 -12   1 2242.24 758.649   5
  -2 -12  -2 4084.89 1093.99  11
   2 -12   2 5306.68 962.367  11
   2 -12   2 4012.93 1043.74   8
   2 -12   2 3067.76 1003.73   5
   2 -12   3 7701.03 1391.75   8
  -2 -12  -3 8872.93 1498.78  11
   2 -12   3 5188.68 1220.16   5
  -2 -12  -4 309.838 574.271  11
   2 -12   4 520.347 398.540   5
   2 -12   4 223.411 278.594   8
  -2 -12  -5 131.877 301.007  11
   2 -12   5-19.3611 209.505   5
   2 -12   5-46.8463 338.591   8
  -2 -12  -6 153.588 441.953  11
   2 -12   6 42.5840 266.301   5
   2 -12   6 602.859 392.913   8
  -2 -12  -7 1048.02 459.161  11
   2 -12   7 1251.60 454.465   5
   2 -12   7 509.129 235.455   8
  -2 -12  -8 1935.21 756.373  11
   2 -12   8 3220.79 639.641   5
   2 -12   8 3489.44 689.344   8
   2 -12   9 9007.90 984.814   5
  -3  -1  23-37.5354 77.3383   9
  -3   1  23-77.9475 313.720   9
  -3  -1  23 106.554 139.340   8
  -3   1  23 53.8902 115.535   8
  -3   1  22 1253.20 736.784   9
  -3  -1  22 633.836 749.084   9
  -3  -1  22 1103.20 540.170   8
  -3   1  21 309.036 597.285   9
  -3  -1  21-3.33228 310.777   9
  -3  -1  21-46.9086 229.191   8
  -3  -1  20 911.453 901.213   9
  -3   1  20 1625.77 782.772   9
  -3   1  20 607.463 470.322   4
  -3   1  19 14048.9 2403.88   9
  -3  -1  19 11399.2 2081.47   9
  -3   1  19 11859.0 1925.14   4
  -3   1  18 1036.47 90.3497   9
  -3  -1  18 2347.93 1202.71   9
  -3   1  18 1208.37 609.069   4
  -3  -1  18 1697.18 697.525   4
  -3   1  17 8028.67 1957.05   9
  -3  -1  17 4423.60 1714.60   9
  -3   1  17 7400.39 1508.27   4
  -3  -1  17 5270.17 1283.37   4
  -3  -1  16 518.564 447.478   9
  -3   1  16 514.636 284.163   9
  -3   1  16-353.319 354.581   1
  -3  -1  16 868.473 1025.23   1
  -3   1  16 103.062 243.702   4
  -3  -1  16 117.611 146.241   4
  -3  -1  15 8029.77 1921.14   9
  -3   1  15 6681.22 1868.93   9
  -3  -1  15 7723.82 2415.92   1
  -3   1  15 6744.33 2335.63   1
  -3  -1  15 7273.65 1463.78   4
  -3   1  15 7689.98 1532.40   4
  -3  -1  14 10223.5 1950.06   9
  -3   1  14 9327.31 1876.28   9
  -3  -1  14 10500.3 2661.19   1
  -3   1  14 8182.68 2515.85   1
  -3  -1  14 9456.03 1459.49   4
  -3   1  14 8411.79 1455.31   4
  -3  -1  13 3829.12 860.814   9
  -3   1  13 3273.77 1611.99   1
  -3  -1  13 2079.55 355.306   1
  -3   1  13 3780.89 934.701   4
  -3   1  12 1452.53 708.963   1
  -3  -1  12 2885.81 1272.11   1
  -3   1  11 2891.41 1035.59   1
  -3  -1  11 1948.88 734.029   1
  -3   1  10 24363.4 3432.66   1
  -3  -1  10 25579.2 3677.99   1
  -3  -1   9 138938. 7493.26   3
  -3   1   9 130593. 7598.46   1
  -3  -1   9 139782. 7796.25   1
  -3  -1   8-197.248 305.623   3
  -3   1   8 590.464 557.238   1
  -3  -1   7 550.082 490.187   3
  -3   1   7 458.373 83.3937   1
  -3  -1   6 2399.78 727.339   3
  -3   1   6 2260.10 828.941   1
  -3  -1   5 5085.90 1263.37   3
  -3   1   5 5746.14 1147.95   3
  -3   1   5 5497.09 1107.15   1
  -3   1   4 19167.5 1964.04   3
  -3  -1   4 19451.3 2378.69   3
  -3   1   4 19243.1 1973.25   1
  -3  -1   3 92875.6 4919.96   3
  -3   1   3 92109.8 3780.41   3
  -3  -1   2 275.347 331.549   3
  -3   1   2 239.879 102.196   3
  -3  -1   1 76910.9 4190.38   3
   3  -1  -1 75992.0 3774.41   2
  -3   1   1 76050.9 2587.99   3
  -3  -1   0 60568.0 3810.94   3
   3  -1   0 64298.3 3424.43   2
  -3   1   0 61043.1 2120.52   3
   3  -1   1 492524. 9233.41   2
  -3   1  -1 484139. 6481.76   3
   3   1   1 500972. 9573.47   1
   3  -1   2 833183. 12383.3   2
   3  -1   2 835097. 7623.26   1
   3   1   2 837180. 11965.0   1
   3  -1   3 47136.3 3168.66   2
   3   1   3 51041.0 3065.59   1
   3  -1   3 49152.3 2265.34   1
   3  -1   4 8182.37 1437.06   2
   3  -1   4 8803.66 1113.27   1
   3   1   4 8636.26 1337.26   1
   3  -1   5 85401.2 4912.74   2
   3   1   5 90578.7 4692.37   1
   3  -1   5 88823.8 4029.61   1
   3  -1   6 36734.3 3427.43   2
   3  -1   6 40436.7 3028.20   1
   3   1   6 40680.4 3392.89   1
   3  -1   7 114930. 6382.44   2
   3   1   7 123120. 6315.29   1
   3  -1   7 119673. 5698.22   1
   3  -1   8 9567.45 1873.91   2
   3  -1   8 9558.52 1757.05   1
   3   1   8 10799.7 2003.61   1
   3  -1   9 8469.19 1747.11   1
   3   1   9 7331.13 1645.06   1
   3   1  10 106101. 6821.09   1
   3  -1  10 103698. 6456.02   1
   3  -1  11 4588.43 1662.67   1
   3   1  11 2805.75 872.144   1
   3   1  12 1322.34 579.105   4
   3  -1  12 2588.55 1231.65   1
   3   1  12 1095.30 753.116   1
   3  -1  12 2285.72 1151.22   9
   3   1  12 2037.23 1113.05   9
   3   1  13 1922.91 744.105   4
   3  -1  13 1239.13 771.616   1
   3   1  13 1453.61 729.846   1
   3  -1  13 2364.27 1440.41   9
   3   1  13 1260.02 719.370   9
   3   1  13 440.913 523.349  10
   3   1  14 3320.43 1031.28   4
   3  -1  14 2476.15 1377.72   1
   3   1  14 2221.31 1331.92   1
   3   1  14 4378.55 1673.09   9
   3  -1  14 3127.24 1359.10   9
   3   1  15 940.925 670.854   4
   3   1  15 558.246 443.724   9
   3  -1  15 359.320 767.786   9
   3   1  15-463.451 844.559   1
   3   1  16-139.286 73.7940   9
   3   1  16-67.7104 391.649   4
   3  -1  16-221.029 375.246   8
   3  -1  17 461.919 885.143   9
   3   1  17-11.5175 415.924   9
   3  -1  17 986.483 702.685   8
   3  -1  18 5872.47 1724.90   9
   3   1  18 7511.62 1856.52   9
   3  -1  18 7233.84 1208.53   8
   3   1  19 669.352 516.139   9
   3  -1  19 87.3725 198.100   8
   3  -1  20 124.778 37.0901   9
   3   1  20 363.572 28.0566   9
   3  -1  21-148.923 257.244   9
   3   1  21 1030.50 585.874   9
   3  -1  22 301.753 383.030   9
  -3  -3  23 333.147 139.625   8
  -3  -3  22 79.0937 296.245   9
  -3   3  22-183.454 83.5197   9
  -3   3  21 7218.07 1399.74   9
  -3   3  21 7134.10 1268.11   4
  -3  -3  21 7087.88 1219.92   8
  -3   3  20 1132.92 546.722   9
  -3  -3  20 738.587 583.462   9
  -3   3  20 1601.61 714.458   4
  -3  -3  20 1146.69 555.672   8
  -3  -3  19 392.590 789.549   9
  -3   3  19 3145.34 1098.15   9
  -3   3  19 1882.89 756.003   4
  -3  -3  19 1992.12 484.347   8
  -3  -3  18 23771.6 2797.46   8
  -3  -3  18 26856.2 3162.24   9
  -3   3  18 25615.0 3273.22   9
  -3   3  18 24277.6 2838.17   4
  -3  -3  17 1459.89 723.312   9
  -3   3  17 1456.73 739.361   9
  -3   3  17 1652.24 853.403   4
  -3   3  16 12753.1 2247.69   9
  -3  -3  16 11903.8 2117.70   9
  -3   3  16 9640.85 2983.48   1
  -3  -3  16 9860.64 2698.98   1
  -3   3  16 11200.8 1971.67   4
  -3  -3  15 2539.75 952.319   9
  -3   3  15 1864.56 926.457   9
  -3  -3  15 1860.30 1367.88   1
  -3   3  15 1585.10 927.022   1
  -3   3  15 2308.72 910.729   4
  -3  -3  14 15535.2 2267.37   9
  -3   3  14 14247.2 2227.96   9
  -3  -3  14 13267.4 2964.92   1
  -3   3  14 12406.6 3160.37   1
  -3   3  14 11570.8 1900.04   4
  -3  -3  13 3895.48 1308.07   9
  -3   3  13 2872.33 1489.27   1
  -3  -3  13 3510.33 1497.24   1
  -3   3  13 2908.44 944.279   4
  -3   3  12 5158.63 1702.40   1
  -3  -3  12 6298.73 1888.45   1
  -3   3  12 7249.54 1306.10   4
  -3   3  11 396.261 168.544   1
  -3  -3  11 897.447 575.803   1
  -3  -3  10 7585.37 2075.48   3
  -3   3  10 8338.04 2643.00   1
  -3  -3   9 25994.9 3300.87   3
  -3   3   9 22917.3 3098.70   1
  -3  -3   8 1688.39 944.837   3
  -3   3   8 1787.95 796.856   1
  -3  -3   7 46383.8 2642.66   2
  -3  -3   7 45285.9 4212.42   3
  -3   3   7 45298.7 3868.89   1
  -3  -3   6 8077.53 1730.82   3
  -3  -3   6 8148.60 1051.43   2
  -3   3   6 8085.61 1466.11   1
  -3  -3   5 701.149 332.349   3
  -3   3   5 1422.29 438.871   1
  -3  -3   5 1314.68 485.011   2
  -3  -3   4 113112. 6590.87   3
  -3  -3   4 106934. 4851.47   2
  -3   3   4 119116. 4913.72   1
  -3  -3   3 1627.56 944.396   3
  -3   3   3 1840.41 557.698   1
  -3  -3   2 7242.61 1611.92   3
  -3   3   2 7624.31 1195.59   1
  -3  -3   1 353.799 411.254   3
  -3   3   1 502.797 505.298   1
  -3  -3   0 32791.9 3711.81   3
   3  -3   0 24858.8 1239.13   3
   3   3   0 26441.1 3597.22   1
   3  -3   1 11531.5 2166.19   2
   3   3   1 9881.73 2062.10   1
   3  -3   2 162866. 7865.88   2
   3   3   2 158896. 7583.52   1
   3  -3   3 90192.0 5633.19   2
   3  -3   3 93843.3 2378.86   1
   3   3   3 86368.2 5444.61   1
   3  -3   4 12054.0 2010.46   2
   3  -3   4 14474.4 1236.43   1
   3   3   4 12957.7 2075.14   1
   3  -3   5 9628.53 1876.67   2
   3  -3   5 9805.05 1222.55   1
   3   3   5 7903.26 1681.58   1
   3  -3   6 43328.4 4074.19   2
   3  -3   6 45390.7 2974.84   1
   3   3   6 43646.8 4147.13   1
   3  -3   7 5260.27 1165.78   1
   3  -3   7 4451.21 1368.21   2
   3   3   7 4979.09 1596.17   1
   3  -3   8-532.455 916.971   2
   3   3   8 452.010 299.169   1
   3  -3   9 313.738 595.590   2
   3   3   9 1.39312 392.857   1
   3   3  10 1159.26 817.554   1
   3  -3  10 1254.97 680.082   2
   3  -3  11 1818.41 879.615   9
   3   3  11 747.552 531.631   9
   3  -3  11 1253.64 472.203   5
   3  -3  11 1588.79 965.375   8
   3   3  11 1339.72 535.926   4
   3  -3  11 1605.27 1070.94   2
   3   3  11 1050.83 1172.59   1
   3   3  12 17237.7 2513.55   9
   3  -3  12 14690.0 1955.09   8
   3   3  12 14467.9 2006.91   4
   3  -3  12 14176.8 1966.93   5
   3   3  12 12624.6 3087.40   1
   3  -3  13 7519.34 1467.42   8
   3   3  13 7783.71 1485.56   4
   3  -3  13 7184.74 1352.62   5
   3   3  13 7991.94 2542.45   1
   3  -3  13 8194.64 1765.02   9
   3   3  13 9310.14 1814.51   9
   3   3  14 1153.68 907.827   4
   3  -3  14 2843.89 952.159   9
   3   3  14 2645.63 1104.04   9
   3   3  14 1955.45 1450.28   1
   3  -3  15-96.8254 325.215   9
   3   3  15-201.555 565.500   9
   3   3  15 424.349 302.165   4
   3  -3  15 429.885 379.759   8
   3  -3  16 8197.53 1832.10   9
   3   3  16 6035.87 1592.23   9
   3   3  16 7901.33 1582.54   4
   3  -3  16 2560.63 1262.20   8
   3   3  17 21170.5 2789.33   9
   3  -3  17 12897.4 2212.49   8
   3  -3  17 13677.5 3129.97   9
   3   3  17 22907.3 2528.53   4
   3  -3  18 2903.09 1646.82   9
   3   3  18 7046.11 1618.47   9
   3   3  18 7523.78 1358.01   4
   3  -3  18 6539.62 1169.33   8
   3   3  19 2522.15 925.343   9
   3  -3  19 704.203 786.993   9
   3   3  19 3479.09 833.232   4
   3  -3  19 3318.41 755.019   8
   3   3  20 8.37723 287.276   9
   3  -3  20-190.827 442.450   9
   3  -3  21-91.9704 276.780   9
  -3   5  22 355.525 104.069   4
  -3  -5  22 850.820 326.069   8
  -3   5  21 5501.08 995.454   4
  -3  -5  21 4089.11 805.415   8
  -3   5  20 121.026 258.284   4
  -3  -5  20-9.44181 201.404   8
  -3   5  19 1969.51 624.311   9
  -3   5  19 1556.24 621.606   4
  -3  -5  19 1631.20 717.236   8
  -3   5  18 7775.60 1415.35   9
  -3   5  18 7025.63 1472.18   4
  -3  -5  18 6940.69 1417.33   8
  -3   5  17 1980.84 722.064   9
  -3   5  17 2201.62 768.072   4
  -3  -5  17 1367.08 808.912   8
  -3   5  16 552.792 575.277   9
  -3   5  16 552.323 466.982   4
  -3  -5  16 133.033 219.630   8
  -3   5  15 24694.9 2946.67   9
  -3  -5  15 19937.7 2440.12   8
  -3   5  15 18210.8 2554.17   4
  -3  -5  14 1055.91 725.430   8
  -3   5  14 646.512 931.412   1
  -3   5  14 998.468 564.867   4
  -3  -5  13 5083.35 1453.53   8
  -3   5  13 5595.65 1279.69   4
  -3  -5  12 12745.0 1925.15   8
  -3  -5  12 14682.5 3028.71   1
  -3   5  12 11710.7 2826.32   1
  -3   5  12 12417.0 1980.18   4
  -3  -5  11 3945.59 1118.81   8
  -3   5  11 3377.82 1500.85   1
  -3  -5  11 2759.43 1119.91   1
  -3   5  11 4583.19 1084.59   4
  -3  -5  10 18166.9 2181.44   8
  -3   5  10 16973.4 3157.87   1
  -3   5  10 18714.5 2234.21   4
  -3  -5   9 4427.04 1457.13   3
  -3   5   9 4441.64 1587.46   1
  -3  -5   8 5544.26 1574.89   3
  -3   5   8 5866.25 1658.37   1
  -3  -5   7 918.561 719.964   3
  -3   5   7-117.028 389.088   1
  -3  -5   6 33331.5 4019.14   3
  -3   5   6 31109.3 3696.16   1
  -3  -5   5-381.332 488.404   3
  -3  -5   5-186.826 341.202   2
  -3   5   5 197.646 500.715   1
  -3  -5   4 31014.3 4000.24   3
  -3  -5   4 27607.5 3562.52   2
  -3   5   4 29884.7 3922.00   1
  -3  -5   3 17884.4 3111.53   3
  -3   5   3 20068.3 3349.08   1
  -3  -5   2 1421.95 405.601   3
  -3   5   2 971.850 919.864   1
  -3  -5   1 17172.8 3332.02   3
  -3  -5   0 5691.01 1953.80   3
  -3  -5  -1 727.658 393.377   3
   3   5   1 374.412 569.916   1
   3  -5   1 854.867 894.613   2
   3   5   2 691.535 581.028   1
   3  -5   2 1298.58 585.558   2
   3   5   3 10957.9 2806.87   1
   3  -5   3 11177.9 2527.17   2
   3   5   4 3383.32 1510.30   1
   3  -5   4 2265.29 963.536   2
   3  -5   5 45299.2 5050.69   2
   3   5   5 38804.5 5048.54   1
   3  -5   6 34298.2 4076.93   2
   3   5   6 35299.0 4533.29   1
   3  -5   7 34891.8 4192.82   2
   3   5   7 32597.6 4550.20   1
   3  -5   8 6920.78 1463.88   5
   3  -5   8 8178.48 1537.40   8
   3   5   8 6047.20 1262.16   4
   3   5   8 4327.09 1680.14   1
   3  -5   8 6977.05 1925.24   2
   3  -5   9 19645.4 2383.90   5
   3  -5   9 21054.7 2404.05   8
   3   5   9 20199.9 2333.58   4
   3  -5   9 19461.7 3385.32   2
   3   5   9 18329.4 3731.94   1
   3  -5  10 2684.58 1000.38   5
   3   5  10 3156.01 1013.81   4
   3   5  10 2397.93 1556.23   1
   3  -5  10 2640.02 1199.40   2
   3  -5  10 3147.70 1122.82   8
   3  -5  11 4102.08 1017.27   5
   3   5  11 4058.85 1271.36   4
   3   5  11 6043.14 2338.63   1
   3  -5  11 5572.36 1348.92   8
   3  -5  12 110.326 615.869   5
   3   5  12 452.126 361.437   4
   3   5  12 260.940 468.836   1
   3  -5  12 204.132 103.112   8
   3  -5  13 7039.88 1513.22   8
   3   5  13 8117.19 1684.46   4
   3  -5  13 6858.92 1438.94   5
   3  -5  14-110.430 191.586   8
   3   5  14 16.6116 299.103   4
   3  -5  14 93.9720 290.934   5
   3  -5  14-51.3309 335.628   9
   3  -5  15 598.040 507.925   8
   3   5  15 818.692 571.096   4
   3  -5  15 977.309 379.709   5
   3  -5  15 757.067 347.039   9
   3  -5  16 1748.32 702.678   8
   3  -5  16 784.802 100.853   5
   3   5  16 2158.22 815.895   4
   3  -5  16 1654.56 854.027   9
   3  -5  17 3428.14 872.226   8
   3   5  17 3930.42 1041.92   4
   3  -5  18 19.9418 271.404   8
   3   5  18 747.426 419.479   4
   3  -5  19-41.7849 145.457   8
   3   5  19-310.216 196.718   4
  -3  -7  20 1281.95 424.539   8
  -3   7  20 1423.32 476.620   4
  -3  -7  19 842.311 323.294   8
  -3   7  19 996.238 376.292   4
  -3  -7  18 2692.56 716.865   8
  -3   7  18 2512.05 694.291   4
  -3  -7  17 3145.49 1132.63   8
  -3   7  17 4994.49 1186.59   4
  -3   7  16 15262.9 2252.45   4
  -3  -7  16 15411.8 1984.53   8
  -3  -7  15 3115.63 1202.56   8
  -3  -7  15 5180.50 1093.88   5
  -3   7  15 5093.31 1321.07   4
  -3  -7  14 223.954 291.034   8
  -3  -7  14 747.555 615.064   5
  -3   7  14 780.713 515.665   4
  -3   7  13 17781.8 2452.66   4
  -3  -7  13 16580.0 2250.39   5
  -3  -7  13 17480.2 2305.72   8
  -3  -7  12 2815.38 949.206   8
   3  -7 -12 3052.41 1211.45  11
  -3   7  12 2475.30 982.004   4
  -3  -7  11 4479.24 1352.70   8
   3  -7 -11 4137.87 1596.14  11
  -3   7  11 2900.77 938.341   4
  -3  -7  10 27576.9 2919.49   8
   3  -7 -10 24340.7 2985.18  11
   3   7 -10 18365.5 2511.95   6
  -3   7  10 25232.6 2896.49   4
   3  -7  -9-108.738 487.588  11
  -3   7   9-150.016 169.509   4
   3   7  -9-283.965 474.346   6
  -3  -7   9 906.430 730.759   8
   3  -7  -8 396.854 571.634  11
  -3   7   8 174.499 172.973   4
  -3  -7   8-31.5078 522.924   8
   3   7  -8 645.520 881.731   6
  -3  -7   7 4015.37 957.995   8
   3  -7  -7 4007.34 1079.13  11
   3   7  -7 4146.99 1287.63   6
  -3  -7   6-14.1345 647.811   8
   3  -7  -6 482.741 555.447  11
   3  -7  -6-28.4844 864.474   8
   3   7  -6 702.270 675.455   6
  -3  -7   5 2437.21 708.751   8
   3  -7  -5 2564.60 1456.55   8
   3   7  -5 1864.00 873.937   6
   3  -7  -5 2193.70 755.414  11
   3  -7  -4 35139.8 3141.26  11
   3   7  -4 32344.8 3154.85   6
   3  -7  -4 26631.6 3657.20   8
   3  -7  -3 2403.02 801.240  11
  -3  -7   3 2330.45 1655.84   2
   3   7  -3 1822.88 708.785   6
   3  -7  -3 962.062 900.122   8
   3  -7  -2 466.995 301.215  11
   3  -7  -2 593.680 221.968   8
  -3  -7   2 244.526 369.671   3
   3   7  -2 490.849 157.085   6
   3  -7  -1 1052.30 568.660   8
   3   7  -1 1006.42 538.664   6
   3  -7  -1 2610.97 2047.74   2
  -3  -7   1 1944.91 1770.42   3
  -3  -7   0 176.707 1119.13   3
   3  -7   0 166.579 311.731   8
   3   7   0 645.835 819.296   6
   3  -7   0 314.765 624.015   2
   3  -7   1 31120.4 5312.29   2
  -3  -7  -1 44012.4 7703.38   3
   3  -7   1 41162.6 3638.79   8
   3  -7   2 1682.65 1034.43   2
   3  -7   2 2468.76 916.920   8
  -3  -7  -2 1599.42 889.185  11
   3   7   2 2393.70 871.305   6
  -3  -7  -2 1398.10 1205.61   3
   3  -7   3 3155.88 1822.98   2
   3  -7   3 2330.65 821.050   8
  -3  -7  -3 2756.52 904.795  11
   3   7   3 2416.17 780.212   6
  -3   7  -3 1577.31 543.957   6
  -3  -7  -3 2728.02 1677.80   3
   3   7   4 1397.31 1627.66   1
   3  -7   4 1668.47 1211.31   2
   3  -7   4 1304.29 766.337   8
  -3  -7  -4 1064.26 383.595  11
   3   7   4 1477.91 570.189   6
  -3  -7  -4 813.630 348.203   3
  -3  -7  -5 1624.48 505.987  11
   3  -7   5 2838.27 1364.40   2
   3   7   5 2498.09 1622.02   1
  -3  -7  -5 2772.02 2345.66   3
   3  -7   5 3923.46 1050.10   8
   3  -7   6 6997.69 1527.11   8
   3   7   6 7375.97 2907.45   1
   3  -7   6 6297.95 1971.42   2
  -3  -7  -7 23716.4 3016.48  11
   3  -7   7 22703.2 2649.24   8
   3   7   7 21224.8 4606.18   1
   3  -7   7 20139.9 3648.98   2
   3  -7   8 280.808 627.551   5
  -3  -7  -8-422.622 867.533  11
   3  -7   8-417.677 382.410   8
   3   7   8-917.700 393.830   1
   3   7   8 232.829 237.616   4
   3  -7   9 7899.51 1713.13   5
  -3  -7  -9 6962.88 1728.21  11
   3  -7   9 7626.01 1417.93   8
   3   7   9 7631.57 2759.54   1
   3   7   9 7358.25 1585.51   4
   3   7  10-75.6918 294.095   4
   3  -7  10 748.363 572.397   8
   3  -7  10 59.5366 639.680   5
   3   7  11 4688.42 1301.60   4
   3  -7  11 3601.54 1347.93   8
   3  -7  11 3525.23 1251.55   5
   3   7  12-172.757 416.911   4
   3  -7  12-192.645 201.678   5
   3  -7  12-353.738 381.187   8
   3   7  13 1002.49 720.745   4
   3  -7  13 1232.88 314.692   5
   3  -7  13 461.490 651.660   8
   3   7  14 375.368 387.821   4
   3  -7  14 568.487 275.187   5
   3  -7  14 217.792 35.8889   8
   3  -7  15 3046.18 773.559   5
   3   7  15 3207.95 905.789   4
   3  -7  15 4171.65 1014.74   8
   3   7  16 433.685 433.564   4
   3  -7  16 312.251 236.470   5
   3  -7  16 265.700 344.599   8
   3   7  17 4559.65 903.717   4
   3  -7  17 2702.33 734.893   8
   3   7  18 1277.84 463.303   4
   3  -7  18 3219.28 729.646   8
  -3  -9  17 734.074 354.575   8
  -3   9  16-25.5843 195.090   4
  -3  -9  16-121.550 202.727   8
  -3  -9  15-240.205 71.0221   5
  -3   9  15-36.7032 77.8939   4
  -3  -9  15-419.986 348.693   8
  -3   9  14 374.712 522.274   4
  -3  -9  14 1375.99 601.083   5
  -3  -9  14 1096.69 380.378   8
  -3   9  13-9.75414 187.124   4
  -3  -9  13-44.3888 128.025   5
   3  -9 -13 9.27121 111.894  11
  -3  -9  13-1.61598 286.755   8
  -3   9  12 4799.41 1488.25   4
  -3  -9  12 8034.38 1514.58   5
   3  -9 -12 9370.31 1679.79  11
  -3  -9  12 3343.98 1474.60   8
  -3   9  11-73.6553 444.119   4
   3   9 -11-43.8925 313.351   6
   3  -9 -11 256.592 382.044  11
  -3  -9  11-4.18557 134.399   8
  -3   9  10 1991.28 816.966   4
  -3  -9  10 161.487 494.877   8
   3  -9 -10 1380.92 722.224  11
   3   9 -10 416.798 460.140   6
  -3  -9   9 1650.94 707.248   8
   3  -9  -9 1207.67 873.620  11
   3   9  -9 1189.90 665.688   6
  -3  -9   8-477.694 478.547   8
   3  -9  -8-514.399 553.726  11
   3   9  -8-716.751 432.587   6
  -3  -9   7 196.280 517.079   8
   3  -9  -7 270.596 298.601  11
   3   9  -7-165.172 339.959   6
   3  -9  -6 56417.0 4497.06  11
  -3  -9   6 61995.6 4188.60  11
   3   9  -6 54251.6 4757.22   6
  -3  -9   6 64759.8 4926.93   8
  -3  -9   5 3302.03 1175.75   8
   3   9  -5 2406.53 880.442   6
   3  -9  -5 1878.92 1023.12   8
  -3  -9   5 2220.85 751.750  11
   3  -9  -5 3024.89 1054.84  11
  -3  -9   4 18821.9 2998.13   8
   3  -9  -4 13167.9 2962.88   8
   3  -9  -4 16099.1 2393.14  11
  -3  -9   4 14997.7 2313.51  11
   3   9  -4 15496.1 2553.28   6
   3  -9  -4 12673.3 4510.51   2
   3  -9  -3 10139.8 1831.05  11
  -3  -9   3 10144.0 1883.13  11
   3   9  -3 8699.57 1860.34   6
   3  -9  -3 5868.96 2565.67   2
  -3  -9   3 8924.92 2238.98   8
   3  -9  -3 7734.63 2156.66   8
   3  -9  -2 259.029 419.132  11
  -3  -9   2 484.853 360.016  11
   3   9  -2 583.179 649.878   6
   3  -9  -2-308.744 976.064   2
   3  -9  -2 1344.93 1185.03   8
  -3  -9   2 207.009 344.161   8
   3  -9  -1 6293.61 1541.35  11
  -3  -9   1 8023.91 1895.13  11
   3   9  -1 6776.30 1644.46   6
   3  -9  -1 6241.55 2765.21   2
   3  -9  -1 7224.32 2034.21   8
  -3  -9   1 6494.51 1657.07   8
  -3  -9   0 3848.98 1242.08  11
   3  -9   0 3022.83 1071.29  11
   3   9   0 2238.32 986.086   6
   3  -9   0 1735.53 1614.55   2
   3  -9   0 3477.47 1355.07   8
  -3  -9  -1 1170.29 585.472  11
   3  -9   1-263.856 602.211  11
   3   9   1 158.740 256.312   6
   3  -9   1-402.608 1001.54   2
   3  -9   1 691.166 664.021   8
   3  -9   2 7453.62 1505.22  11
  -3  -9  -2 6101.62 1605.63  11
   3   9   2 5495.92 1368.55   6
   3  -9   2 7364.00 2783.48   2
   3  -9   2 8773.82 1809.89   8
   3  -9   3-769.291 569.126  11
  -3  -9  -3 517.136 120.320  11
   3  -9   3-43.5251 301.080   2
   3  -9   3-439.167 848.822   8
   3  -9   4 13757.1 2260.59   8
  -3  -9  -4 11135.5 2147.77  11
   3   9   5 9822.29 1861.66   4
  -3  -9  -5 10672.5 2039.62  11
   3  -9   5 9907.80 1983.84   8
   3   9   6 1275.39 689.441   4
  -3  -9  -6 1202.75 631.943  11
   3  -9   6 1480.90 891.426   8
   3  -9   7-10.9120 217.851   5
   3   9   7-145.979 276.261   4
  -3  -9  -7-169.996 523.681  11
   3  -9   7-873.415 511.487   8
   3  -9   8 190.770 227.581   5
   3   9   8 72.3785 536.006   4
  -3  -9  -8 350.829 802.545  11
   3  -9   8 895.725 929.112   8
   3  -9   9 1461.43 658.210   5
   3   9   9 952.858 564.401   4
  -3  -9  -9 262.403 572.328  11
   3  -9   9 174.634 281.483   8
   3  -9  10 561.999 448.884   5
   3   9  10-95.5282 383.077   4
   3  -9  10-28.6780 165.469   8
   3   9  11 372.147 443.261   4
   3  -9  11-676.531 562.796   5
   3  -9  11 322.452 450.526   8
   3   9  12 271.818 121.114   4
   3  -9  12-54.3421 137.905   5
   3  -9  12 418.877 292.373   8
   3   9  13 229.669 127.561   4
   3  -9  13 889.577 438.360   8
   3   9  14 677.305 435.864   4
   3  -9  14 812.330 378.146   5
   3  -9  14 965.571 469.455   8
   3   9  15 4238.29 761.125   4
   3  -9  15 3930.58 672.663   5
   3  -9  15 3191.29 847.054   8
  -3 -11  12-51.1140 180.952   8
  -3 -11  12 75.1585 175.789   5
   3 -11 -12-150.285 246.068  11
  -3 -11  11 1359.50 535.826   8
   3 -11 -11 507.595 571.109  11
  -3 -11  11 1128.55 376.253   5
  -3 -11  10 8089.72 1330.37   8
  -3 -11  10 10335.6 1479.84   5
   3 -11  -9 1527.25 807.542  11
  -3 -11   9 3234.44 871.387   8
   3 -11  -8 204.103 484.868  11
  -3 -11   8 1111.37 712.375   8
   3 -11  -7 14546.3 2366.87  11
  -3 -11   7 21055.1 2476.05   8
  -3 -11   6 20990.6 2515.12   8
   3  11  -6 21479.2 2871.71   6
   3 -11  -6 16012.9 2406.05  11
   3  11  -5 1791.41 967.295   6
  -3 -11   5 3174.25 1108.46   8
   3 -11  -5 3092.50 925.357  11
  -3 -11   5 3475.24 965.887  11
  -3 -11   4 7940.48 1656.68   8
  -3 -11   4 9381.60 1714.63  11
   3 -11  -4 9679.55 1760.64  11
  -3 -11   3 3118.74 1156.15   8
   3 -11  -3 3932.19 1016.49  11
  -3 -11   3 4619.56 1089.26  11
   3 -11  -2 6192.36 1353.64  11
  -3 -11   2 6318.93 1438.62  11
   3 -11  -2 1996.95 1509.69   8
   3 -11  -1-166.834 331.390  11
  -3 -11   1 387.265 208.327  11
   3 -11  -1 3.88590 389.646   8
   3 -11   0 92.8603 1117.42   8
   3 -11   0 2593.31 830.164  11
  -3 -11   0 1526.85 536.255  11
   3 -11   0 1641.50 812.662   5
   3 -11   1 13465.7 2110.39   8
  -3 -11  -1 14736.8 2267.40  11
   3 -11   1 12939.5 1756.39  11
   3 -11   1 11303.6 1930.08   5
   3 -11   2 866.350 577.370   5
   3 -11   2 777.410 321.897  11
  -3 -11  -2 722.115 376.380  11
   3 -11   2 19.2653 793.171   8
   3 -11   3 600.482 406.883   5
  -3 -11  -3 322.921 388.179  11
   3 -11   3 147.173 406.239   8
   3 -11   4 1030.70 568.522   5
  -3 -11  -4 434.691 626.405  11
   3 -11   4-14.1442 120.566   8
   3 -11   5 1454.29 654.750   5
   3  11   5 68.9597 273.772   4
  -3 -11  -5 1354.34 815.732  11
   3 -11   5 72.7158 730.629   8
   3 -11   6 1711.75 671.964   5
   3  11   6 642.245 634.391   4
  -3 -11  -6 1212.08 925.488  11
   3 -11   6 2394.40 910.389   8
   3 -11   7 948.169 430.745   5
   3  11   7 145.528 439.138   4
   3 -11   7 1121.28 641.789   8
  -3 -11  -7-64.2090 301.327  11
   3 -11   8 587.477 410.202   8
   3  11   8-3.78978 227.997   4
   3 -11   8-146.939 159.701   5
  -3 -11  -8-150.919 376.752  11
   3 -11   9 131.955 291.902   8
   3 -11   9-148.848 306.149   5
   3  11   9 58.1526 168.504   4
  -3 -11  -9 60.5021 91.8423  11
   3 -11  10-573.624 348.268   5
   3  11  10 59.8021 280.422   4
   3 -11  11 1597.34 449.924   5
   3 -11  11 1299.86 491.417   8
  -3 -13  -1 1944.75 483.196  11
  -3 -13  -2 444.319 336.128  11
  -4   0  23 692.437 629.853   9
  -4   0  23-56.9567 74.1652   8
  -4   0  22 428.872 675.440   9
  -4   0  21 175.743 238.229   9
  -4   0  20 19296.8 2697.94   9
  -4   0  19 1033.75 711.500   4
  -4   0  19 98.0918 384.846   9
  -4   0  18 8226.32 1596.69   4
  -4   0  18 7540.56 1769.42   9
  -4   0  17-699.765 655.057   4
  -4   0  17 292.378 674.286   9
  -4   0  17 262.598 803.110   1
  -4   0  16 1406.74 880.916   4
  -4   0  16 1586.65 1066.63   9
  -4   0  16 356.575 515.331   1
  -4   0  15 37.2519 376.558   4
  -4   0  15-1299.82 748.647   9
  -4   0  15-74.0168 776.986   1
  -4   0  14 27354.2 4400.08   1
  -4   0  14 25192.2 2562.47   4
  -4   0  13 4054.16 2054.10   1
  -4   0  12 29024.2 4408.93   1
  -4   0  11 234.699 446.780   1
  -4   0  10 8519.42 2095.51   1
  -4   0   9-464.275 335.140   1
  -4   0   8 8434.29 1824.30   3
  -4   0   7-208.990 287.896   3
  -4   0   6 17120.4 2255.72   3
  -4   0   5-20.8577 340.096   3
  -4   0   4 86.5685 598.436   3
  -4   0   3-75.4960 303.822   3
   4   0  -3 103.982 110.552   2
  -4   0   2 183970. 6452.75   3
   4   0  -2 187175. 3909.44   2
  -4   0   1-456.000 451.254   3
   4   0  -1-397.524 267.382   2
   4   0   0 216383. 5466.60   2
  -4   0   0 223033. 6920.68   3
   4   0   1 156.823 97.4666   1
   4   0   1 612.417 458.809   2
   4   0   2 396714. 9076.91   2
   4   0   2 399575. 7711.72   1
   4   0   3 681.151 494.624   2
   4   0   3-117.716 191.957   1
   4   0   4 53875.6 3868.47   2
   4   0   4 56386.5 3241.10   1
   4   0   5 651.156 245.860   1
   4   0   5-311.519 402.858   2
   4   0   6 33196.1 3472.36   2
   4   0   6 35557.2 3071.52   1
   4   0   7 217.561 209.480   1
   4   0   8 27610.4 3110.95   1
   4   0   9 4146.60 1878.51   1
   4   0  10 25811.0 3346.94   1
   4   0  11-360.221 527.953   9
   4   0  11 96.5663 427.579   1
   4   0  12 34212.0 4571.52   9
   4   0  12 1648.17 1223.48   1
   4   0  13 664.076 721.213   9
   4   0  13-101.829 366.424  10
   4   0  13-306.752 863.180   1
   4   0  14 8559.92 2223.42   9
   4   0  14 7845.24 2408.31   1
   4   0  14 2773.27 1351.18  10
   4   0  15 142.689 672.917   9
   4   0  16 637.854 700.889   9
   4   0  17 445.911 693.080   9
   4   0  18 1640.93 629.913   9
   4   0  19 270.009 339.083   9
   4   0  20 3643.95 1107.16   9
   4   0  21-202.694 105.148   9
  -4  -2  23 1894.40 907.049   9
  -4   2  23 3560.12 892.595   9
  -4  -2  23 3564.63 723.607   8
  -4   2  22-46.6613 341.751   9
  -4  -2  22-28.8443 194.674   9
  -4  -2  22-522.849 341.020   8
  -4  -2  21 16460.5 3396.46   9
  -4   2  21 14060.9 2191.65   9
  -4  -2  21 12825.2 1838.15   8
  -4   2  21 13566.2 1891.50   4
  -4  -2  20 796.215 1026.24   9
  -4   2  20 1716.93 678.662   9
  -4   2  20 2330.21 859.891   4
  -4  -2  20 1802.16 743.147   8
  -4   2  19-251.296 170.070   4
  -4  -2  19 44.5434 210.035   9
  -4   2  18 4126.56 1170.65   4
  -4   2  18 2760.96 1128.38   9
  -4  -2  18 3274.62 1040.64   9
  -4   2  17 28504.4 3094.59   4
  -4  -2  17 30977.3 3445.24   9
  -4   2  17 31075.5 3640.16   9
  -4   2  16 3153.39 1176.16   4
  -4  -2  16 2400.10 1678.40   1
  -4   2  16 2781.65 1725.63   1
  -4  -2  16 3944.14 1391.02   9
  -4   2  16 2339.48 851.863   9
  -4   2  15 1006.83 542.982   4
  -4   2  15 926.864 1121.04   1
  -4  -2  15 2157.38 1511.13   1
  -4  -2  15 182.524 512.764   9
  -4   2  15-1134.91 796.940   9
  -4  -2  14 19505.0 2223.87   4
  -4   2  14 20469.5 2427.84   4
  -4  -2  14 20800.8 3809.64   1
  -4   2  14 19510.5 3717.80   1
  -4  -2  14 19450.0 2600.21   9
  -4   2  13 296.396 832.933   4
  -4  -2  13-626.892 443.660   4
  -4  -2  13-109.873 480.926   9
  -4   2  13 63.6942 490.405   1
  -4  -2  13 647.734 161.133   1
  -4   2  12 414.397 308.519   1
  -4  -2  12 967.227 116.854   1
  -4  -2  11 23687.2 3394.99   3
  -4  -2  11 28585.3 3959.50   1
  -4   2  11 24315.5 3693.19   1
  -4  -2  10 20839.0 3070.11   3
  -4   2  10 19330.2 3011.79   1
  -4  -2   9 3845.88 1408.05   3
  -4   2   9 3840.41 1318.35   1
  -4  -2   8 342.602 305.510   3
  -4   2   8 702.953 503.807   1
  -4  -2   7 50879.1 4579.57   3
  -4   2   7 48533.9 3934.03   1
  -4  -2   6 16156.4 2484.24   3
  -4   2   6 14655.5 2038.31   1
  -4  -2   5 9497.43 1837.95   3
  -4   2   5 9540.36 1468.10   1
  -4  -2   4 77016.4 2231.00   2
  -4  -2   4 72623.5 5356.34   3
  -4   2   4 72235.2 3643.99   1
  -4  -2   3-252.674 220.878   3
  -4   2   3 246.537 191.939   1
  -4  -2   2 12511.5 2085.09   3
  -4   2   2 12793.6 1126.90   1
  -4  -2   1 7534.38 1928.81   3
  -4   2   1 8128.66 626.337   1
   4  -2  -1 7564.47 1625.36   2
   4  -2   0 23884.0 2754.17   2
  -4  -2   0 19009.9 2750.57   3
   4   2   0 17997.5 2691.23   1
   4  -2   1 360056. 10374.4   2
   4   2   1 335850. 10514.3   1
   4  -2   2 170241. 6979.75   2
   4   2   2 168891. 7061.78   1
   4   2   3 2186.76 738.166   1
   4  -2   3 2251.68 798.955   2
   4  -2   3 2328.25 397.556   1
   4  -2   4 11347.7 1906.12   2
   4   2   4 11217.9 1860.37   1
   4  -2   4 11756.4 1142.76   1
   4   2   5 210.078 133.423   1
   4  -2   5 33.1850 476.825   2
   4  -2   5 156.090 113.107   1
   4  -2   6 28405.5 3351.05   2
   4  -2   6 30088.3 2475.17   1
   4   2   6 29914.4 3286.91   1
   4  -2   7 14110.3 2428.18   2
   4  -2   7 14858.1 1904.16   1
   4   2   7 14885.2 2509.54   1
   4   2   8 3483.87 1201.29   1
   4  -2   8 3610.64 976.779   1
   4  -2   8 2800.70 988.435   2
   4  -2   9 13245.2 2517.92   2
   4  -2   9 15544.1 2311.68   1
   4   2   9 14319.8 2546.67   1
   4  -2  10 28000.5 3918.15   2
   4  -2  10 34134.5 3669.53   1
   4   2  10 29092.6 3942.61   1
   4   2  11 15034.2 1832.77   4
   4  -2  11 16995.2 2415.17   9
   4   2  11 18685.4 2564.00   9
   4   2  11 13557.0 2863.00   1
   4  -2  12 8725.30 1877.78  10
   4   2  12 16634.7 2038.58   4
   4  -2  12 15944.0 2025.05   8
   4  -2  12 19701.5 2652.50   9
   4   2  12 18554.1 2720.04   9
   4   2  12 16200.3 3308.94   1
   4  -2  12 17004.9 2131.09   5
   4   2  13 31153.3 2877.78   4
   4  -2  13 32030.0 2874.95   8
   4   2  13 36482.1 3922.03   9
   4  -2  13 34485.8 3821.35   9
   4   2  13 27749.6 4572.73   1
   4  -2  13 32399.7 3006.24   5
   4  -2  14 12401.1 1751.69   8
   4  -2  14 9269.24 2178.47   9
   4   2  14 15373.9 2614.21   9
   4   2  14 12161.5 1796.19   4
   4   2  14 6031.10 1802.78  10
   4   2  14 10678.2 2889.64   1
   4  -2  15 2026.86 1045.47   9
   4   2  15 1402.51 1040.02  10
   4   2  15 3671.41 1159.49   9
   4   2  15 4064.21 1121.45   4
   4  -2  15 3483.48 973.328   8
   4  -2  16 893.689 1768.75   9
   4   2  16 886.747 976.177   9
   4   2  16 523.093 511.687   4
   4  -2  16-364.539 565.740   8
   4   2  17 352.130 383.175   9
   4  -2  17-169.422 543.941   9
   4   2  17 416.958 436.669   4
   4  -2  17-559.488 392.656   8
   4  -2  18 552.851 847.133   9
   4   2  18 756.519 761.053   9
   4  -2  18 2322.46 880.256   8
   4   2  19 3089.72 996.769   9
   4  -2  19 1292.98 962.361   9
   4  -2  20 18.4238 85.3221   9
   4   2  20 230.646 331.995   9
   4  -2  21 409.980 455.537   9
   4   2  21 3147.84 813.450   9
  -4   4  22 317.324 50.4266   9
  -4   4  22 478.156 311.241   4
  -4  -4  22 506.599 172.204   8
  -4  -4  21 11045.8 1481.98   8
  -4   4  21 11091.7 1607.99   9
  -4   4  21 10027.5 1541.75   4
  -4  -4  20 2154.69 1044.95   9
  -4   4  20 3818.85 1160.09   9
  -4   4  20 3566.16 932.465   4
  -4  -4  20 2629.61 844.582   8
  -4  -4  19 1021.51 1263.92   9
  -4   4  19 21.2882 218.663   9
  -4   4  19 922.731 647.516   4
  -4  -4  19 1705.97 768.487   8
  -4   4  18 5657.15 1415.26   9
  -4  -4  18 6386.41 1431.39   9
  -4   4  18 5966.29 1407.44   4
  -4  -4  18 4594.80 1357.19   8
  -4   4  17 1169.61 928.092   9
  -4  -4  17 274.245 276.002   9
  -4   4  17 191.163 151.643   4
  -4  -4  17 826.805 575.669   8
  -4   4  16-363.208 504.246   9
  -4   4  16 700.139 724.164   4
  -4  -4  16 241.685 345.690   8
  -4  -4  15 7011.97 1532.40   8
  -4   4  15 7288.50 1603.19   4
  -4   4  15 7325.69 1807.21   9
  -4  -4  15 6550.01 2223.09   1
  -4   4  15 5197.37 2158.70   1
  -4  -4  14 10724.6 1831.12   8
  -4   4  14 10468.9 1948.93   4
  -4   4  14 9940.91 1926.49   9
  -4   4  14 9707.28 2786.93   1
  -4  -4  14 9595.61 2532.22   1
  -4   4  13 321.320 340.753   1
  -4  -4  13 917.952 836.994   1
  -4   4  13 860.798 476.331   4
  -4   4  12 14557.7 3017.32   1
  -4  -4  12 10918.8 2591.32   1
  -4   4  12 12773.8 1949.53   4
  -4   4  11 5509.72 1247.73   4
  -4  -4  11 6006.29 1912.92   3
  -4   4  11 6905.78 1922.93   1
  -4  -4  10 3375.39 1290.20   3
  -4   4  10 4063.89 1393.15   1
  -4  -4   9 1515.68 697.553   3
  -4   4   9 1221.53 483.622   1
  -4  -4   8 12153.3 2420.41   3
  -4   4   8 11337.5 2030.63   1
  -4  -4   7 425.289 711.678   3
  -4   4   7 833.604 648.471   1
  -4  -4   6 116802. 7705.60   3
  -4   4   6 131123. 6466.09   1
  -4  -4   5 52108.5 3833.86   2
  -4  -4   5 49356.2 4966.71   3
  -4   4   5 52032.5 3926.81   1
  -4  -4   4 17649.4 3072.64   3
  -4   4   4 17238.4 2194.10   1
  -4  -4   3 10352.9 2441.54   3
  -4   4   3 10058.8 1881.86   1
  -4  -4   2 76799.5 6636.16   3
  -4   4   2 71623.6 4869.03   1
  -4  -4   1 8092.52 2265.24   3
  -4  -4   0-936.364 1155.87   3
   4  -4   0 899.317 39.1161   2
  -4  -4  -1 9972.40 2515.66   3
   4  -4   1 11021.1 2436.03   2
   4   4   1 10175.6 2705.64   1
   4  -4   2 32294.6 3986.98   2
   4   4   2 30761.0 4154.46   1
   4   4   3 3210.79 1305.82   1
   4  -4   3 2823.37 1002.65   2
   4  -4   4 9281.58 2027.03   2
   4   4   4 8930.65 2157.90   1
   4   4   5 2241.17 1022.80   1
   4  -4   5 2753.20 1090.78   2
   4   4   6 1711.21 768.820   1
   4  -4   6 1353.20 443.816   2
   4   4   7 3338.00 1409.45   1
   4  -4   7 4065.76 1452.55   2
   4   4   8-302.485 858.791   1
   4  -4   8 604.951 345.255   2
   4  -4   9 11937.1 1677.83   8
   4   4   9 12830.9 1848.18   4
   4  -4   9 10694.8 1606.35   5
   4  -4   9 10693.4 2498.12   2
   4   4   9 12938.5 2852.80   1
   4  -4  10 2512.04 967.410   9
   4  -4  10 1464.04 619.972   5
   4  -4  10 2193.31 797.625   8
   4   4  10 2088.99 772.217   4
   4   4  10 2718.84 1532.82   1
   4  -4  10 2494.72 1711.55   2
   4  -4  11 4577.58 1325.50   9
   4  -4  11 2269.15 827.647   5
   4  -4  11 2992.44 862.160   8
   4   4  11 2623.77 952.455   4
   4   4  11 2824.14 1353.43   1
   4  -4  11 2281.20 1200.39   2
   4  -4  12 656.282 281.053   9
   4  -4  12 343.479 567.583   5
   4  -4  12 949.660 465.070   8
   4   4  12-89.9983 186.771   4
   4   4  12 1081.08 917.728   1
   4   4  13 28222.2 3208.46   9
   4  -4  13 23699.0 3089.28   9
   4  -4  13 23468.8 2555.15   8
   4   4  13 22330.7 2589.93   4
   4   4  13 24504.8 4955.25   1
   4  -4  13 20829.7 2476.68   5
   4  -4  14 862.004 483.783   8
   4   4  14 1063.77 500.709   4
   4  -4  14 495.604 319.412   5
   4  -4  14 608.436 580.714   9
   4   4  14-344.495 625.551   9
   4  -4  15 3700.38 1204.45   8
   4   4  15 2983.50 919.415   4
   4  -4  15 2784.29 881.446   5
   4   4  15 6280.48 1402.21   9
   4  -4  15 1794.31 1227.79   9
   4   4  16 8852.45 1599.42   4
   4  -4  16 4500.93 1531.74   8
   4   4  16 7058.23 1294.06  10
   4   4  16 8382.59 1612.08   9
   4  -4  17 6666.05 1219.28   8
   4   4  17 6476.65 1209.01   4
   4   4  17 7417.31 1473.66   9
   4  -4  17 2961.73 1443.05   9
   4  -4  18 5093.37 999.112   8
   4   4  18 5559.17 1097.48   4
   4   4  18 5628.86 1153.18   9
   4  -4  18 3165.07 1127.73   9
   4   4  19 1324.53 387.289   4
   4  -4  19 503.424 706.260   9
  -4  -6  21 445.632 261.976   8
  -4   6  21-217.700 163.787   4
  -4  -6  20 739.975 377.656   8
  -4   6  20 346.252 446.030   4
  -4  -6  19-88.2099 421.187   8
  -4   6  19 462.589 170.166   4
  -4  -6  18 102.953 243.942   8
  -4   6  18 119.684 199.052   4
  -4  -6  17-140.839 190.416   8
  -4   6  17 949.053 621.830   4
  -4  -6  16 94.6358 879.182   8
  -4   6  16 1935.15 785.388   4
  -4  -6  15 438.445 527.790   8
  -4   6  15-24.0283 150.596   4
  -4   6  14 14127.3 2230.93   4
  -4  -6  14 14101.4 2049.87   8
  -4   6  13 13.2327 349.944   1
  -4   6  13 1105.44 723.798   4
  -4  -6  13 702.404 636.311   8
  -4   6  12 744.805 703.948   4
  -4  -6  12 1154.44 548.213   8
   4  -6 -12 950.389 687.572  11
  -4   6  12 1768.68 1469.77   1
   4  -6 -11 35363.4 3548.04  11
  -4  -6  11 32616.5 3157.86   8
  -4   6  11 34883.3 4876.58   1
   4   6 -11 27106.4 3100.71   6
  -4   6  11 33748.7 3245.00   4
  -4   6  10-458.587 525.304   4
  -4  -6  10 790.856 455.189   8
  -4   6  10-236.371 225.832   1
   4  -6 -10-831.669 725.152  11
   4   6 -10-787.244 814.870   6
   4  -6  -9 1373.65 732.703  11
  -4   6   9 2972.83 1520.26   1
  -4  -6   9 2273.79 686.420   8
   4   6  -9 2023.56 918.907   6
  -4   6   9 2221.19 830.802   4
   4  -6  -8 15245.0 2218.62  11
   4   6  -8 14498.3 2256.20   6
  -4   6   8 14158.3 2933.65   1
  -4  -6   8 16920.2 2101.78   8
   4  -6  -7 2082.24 1353.30   8
  -4  -6   7 3199.63 1261.89   3
  -4  -6   6 4642.19 1546.07   3
  -4  -6   5 1807.82 1227.29   3
  -4  -6   4 830.905 379.611   3
  -4  -6   4 324.421 364.501   2
  -4  -6   3 425.333 665.077   3
  -4  -6   2-309.692 269.081   3
  -4  -6   1 30678.8 5026.43   3
   4  -6  -1 30656.3 5482.76   2
   4  -6   0 23717.2 4324.35   2
  -4  -6   0 22729.1 4533.79   3
   4  -6   1 49.6596 1038.09   2
  -4  -6  -1 589.090 1142.78   3
   4  -6   2 3899.50 1481.02   2
  -4  -6  -2 3280.75 2072.80   3
   4   6   3 2201.87 1176.88   1
   4  -6   3 2508.40 1311.45   2
  -4  -6  -3 2170.60 1327.37   3
   4   6   4 340.663 279.544   1
   4  -6   4-1132.90 1090.79   2
   4  -6   5 20862.1 2245.33   8
   4  -6   5 20565.1 3608.12   2
   4   6   5 19923.9 3995.02   1
   4   6   6 9245.33 1594.04   7
   4  -6   6 9275.99 1519.18   8
  -4  -6  -6 9756.10 1809.58  11
   4   6   6 9478.56 2973.03   1
   4  -6   6 9950.78 2466.49   2
   4  -6   7 733.904 187.892   8
   4  -6   7-471.380 66.8751   5
  -4  -6  -7 29.6742 455.044  11
   4  -6   7 170.253 299.434   2
   4   6   7 299.258 701.917   1
   4  -6   8 1226.42 763.732   5
   4   6   8 1318.21 490.732   4
   4   6   8 738.741 1089.68   1
   4  -6   8 1753.73 1275.41   2
   4  -6   8 3333.61 1216.87   8
   4  -6   9 82.1995 303.825   5
   4   6   9 971.806 654.350   4
   4   6   9 177.251 909.232   1
   4  -6   9 401.031 447.532   2
   4  -6   9 998.342 779.690   8
   4  -6  10 423.527 472.811   5
   4   6  10 759.371 466.383   4
   4   6  10 215.334 893.460   1
   4  -6  10 1001.61 656.747   8
   4   6  11 745.265 243.953   4
   4  -6  11 950.410 617.525   5
   4   6  12 20820.0 2639.66   4
   4  -6  12 18245.9 2557.38   8
   4  -6  12 19693.7 2469.10   5
   4  -6  13 1555.05 794.070   8
   4  -6  13 424.991 374.151   5
   4   6  13 1899.70 833.907   4
   4  -6  14 1.10289 187.093   8
   4   6  14 440.529 373.382   4
   4  -6  14 891.148 737.853   5
   4  -6  15 1803.37 597.572   8
   4   6  15 2552.43 917.542   4
   4  -6  15 1888.67 696.477   5
   4  -6  16 1268.78 588.302   8
   4  -6  16 2035.76 563.053   5
   4   6  16 2085.20 737.856   4
   4   6  16 1787.69 616.197  10
   4   6  17 585.521 238.151   4
   4  -6  17 937.551 363.358   8
   4   6  18-237.018 302.408   4
   4  -6  18 297.351 199.679   8
  -4  -8  19 535.121 206.774   8
  -4   8  18 14.7352 106.762   4
  -4  -8  18 559.290 328.981   8
  -4   8  17 2227.16 897.084   4
  -4  -8  17 5684.55 1029.22   8
  -4   8  16 637.454 664.086   4
  -4  -8  16 1548.29 631.334   8
  -4  -8  15 242.669 435.085   5
  -4   8  15-137.531 454.501   4
  -4  -8  15 17.6252 549.495   8
  -4   8  14 256.277 124.359   4
  -4  -8  14-144.059 216.830   5
  -4  -8  14 1.38444 445.609   8
  -4  -8  13-29.3792 486.635   8
   4  -8 -13 473.315 615.564  11
  -4   8  13 316.187 235.293   4
  -4  -8  13 75.8290 290.914   5
  -4  -8  12 4382.39 1769.52   8
  -4   8  12 9634.94 1697.37   4
   4  -8 -12 10986.8 2005.44  11
   4   8 -12 5541.86 1285.39   6
  -4   8  11 914.220 519.016   4
  -4  -8  11 188.691 417.866   8
   4  -8 -11 801.958 563.968  11
   4   8 -11 578.438 357.881   6
  -4  -8  10 10971.2 1880.75   8
  -4   8  10 9234.34 1557.70   4
   4   8 -10 7807.51 1824.54   6
   4  -8 -10 9467.55 1825.97  11
  -4  -8   9 5681.60 1466.53   8
   4   8  -9 4122.82 1328.07   6
   4  -8  -9 3980.71 1051.12  11
  -4  -8   8 488.189 434.182   8
   4   8  -8 142.312 424.549   6
   4  -8  -8 530.777 400.946  11
  -4  -8   7 4118.34 1316.72   8
   4  -8  -7 3145.13 1030.39  11
   4   8  -7 3209.65 1266.23   6
  -4  -8   6 1646.64 1060.31   8
   4  -8  -6-400.385 782.682   8
   4   8  -6 570.426 696.782   6
  -4  -8   6 1588.42 719.721  11
   4  -8  -6 1609.75 855.062  11
  -4  -8   5 20402.6 2556.48  11
   4  -8  -5 24454.1 2808.43  11
   4   8  -5 21410.0 2933.95   6
  -4  -8   5 23658.3 2967.57   8
   4  -8  -5 17979.5 3177.10   8
   4  -8  -4 1160.29 577.014   8
  -4  -8   4 1744.63 844.580   8
   4  -8  -4 579.909 171.480  11
  -4  -8   4 1487.13 748.705  11
   4   8  -4 1893.35 828.187   6
  -4  -8   3 8445.89 1710.81  11
   4  -8  -3 10899.4 2153.42  11
   4  -8  -3 9890.48 2141.77   8
   4   8  -3 10141.5 1981.10   6
   4  -8  -3 5424.59 3067.01   2
   4  -8  -2 2289.25 1151.73   8
   4  -8  -2 2704.08 1752.44   2
   4  -8  -2 2681.33 987.719  11
  -4  -8   2 2424.41 826.399  11
   4   8  -2 2506.53 907.943   6
  -4  -8   1 8386.34 1553.03  11
   4  -8  -1 8737.99 1766.29  11
   4  -8  -1 9881.24 2181.74   8
   4   8  -1 8304.64 1677.43   6
   4  -8  -1 8436.26 3676.45   2
   4  -8   0 49855.0 3889.19  11
  -4  -8   0 46146.9 3931.13  11
   4   8   0 43913.6 3733.86   6
   4  -8   0 43927.5 6978.14   2
   4  -8   0 54048.1 4582.84   8
  -4  -8  -1 29857.5 3148.60  11
   4  -8   1 33667.7 3158.46  11
   4   8   1 27433.9 2901.09   6
   4  -8   1 28888.8 5363.78   2
  -4  -8  -1 26833.6 5612.52   3
   4  -8   1 34564.8 3525.07   8
   4  -8   2 18234.8 4048.44   2
   4  -8   2 20425.0 2618.38   8
  -4  -8  -2 15980.0 2372.71  11
   4  -8   2 19004.7 2424.91  11
   4   8   2 15699.7 2212.52   6
  -4  -8  -2 14321.0 4126.10   3
   4  -8   3 8015.49 2702.49   2
  -4  -8  -3 8216.81 1738.52  11
   4  -8   3 8715.85 1658.85   8
   4   8   3 8540.93 1643.40   6
  -4  -8  -3 9751.48 3751.79   3
   4  -8   4 52610.7 4288.12   8
  -4  -8  -4 47319.0 4149.69  11
   4   8   4 48373.2 3750.82   6
   4  -8   4 48540.1 6220.62   2
  -4  -8  -4 34921.4 6777.88   3
  -4  -8  -5 10129.0 2064.55  11
   4  -8   5 9876.26 1808.51   8
   4  -8   5 8645.78 2537.67   2
  -4  -8  -5 6656.35 2907.34   3
   4  -8   6 1523.33 1066.83   5
  -4  -8  -6 825.618 520.824  11
   4  -8   6 493.425 501.292   8
   4  -8   6 929.604 655.135   2
  -4  -8  -6 1257.71 1948.37   3
   4  -8   7 4427.99 1196.39   8
   4  -8   7 4882.63 1367.60   5
  -4  -8  -7 4133.55 1381.77  11
   4   8   7 4621.05 1239.20   4
   4  -8   8 597.994 542.936   8
   4  -8   8 976.055 664.900   5
  -4  -8  -8 404.843 493.884  11
   4   8   8 393.264 366.347   4
   4  -8   9 175.500 613.666   8
   4  -8   9 628.310 635.974   5
  -4  -8  -9 757.865 911.210  11
   4   8   9 392.878 478.672   4
   4   8  10 1650.44 596.445   4
   4  -8  10 2227.50 817.599   8
   4  -8  10 1711.36 714.000   5
   4   8  11 5867.28 1383.74   4
   4  -8  11 6059.31 1293.42   8
   4  -8  11 5363.55 1308.44   5
   4   8  12-156.894 96.6146   4
   4  -8  12 40.8866 70.6055   5
   4  -8  12-118.753 181.594   8
   4   8  13 65.0276 146.560   4
   4  -8  13-198.106 281.180   5
   4  -8  13-127.637 130.639   8
   4   8  14 342.889 499.792   4
   4  -8  14 446.758 425.668   5
   4  -8  14-113.730 74.9468   8
   4   8  15-62.5622 259.564   4
   4  -8  15 135.208 363.113   5
   4  -8  15 137.710 253.766   8
   4   8  16 873.114 423.840   4
   4  -8  16 258.332 116.248   5
   4  -8  16 622.492 289.392   8
  -4 -10  15 518.259 310.400   8
  -4 -10  14 44.7473 157.186   5
  -4 -10  14 140.332 294.763   8
  -4 -10  13 390.450 359.909   5
   4 -10 -13 81.1161 296.605  11
  -4 -10  13 40.1559 150.124   8
  -4 -10  12 888.229 462.329   5
   4 -10 -12 126.561 409.184  11
  -4 -10  12 946.076 613.950   8
   4  10 -11 2117.62 858.333   6
   4 -10 -11 1532.08 887.361  11
  -4 -10  11 2229.14 704.649   8
  -4 -10  10 11365.1 1691.91   8
   4  10 -10 6898.25 1650.19   6
   4  10  -9 6908.14 1648.83   6
  -4 -10   9 8320.67 1543.66   8
   4  10  -8 5969.06 1828.23   6
   4 -10  -8 6985.12 1432.79  11
  -4 -10   8 8322.26 1790.29   8
  -4 -10   7 14021.0 2269.82   8
   4  10  -7 12819.9 2312.33   6
   4 -10  -7 13809.8 2165.80  11
   4  10  -6 823.648 758.496   6
  -4 -10   6 241.555 508.270  11
   4 -10  -6 1342.63 588.805  11
  -4 -10   6 677.938 99.9909   8
   4 -10  -5 1005.43 542.913  11
  -4 -10   5 454.248 287.185  11
  -4 -10   5 1747.69 922.766   8
   4 -10  -4 7802.81 1877.07   8
   4  10  -4 9114.73 1904.85   6
  -4 -10   4 9063.57 1706.20  11
   4 -10  -4 7747.67 1587.82  11
  -4 -10   4 7510.23 1790.93   8
   4 -10  -3 14366.9 3117.13   8
   4  10  -3 21747.0 3039.13   6
  -4 -10   3 22394.5 2848.15  11
   4 -10  -3 20646.0 2624.60  11
   4  10  -2 217.152 426.475   6
   4 -10  -2 398.106 507.815  11
  -4 -10   2 1499.29 819.428  11
   4 -10  -2 21.0773 417.715   8
   4  10  -1 740.386 534.858   6
   4 -10  -1-74.9413 574.591  11
   4 -10  -1 298.907 499.920   8
   4 -10   0 42327.2 4488.50   8
  -4 -10   0 48515.4 4390.52  11
   4 -10   0 46875.4 3767.45  11
   4  10   0 46394.9 4090.40   6
   4 -10   1 147.956 1060.31   8
   4  10   1 2908.91 1047.68   6
  -4 -10  -1 2946.92 1056.88  11
   4 -10   1 3127.90 1030.20  11
   4 -10   2-72.1629 541.214   8
   4 -10   2 452.028 464.235   5
   4 -10   2 165.113 419.289  11
  -4 -10  -2 989.285 675.070  11
   4 -10   3 1432.24 791.674   8
   4 -10   3 2814.12 961.573   5
  -4 -10  -3 1707.80 1006.93  11
   4 -10   4 4443.66 1223.04   8
   4 -10   4 6075.65 1359.28   5
   4  10   4 6330.19 1446.39   4
  -4 -10  -4 5944.31 1547.20  11
  -4 -10  -5 8846.89 1893.24  11
   4 -10   5 8283.89 1679.88   8
   4  10   5 8405.39 1538.91   4
   4 -10   5 8998.47 1915.18   5
   4 -10   6 74.9666 339.306   5
   4  10   6-457.528 314.781   4
   4 -10   6 701.008 532.438   8
   4 -10   7 251.778 407.972   5
   4  10   7 199.021 329.196   4
  -4 -10  -7 156.609 380.471  11
   4 -10   7-22.1138 233.699   8
   4 -10   8 5567.58 1238.77   5
   4  10   8 5230.03 1135.39   4
  -4 -10  -8 6332.08 1500.81  11
   4 -10   8 4909.73 1260.32   8
   4 -10   9 328.361 308.962   5
   4  10   9 195.508 422.162   4
  -4 -10  -9 222.322 787.907  11
   4 -10   9 607.047 431.107   8
   4  10  10 2969.65 847.235   4
   4 -10  10 2964.14 829.409   5
   4 -10  10 3648.91 900.761   8
   4  10  11 1262.38 554.277   4
   4 -10  11 1137.91 454.484   5
   4 -10  11 1434.62 630.943   8
   4  10  12 662.294 439.478   4
   4 -10  12 1036.63 402.015   5
   4 -10  12 1046.44 483.732   8
   4  10  13 239.726 291.072   4
   4 -10  13 907.979 279.069   5
   4 -10  13 252.025 321.924   8
  -4 -12  10 1093.99 386.474   5
  -4 -12   9-37.5350 309.129   5
   4 -12  -9 266.268 242.615  11
  -4 -12   8 516.885 271.282   5
   4 -12  -8 497.728 460.653  11
   4 -12  -7-78.5471 284.672  11
   4 -12  -6 31.7166 204.714  11
   4 -12  -5 2326.25 699.398  11
   4 -12  -4 6004.75 1106.43  11
  -4 -12   4 5572.51 1019.65  11
   4 -12  -3-215.168 240.590  11
  -4 -12   3 169.010 406.232  11
  -4 -12   2 2843.77 752.018  11
   4 -12  -2 2510.71 711.329  11
  -4 -12   1 2495.03 769.628  11
   4 -12  -1 2865.06 855.326  11
   4 -12   0 251.772 292.252   8
  -4 -12   0 234.605 180.678  11
   4 -12   0-50.3996 66.9927  11
   4 -12   1 959.845 520.485   8
  -4 -12  -1 1565.64 627.325  11
   4 -12   2 354.573 484.258   5
   4 -12   2 649.249 445.188   8
  -4 -12  -2 494.693 303.530  11
   4 -12   3 3597.42 854.353   5
  -4 -12  -3 1446.77 1166.65  11
   4 -12   3 4447.61 996.951   8
   4 -12   4 2610.67 761.365   8
  -4 -12  -4 677.517 717.898  11
   4 -12   4 1644.51 516.698   5
  -4 -12  -5 3866.16 1308.57  11
   4 -12   5 5872.82 1008.59   5
   4 -12   6 143.332 231.751   8
   4 -12   6-3.08548 243.299   5
  -4 -12  -6 623.610 464.712  11
   4 -12   7 1719.44 565.504   8
  -4 -12  -7 659.125 501.418  11
   4 -12   7 1198.94 434.072   5
  -5  -1  23 210.815 243.625   9
  -5   1  23-515.519 468.725   9
  -5  -1  23 147.422 214.746   8
  -5  -1  22-65.4183 314.599   9
  -5   1  22-34.8563 60.5426   9
  -5  -1  22 411.459 429.072   8
  -5  -1  21 204.252 714.438   9
  -5   1  21-364.908 299.797   9
  -5   1  20 1441.90 606.390   4
  -5  -1  20 1468.18 1027.77   9
  -5   1  20 3176.24 1092.32   9
  -5   1  19 2251.41 948.322   4
  -5  -1  19 1772.20 1013.51   9
  -5   1  19 1719.18 1093.64   9
  -5   1  18 22880.6 2765.23   4
  -5  -1  18 17921.1 3074.59   9
  -5   1  18 21962.6 3112.82   9
  -5   1  17-336.496 328.827   4
  -5  -1  17 113.834 574.170   4
  -5  -1  17 211.977 490.094   9
  -5   1  17 453.938 415.513   9
  -5  -1  17 554.109 705.257   1
  -5   1  17 533.455 640.274   1
  -5   1  16 6981.92 1624.54   4
  -5  -1  16 5760.34 1282.48   4
  -5   1  16 6388.60 1675.59   9
  -5  -1  16 6094.17 1372.85   9
  -5  -1  16 6441.00 2246.67   1
  -5   1  16 6581.55 2459.60   1
  -5   1  15-215.851 528.803   4
  -5  -1  15 228.720 217.149   4
  -5  -1  15-192.214 560.249   9
  -5   1  15-394.213 563.879   1
  -5  -1  15 520.557 987.198   1
  -5   1  14 4169.51 1853.74   1
  -5  -1  14 5466.24 2160.00   1
  -5  -1  14 4884.72 1192.63   4
  -5   1  14 4471.25 1268.60   4
  -5   1  13 964.250 1023.75   1
  -5  -1  13-388.394 1080.30   1
  -5   1  13 541.931 94.6689   4
  -5  -1  12 5442.47 2289.93   1
  -5   1  12 4062.18 1435.37   1
  -5  -1  11 4666.35 1596.53   1
  -5   1  11 4122.03 1296.08   1
  -5  -1  10 11177.2 2461.68   3
  -5   1  10 10975.2 2395.57   1
  -5  -1   9 970.717 890.608   3
  -5   1   9 419.305 729.447   1
  -5  -1   8 10994.2 2227.27   3
  -5   1   8 11487.9 2082.83   1
  -5   1   7 152519. 7268.72   3
  -5  -1   7 152852. 8090.47   3
  -5   1   7 147129. 7179.95   1
  -5   1   6 1370.00 753.385   3
  -5  -1   6 1321.74 962.802   3
  -5  -1   5-22.8645 425.620   3
  -5   1   5-323.223 446.265   3
  -5  -1   4 91040.3 5743.29   3
  -5   1   4 92537.3 4714.39   3
  -5   1   3 28645.3 2445.59   3
   5  -1  -3 28572.0 2544.21   2
  -5  -1   3 28511.3 3293.43   3
   5  -1  -2 113237. 5054.38   2
  -5  -1   2 106206. 6173.55   3
  -5   1   2 106037. 4636.77   3
  -5  -1   1 35536.8 3658.08   3
   5  -1  -1 36888.8 2797.31   2
  -5   1   1 33722.1 2485.87   3
   5  -1   0 92586.6 4521.22   2
  -5   1   0 92232.3 4025.59   3
   5   1   0 93152.3 4393.02   2
  -5  -1   0 95210.6 5913.33   3
   5   1   0 93217.2 5328.49   1
  -5   1  -1 181.965 346.356   3
   5  -1   1 698.927 489.763   2
   5   1   1 407.795 421.642   1
   5   1   1 20.7226 126.698   2
   5  -1   2 500861. 11458.1   2
   5   1   2 509782. 11408.0   1
   5  -1   2 492348. 8178.65   1
   5  -1   3 376988. 10607.5   2
   5   1   3 382254. 9811.16   1
   5  -1   3 374800. 7369.85   1
   5  -1   4 2093.00 615.309   1
   5   1   4 1933.76 709.356   1
   5  -1   4 2004.17 933.104   2
   5   1   5-516.276 308.687   1
   5  -1   5-273.365 425.549   1
   5  -1   5 274.405 358.134   2
   5  -1   6 11363.7 1694.17   1
   5  -1   6 10004.7 1998.18   2
   5   1   6 10914.3 1919.61   1
   5  -1   7-135.527 453.843   1
   5  -1   7 304.213 452.595   2
   5   1   7-52.6550 527.391   1
   5  -1   8 13253.1 2138.62   1
   5   1   8 11568.9 2088.33   1
   5  -1   8 9308.06 2117.65   2
   5  -1   9 13949.2 2288.24   1
   5   1   9 12534.0 2378.38   1
   5  -1  10 296.781 254.989   1
   5   1  10 689.239 773.943   1
   5   1  11 611.934 455.994   1
   5  -1  11 2616.03 1140.98   1
   5  -1  11 924.572 819.770  10
   5   1  11 3449.93 1027.95   9
   5  -1  11 3099.17 1164.05   9
   5  -1  11 1608.79 644.677   5
   5   1  12 942.104 1562.58   9
   5  -1  12 43.8777 387.681   9
   5   1  12-215.000 387.079  10
   5  -1  12-396.504 406.461  10
   5   1  12 866.337 1059.54   1
   5  -1  12 241.384 222.571   5
   5  -1  13 990.776 972.258   9
   5   1  13 1967.82 1321.04   9
   5   1  13 166.097 240.511  10
   5   1  13 875.532 962.999   1
   5  -1  13 417.960 699.548  10
   5  -1  14 5493.05 1710.24   9
   5   1  14 4810.90 1401.80   9
   5   1  14 3992.07 1454.48  10
   5   1  14 4078.69 1787.13   1
   5  -1  14 3077.54 1300.83  10
   5   1  15 372.023 126.843  10
   5  -1  15 81.7134 372.849  10
   5  -1  16 556.349 346.211   9
   5   1  16 999.402 320.799   9
   5   1  16-7.64037 593.653  10
   5  -1  17 12893.7 2592.72   9
   5   1  17 14370.1 2446.12   9
   5  -1  18-784.718 517.584   9
   5   1  18-170.278 188.416   9
   5  -1  19 1171.88 882.585   9
   5   1  19 1745.07 629.294   9
   5  -1  20 520.121 522.888   9
   5   1  20 1295.48 581.165   9
   5   1  21 6406.74 1108.91   9
   5  -1  21 2420.32 1170.29   9
  -5   3  23 1252.88 416.575   9
  -5  -3  23 160.819 57.7716   8
  -5  -3  22 834.150 642.202   9
  -5   3  22 2178.10 713.489   9
  -5  -3  22 1976.90 513.227   8
  -5  -3  21 5334.53 1523.79   9
  -5   3  21 7943.70 1468.66   9
  -5  -3  21 8775.41 1424.46   8
  -5   3  21 8199.00 1404.50   4
  -5  -3  20 1469.39 1207.87   9
  -5   3  20 911.817 571.462   9
  -5   3  20 564.223 144.529   4
  -5  -3  20 389.994 173.963   8
  -5   3  19 2542.91 839.217   9
  -5  -3  19 938.764 904.521   9
  -5   3  19 1413.63 689.245   4
  -5  -3  19 312.852 813.873   8
  -5   3  18 9655.27 1804.37   4
  -5   3  18 11511.5 2195.65   9
  -5  -3  18 10350.8 1897.93   9
  -5   3  17 558.297 516.865   4
  -5   3  17 335.019 519.381   9
  -5  -3  17 345.208 362.243   9
  -5   3  16 4214.77 1190.13   4
  -5   3  16 3261.30 1538.05   1
  -5  -3  16 4459.68 1922.23   1
  -5  -3  16 4277.96 1117.70   9
  -5   3  16 3858.77 1272.79   9
  -5   3  15 4296.19 1006.84   4
  -5   3  15 5421.93 2112.54   1
  -5  -3  15 3414.29 1274.61   1
  -5  -3  15 8300.69 1857.19   9
  -5   3  14 181.581 568.219   4
  -5   3  14 19.9089 409.715   1
  -5  -3  14 421.605 510.639   1
  -5  -3  14 288.792 419.813   9
  -5   3  13 5055.13 1154.74   4
  -5   3  13 5738.74 1926.10   1
  -5  -3  13 5853.97 2035.35   1
  -5  -3  13 5625.77 1364.08   9
  -5   3  12 17713.4 2138.24   4
  -5  -3  12 18770.3 3250.44   3
  -5   3  12 15173.4 2902.35   1
  -5  -3  11 7173.26 1863.76   3
  -5   3  11 7188.92 1864.15   1
  -5  -3  10 914.371 1435.32   3
  -5   3  10 1978.26 267.752   1
  -5  -3   9 21990.8 3308.29   3
  -5   3   9 20423.1 2952.10   1
  -5  -3   8 16381.9 2921.60   3
  -5   3   8 16546.0 2544.14   1
  -5  -3   7 2501.52 1195.17   3
  -5   3   7 2323.01 847.512   1
  -5  -3   6 40731.5 4555.75   3
  -5   3   6 39614.6 3289.80   1
  -5  -3   5 47659.3 4947.53   3
  -5   3   5 48349.0 3380.50   1
  -5  -3   4 16080.7 2786.26   3
  -5   3   4 16607.7 1768.07   1
  -5  -3   3 51476.5 5239.37   3
  -5   3   3 46668.4 2673.10   1
  -5  -3   2 58195.8 5423.01   3
  -5   3   2 51394.0 2570.55   1
   5  -3  -1 18808.0 2915.81   2
  -5  -3   1 19897.0 3194.09   3
   5  -3   0 49746.1 4650.83   2
  -5  -3   0 47813.0 5131.39   3
   5   3   0 43554.1 4814.84   1
   5   3   1 2301.34 1138.97   1
   5  -3   1 2735.20 1179.26   2
   5   3   2 1957.68 1140.68   1
   5  -3   2 1074.87 575.587   2
   5  -3   3 75106.2 5515.29   2
   5   3   3 73278.4 5542.60   1
   5  -3   4 69659.7 5391.65   2
   5   3   4 66169.6 5296.67   1
   5  -3   5 11782.4 2303.93   2
   5   3   5 11600.8 2227.64   1
   5  -3   6 61254.4 5482.27   2
   5   3   6 63565.8 5518.41   1
   5   3   7 4357.60 2070.58   1
   5  -3   7 3938.89 2296.71   2
   5  -3   8 57578.4 5708.52   2
   5   3   8 63617.8 5859.20   1
   5   3   9 5246.86 1888.52   1
   5  -3   9 1537.88 831.757   2
   5  -3  10 6111.18 1545.25  10
   5  -3  10 13745.2 2262.79   9
   5   3  10 14723.9 2099.72   9
   5  -3  10 13485.4 1771.66   8
   5   3  10 13256.5 1871.07   4
   5  -3  10 11135.9 1684.90   5
   5   3  10 12233.1 2778.46   1
   5  -3  10 11888.8 2740.21   2
   5  -3  11-90.0972 338.665  10
   5  -3  11 463.949 403.549   9
   5   3  11 1018.00 910.325   9
   5  -3  11 262.396 133.304   5
   5  -3  11-627.836 277.118   8
   5   3  11 113.477 477.669   4
   5  -3  11-145.887 501.653   2
   5   3  11-68.5078 419.950   1
   5  -3  12 2941.89 1144.11  10
   5  -3  12 5247.25 1140.10   9
   5   3  12 7108.18 1612.78   9
   5  -3  12 7023.39 1532.06   5
   5  -3  12 6586.13 1277.35   8
   5   3  12 6621.24 1277.37   4
   5   3  12 5630.37 2184.75   1
   5  -3  13 19474.2 2854.78   9
   5   3  13 18588.0 2827.64   9
   5  -3  13 18080.4 2159.09   8
   5   3  13 13958.6 3580.94   1
   5   3  13 17572.9 2248.57   4
   5  -3  13 14365.2 2098.11   5
   5   3  14 19008.4 2363.84   4
   5  -3  14 18520.0 2333.83   5
   5  -3  14 20315.6 2922.04   9
   5   3  14 20405.7 2781.15   9
   5  -3  14 18543.3 2192.78   8
   5  -3  15 2279.43 800.023   8
   5   3  15 764.523 449.502   4
   5  -3  15 2250.75 819.378   5
   5  -3  15 2926.76 1131.27   9
   5   3  15 1177.13 518.759  10
   5  -3  16 1472.27 626.871   8
   5   3  16 1669.50 788.979   4
   5  -3  16 239.578 809.196   9
   5   3  16 860.517 683.393   9
   5   3  16 326.443 195.705  10
   5  -3  17 656.493 387.372   8
   5   3  17 195.082 140.050   4
   5  -3  17-124.298 774.684   9
   5   3  17 682.836 616.933   9
   5   3  17 1573.90 654.574  10
   5   3  18 5218.33 1180.39   9
   5  -3  18 774.191 947.473   9
   5  -3  19 1798.51 1217.33   9
   5   3  19 5556.11 1151.02   9
   5  -3  20 404.272 433.941   9
  -5  -5  22 556.419 226.913   8
  -5  -5  21 887.231 411.746   8
  -5   5  21 473.636 176.379   4
  -5  -5  20 3535.38 851.246   8
  -5   5  20 4262.45 1015.53   4
  -5   5  20 4437.41 998.704   9
  -5   5  19 6510.55 1471.70   4
  -5   5  19 9724.99 1706.73   9
  -5  -5  18 37.7618 488.010   8
  -5   5  18 778.386 558.636   4
  -5   5  18 1083.29 608.461   9
  -5   5  17 4522.61 1205.71   4
  -5   5  17 5932.49 1315.55   9
  -5   5  16 5422.09 1339.84   4
  -5   5  16 7588.30 1728.48   9
  -5  -5  15 9843.14 1678.04   8
  -5   5  15 9741.61 1824.55   4
  -5   5  15 10761.1 1911.27   9
  -5  -5  14 1314.65 659.374   8
  -5   5  14 1935.07 812.337   4
  -5   5  14 2771.93 1117.29   9
  -5   5  14 2939.04 1647.61   1
  -5  -5  14 2894.94 1545.51   1
  -5   5  13 78146.1 5059.40   4
  -5  -5  13 75688.2 7460.06   1
  -5   5  13 74090.3 7360.86   1
  -5  -5  13 75207.3 4666.95   8
   5   5 -12 4526.10 1252.38   6
  -5   5  12 4608.76 1252.43   4
  -5  -5  12 4716.75 1129.44   8
  -5  -5  12 5376.19 1901.89   3
  -5   5  12 4571.11 1777.46   1
  -5   5  11 22115.3 3686.75   1
   5  -5 -11 21343.6 2492.18  11
  -5  -5  11 23437.1 2431.20   8
  -5   5  11 22595.0 2570.38   4
   5   5 -11 19596.4 2622.16   6
  -5  -5  11 20713.5 3442.11   3
  -5   5  10 4638.96 1530.29   1
  -5   5  10 4732.95 1108.27   4
  -5  -5  10 6204.82 1322.61   8
  -5  -5  10 6306.14 1840.89   3
   5   5 -10 5994.50 1406.59   6
   5  -5 -10 3692.96 742.218  11
  -5  -5   9 6997.48 2032.59   3
  -5   5   9 8888.52 1946.27   1
  -5  -5   8 11399.4 2506.75   3
  -5   5   8 11521.9 2266.13   1
  -5  -5   7 6568.47 2025.37   3
  -5   5   7 6111.59 1576.87   1
  -5  -5   6 9014.82 3202.88   3
  -5   5   6 2284.01 941.911   1
  -5  -5   5 8860.99 2298.61   3
  -5  -5   4 426.159 816.246   3
  -5  -5   3 5778.70 2072.14   3
  -5  -5   2 17973.9 3598.68   3
   5  -5  -1 52119.5 6277.45   2
  -5  -5   1 48029.4 5996.07   3
  -5  -5   0 10999.9 2816.46   3
   5  -5   0 11993.1 3107.63   2
  -5  -5  -1 722.691 593.259   3
   5  -5   1 263.637 299.250   2
  -5  -5  -2 13947.3 3359.47   3
   5   5   2 13460.4 3216.95   1
   5  -5   2 14865.5 2950.03   2
   5  -5   3 32281.8 4232.01   2
   5   5   3 38276.0 5066.54   1
   5  -5   4 22470.9 3390.23   2
   5   5   4 21524.3 3744.32   1
   5  -5   5 7183.36 1972.88   2
   5   5   5 8144.85 2345.47   1
   5   5   6-942.207 1149.59   1
   5  -5   6 879.496 1255.23   2
   5  -5   7 380.989 324.677   5
   5   5   7 1064.80 688.190   1
   5  -5   7 188.002 637.904   2
   5  -5   7 678.557 348.539   8
   5  -5   8 657.605 449.719   5
   5   5   8 287.886 759.674   1
   5  -5   8 1116.81 929.396   2
   5  -5   8 1877.39 794.154   8
   5  -5   9 1314.81 545.802   5
   5   5   9 1196.29 825.670   4
   5  -5   9 1689.96 1252.88   2
   5   5   9 2137.25 1488.60   1
   5  -5   9 1527.81 451.666   8
   5  -5  10 1926.92 898.033   5
   5  -5  10 952.507 517.312   8
   5   5  10 1428.01 743.033   4
   5  -5  10 2443.12 1466.42   2
   5   5  10 1509.44 1279.55   1
   5  -5  11 23598.7 2924.40   9
   5  -5  11 27553.3 2669.73   8
   5   5  11 24938.8 2794.48   4
   5  -5  11 22649.2 2648.54   5
   5   5  11 23125.4 4690.91   1
   5  -5  12-149.502 213.457   8
   5  -5  12 279.707 371.595   5
   5   5  12-52.8673 69.7979   4
   5  -5  12-94.1556 630.725   9
   5  -5  13 117.585 121.411   8
   5  -5  13 487.403 189.156   9
   5  -5  13 481.449 361.527   5
   5   5  14 15158.3 2136.36   4
   5  -5  14 14942.7 2025.62   5
   5  -5  14 10738.5 2133.85   8
   5  -5  14 14249.1 2171.15   9
   5  -5  15 8612.00 1405.15   8
   5   5  15 8034.93 1521.67   4
   5  -5  15 8273.32 1474.97   5
   5  -5  15 7057.15 1529.28   9
   5  -5  16 1067.81 482.789   8
   5   5  16 1121.88 605.704   4
   5  -5  16 894.167 472.782   5
   5   5  16 580.824 393.352  10
   5  -5  16 1219.41 730.835   9
   5  -5  17 926.169 401.328   8
   5   5  17 1089.95 427.776   4
   5   5  17 583.540 386.186  10
   5  -5  17 182.546 395.864   9
   5   5  18 117.073 146.055   4
  -5  -7  20 2134.06 530.226   8
  -5   7  20 178.487 503.549   4
  -5  -7  19 2409.91 625.188   8
  -5   7  19 657.352 829.786   4
  -5  -7  18 969.512 465.858   8
  -5   7  18 220.885 123.141   4
  -5   7  17 9836.86 1700.60   4
  -5  -7  17 3600.23 1433.41   8
  -5  -7  16 7719.93 1362.18   8
  -5   7  16 7989.61 1503.69   4
  -5   7  15 1183.53 720.351   4
  -5  -7  15 9961.07 1610.96   8
  -5   7  14 440.114 452.046   4
  -5  -7  14 1099.15 450.953   5
  -5  -7  14-3.02188 515.521   8
  -5   7  13 163.313 343.919   4
  -5  -7  13-16.0453 466.424   8
   5  -7 -13-723.817 447.648  11
   5   7 -13 807.160 461.562   6
  -5  -7  12 39311.6 3405.23   8
  -5   7  12 40514.8 3574.72   4
   5   7 -12 32211.0 3543.88   6
   5  -7 -12 42276.1 3939.45  11
   5  -7 -11 151.423 584.610  11
   5   7 -11-296.557 371.069   6
  -5  -7  11 139.132 360.674   8
  -5   7  10 412.718 705.131   4
  -5  -7  10 701.803 435.308   8
   5   7 -10-27.1585 86.9006   6
   5  -7 -10 395.664 390.505  11
  -5  -7   9 524.893 413.764   8
   5   7  -9 79.4520 582.546   6
   5  -7  -9 333.700 458.909  11
  -5  -7   8 562.333 144.869   8
   5  -7  -8 441.456 584.059  11
   5   7  -8 564.619 593.619   6
  -5  -7   7 2017.78 764.432   8
   5  -7  -7 1319.76 713.801   8
   5  -7  -7 2025.33 914.332  11
   5   7  -7 2261.22 1079.89   6
  -5  -7   6 6916.50 1562.19   8
   5  -7  -6 4106.73 1653.13   8
   5  -7  -6 7527.37 1592.89  11
   5   7  -6 6333.32 1664.71   6
   5  -7  -5 1173.21 521.531  11
  -5  -7   5-672.715 1012.86   3
   5   7  -5 1288.59 809.269   6
   5  -7  -5 1074.33 829.181   8
   5  -7  -4 1055.22 730.035  11
  -5  -7   4 741.670 678.098   3
   5   7  -4-270.693 322.485   6
   5  -7  -4 524.061 578.436   8
   5  -7  -3 2265.88 893.071  11
   5  -7  -3 1788.06 895.264   8
   5  -7  -3 2029.02 135.648   2
  -5  -7   3 2645.00 1835.37   3
   5   7  -3 2861.80 1392.40   6
   5  -7  -2 1153.68 702.932  11
   5  -7  -2-45.5544 816.344   2
   5  -7  -2 848.237 595.931   8
   5   7  -2 917.826 555.608   7
   5   7  -2 972.264 540.970   6
  -5  -7   2 1808.23 907.866   3
   5  -7  -1 12655.3 1920.24  11
   5  -7  -1 16362.1 2586.16   8
   5   7  -1 8339.12 1638.53   7
  -5  -7   1 10539.0 3331.19   3
   5   7  -1 8636.09 1715.95   6
   5  -7  -1 9249.07 3047.23   2
   5  -7   0 1191.67 1355.16   2
   5  -7   0 547.397 482.531  11
   5   7   0 205.295 622.165   7
   5  -7   0 252.578 272.160   8
   5   7   0 563.946 476.860   6
  -5  -7   0 1901.70 595.012   3
   5  -7   1 2451.74 1487.67   2
   5   7   1 845.455 559.144   7
   5  -7   1-105.123 471.626   8
   5  -7   1 598.503 591.386  11
   5   7   1 326.873 441.258   6
  -5  -7  -1 1640.66 1581.74   3
   5  -7   2 2563.87 962.415   8
   5   7   2 1838.94 928.214   7
   5   7   2 2206.92 678.234   6
   5  -7   2 1690.66 1557.25   2
   5  -7   3 7914.00 1565.61   8
   5   7   3 7859.16 1684.04   7
  -5  -7  -3 7327.12 3245.53   3
   5   7   3 6958.12 1420.02   6
   5  -7   3 8392.05 2556.58   2
   5  -7   4 589.661 667.159   2
  -5  -7  -4 1850.78 955.631  11
   5  -7   4 1127.91 682.056   8
   5   7   4 1629.74 826.521   7
   5   7   4 1559.78 525.470   6
  -5  -7  -4 519.977 555.148   3
   5   7   5 8453.27 3048.01   1
   5  -7   5 7632.92 2328.10   2
   5  -7   5 9881.77 1927.76   5
  -5  -7  -5 7788.20 1675.10  11
   5  -7   5 9229.89 1622.81   8
   5   7   5 9437.41 1635.77   6
  -5  -7  -5 5097.49 2995.73   3
  -5  -7  -6 2057.57 18.3981  11
   5  -7   6 2745.74 921.819   5
   5  -7   6 3199.41 1033.74   8
  -5  -7  -6 1706.45 1721.86   3
   5   7   6 2103.61 1347.44   1
   5  -7   6 1327.16 865.066   2
   5   7   7 27779.5 5328.07   1
   5  -7   7 31631.9 3179.68   8
  -5  -7  -7 31224.4 3554.40  11
   5  -7   7 28637.2 4487.99   2
  -5  -7  -7 20298.3 6423.63   3
   5  -7   7 32309.6 3483.52   5
   5   7   8 23712.3 4893.03   1
  -5  -7  -8 29534.9 3596.79  11
   5  -7   8 27679.0 3078.53   8
   5   7   8 27834.5 3060.64   4
  -5  -7  -8 20635.7 6848.45   3
   5  -7   8 24887.4 4391.55   2
   5  -7   8 28592.0 3213.30   5
   5  -7   9 3982.53 1452.35   8
   5   7   9 5127.61 1261.08   4
   5  -7   9 5463.39 1329.28   5
   5   7  10 25590.8 2910.34   4
   5  -7  10 28013.1 2935.05   8
   5  -7  10 20580.0 2710.25   5
   5  -7  11 2529.28 1527.45   8
   5  -7  11 6835.92 1526.84   5
   5   7  11 7711.03 1599.36   4
   5  -7  12 1284.92 966.827   8
   5  -7  12 1438.06 621.455   5
   5   7  12 1633.37 782.853   4
   5  -7  13 3409.72 824.142   8
   5   7  13 3295.43 966.660   4
   5  -7  13 4458.93 1105.55   5
   5  -7  14 540.457 281.553   8
   5   7  14 1218.91 593.672   4
   5  -7  14 803.342 479.679   5
   5  -7  15 6409.12 1110.67   8
   5  -7  15 5846.56 1061.00   5
   5   7  15 7139.45 1277.16   4
   5  -7  16 2435.81 768.929   8
   5   7  16 2611.97 670.340   4
   5  -7  16 2578.54 599.545   5
   5   7  16 1486.37 573.156  10
   5   7  17-147.092 159.729   4
  -5  -9  17 256.429 39.6183   8
  -5  -9  16 649.632 265.212   8
  -5   9  16 304.478 530.637   4
   5  -9 -15 959.970 764.158   6
  -5  -9  15 1666.32 523.190   8
  -5  -9  15 918.405 41.1845   5
  -5   9  15 299.239 439.377   4
  -5  -9  14 2568.51 795.077   8
  -5  -9  14 3144.50 803.455   5
  -5   9  14 506.179 877.496   4
   5  -9 -14 682.725 511.126  11
  -5  -9  13 2464.68 755.968   8
  -5  -9  13 3090.49 793.053   5
   5  -9 -13 880.278 966.818  11
   5   9 -12-2.19496 329.671   6
   5  -9 -12 557.506 473.257  11
  -5  -9  12-377.684 275.949   8
   5   9 -11-378.941 240.206   6
   5  -9 -11-230.160 437.983  11
  -5  -9  11-149.408 397.026   8
   5   9 -10 866.652 765.143   6
  -5  -9  10 850.432 499.049   8
   5  -9 -10 487.818 559.246  11
  -5  -9   9 2301.69 746.366   8
   5   9  -9 3173.47 1261.63   6
   5  -9  -9 3280.87 1138.23  11
  -5  -9   8 5720.18 1593.54   8
   5   9  -8 5068.46 1562.78   6
   5  -9  -8 4446.49 1126.84  11
  -5  -9   7-441.261 424.599   8
   5   9  -7-257.338 656.500   6
  -5  -9   7-243.563 485.410  11
   5  -9  -7 629.898 516.580  11
  -5  -9   6 1659.10 992.163   8
   5   9  -6 2104.15 992.134   6
  -5  -9   6 1882.28 827.940  11
   5  -9  -6 1631.19 714.201  11
  -5  -9   5 956.390 538.928  11
   5  -9  -5 1805.69 891.612  11
   5  -9  -5 757.920 430.941   8
   5   9  -5 1628.96 769.154   6
   5  -9  -4 24978.5 2923.45  11
  -5  -9   4 25519.4 3024.90  11
   5   9  -4 26700.1 3368.65   6
   5  -9  -4 25213.4 3537.97   8
   5  -9  -3 2839.70 1112.06   8
   5   9  -3 3255.51 1145.07   6
  -5  -9   3 4086.37 1227.83  11
   5  -9  -3 3777.02 1197.55  11
   5  -9  -2 15885.2 2650.21   8
   5   9  -2 12659.1 2183.40   6
   5  -9  -2 12940.6 3943.53   2
  -5  -9   2 14813.9 2391.06  11
   5  -9  -2 14132.6 2188.64  11
   5  -9  -1 14545.3 2478.25   8
  -5  -9   1 12757.5 2250.29  11
   5  -9  -1 12956.3 2098.59  11
   5   9  -1 12416.6 2206.84   6
   5  -9  -1 15150.8 4404.58   2
   5  -9   0 10430.6 1947.88   8
  -5  -9   0 9324.19 1968.63  11
   5  -9   0 8736.02 1716.99  11
   5   9   0 7475.18 1593.54   6
   5  -9   1 304.180 534.076   8
   5   9   1 13.2272 80.6750   6
  -5  -9  -1-364.891 286.723  11
   5  -9   1-33.1818 241.900  11
  -5  -9  -2 11265.3 2123.88  11
   5  -9   2 12528.7 1867.34  11
   5  -9   2 13231.4 2348.83   8
   5   9   2 10066.9 1820.96   6
   5  -9   2 11507.3 1940.36   5
   5  -9   3 910.288 627.339   8
   5  -9   3-231.612 392.558   5
   5   9   3 476.506 404.679   6
  -5  -9  -3-103.891 397.933  11
  -5  -9  -4 6231.61 1652.55  11
   5  -9   4 6538.35 1531.67   8
   5  -9   4 6302.24 1429.64   5
  -5  -9  -5-165.325 321.888  11
   5  -9   5 145.372 165.532   8
   5  -9   5 707.323 474.811   5
  -5  -9  -6 8709.87 1914.04  11
   5  -9   6 8717.62 1824.43   8
   5  -9   6 9441.88 1806.67   5
   5   9   6 8831.59 1762.83   4
   5  -9   7 2306.90 975.430   8
   5  -9   7 2131.02 712.899   5
  -5  -9  -7 1608.79 776.580  11
   5   9   7 1813.96 740.388   4
   5  -9   8 2925.22 1000.01   8
   5  -9   8 2541.99 870.280   5
  -5  -9  -8 4203.09 1249.25  11
   5   9   8 2303.58 1058.22   4
   5  -9   9 1329.83 479.604   8
   5  -9   9 1993.93 755.193   5
  -5  -9  -9 1309.14 338.572  11
   5   9   9 599.600 503.898   4
   5   9  10 542.514 384.678   4
   5  -9  10-68.2901 479.887   8
   5  -9  10 408.689 269.978   5
   5   9  11-57.6936 314.832   4
   5  -9  11 710.437 486.892   5
   5  -9  11 908.764 517.261   8
   5   9  12 357.910 363.130   4
   5  -9  12-145.475 357.010   5
   5  -9  12-322.812 318.308   8
   5  -9  13-284.131 87.2247   5
   5  -9  13-301.828 245.838   8
   5   9  14 278.655 289.424   4
   5  -9  14 464.776 334.855   5
   5  -9  14-140.242 227.593   8
   5 -11 -12 1392.18 712.920  11
  -5 -11  12 3951.32 770.987   5
   5 -11 -11 994.205 682.762  11
  -5 -11  11 3571.92 803.321   5
   5 -11 -10-91.3464 160.458  11
   5 -11  -9 345.123 507.644  11
   5  11  -9 1154.52 653.086   6
   5 -11  -8 1340.54 871.597  11
   5  11  -8 2715.11 1028.15   6
   5 -11  -7 417.348 513.978  11
   5  11  -7 508.308 274.615   6
   5 -11  -6 4372.71 1011.09  11
  -5 -11   6 4111.40 891.113  11
   5  11  -6 4639.78 1351.44   6
   5 -11  -5 746.376 593.982  11
  -5 -11   5 547.203 235.620  11
   5  11  -5 98.8388 398.758   6
   5 -11  -4 1179.66 712.554  11
  -5 -11   4 1736.43 695.020  11
   5  11  -4 1096.08 822.389   6
   5 -11  -3 474.678 676.483   8
  -5 -11   3 1232.71 714.398  11
   5 -11  -3 1354.37 622.615  11
   5  11  -3 1491.97 556.418   6
   5 -11  -2-388.842 315.843   8
   5 -11  -2-364.781 510.480  11
  -5 -11   2 284.915 551.493  11
   5  11  -2 629.061 543.086   6
   5 -11  -1 2822.78 811.518  11
  -5 -11   1 3545.59 943.420  11
   5 -11  -1 1781.75 1120.98   8
   5 -11   0 927.750 520.201  11
  -5 -11   0 1270.76 770.326  11
   5 -11   0 13.0018 654.919   8
   5 -11   1 687.312 591.630   5
  -5 -11  -1 616.877 590.673  11
   5 -11   1 241.698 254.511  11
   5 -11   1 290.157 651.309   8
   5 -11   2-25.8793 308.224   5
   5  11   2 47.7089 381.532   4
  -5 -11  -2 158.750 307.374  11
   5 -11   2 55.6168 391.468   8
   5 -11   3 3478.40 1115.66   5
   5  11   3 2262.46 1190.41   4
  -5 -11  -3 1928.71 1217.26  11
   5 -11   3 2026.47 1316.33   8
   5 -11   4 22.9051 125.765   5
   5  11   4 9.48055 299.535   4
  -5 -11  -4 652.231 690.538  11
   5 -11   4 28.7740 469.522   8
   5 -11   5 407.882 276.646   5
   5  11   5-10.0783 152.741   4
  -5 -11  -5 58.8858 48.2783  11
   5 -11   5 135.512 511.930   8
   5 -11   6-227.142 194.300   5
   5  11   6 380.834 366.887   4
  -5 -11  -6 104.728 461.241  11
   5 -11   6-364.435 498.997   8
   5 -11   7 4763.04 944.783   5
   5  11   7 2617.08 1041.42   4
  -5 -11  -7 2419.23 1167.82  11
   5 -11   7 5493.25 1142.55   8
   5 -11   8 21.2601 28.6538   5
   5  11   8-40.2147 306.871   4
   5 -11   8-108.973 286.771   8
  -5 -11  -8 352.114 497.198  11
   5  11   9 823.889 562.817   4
   5 -11   9 1791.10 522.420   5
   5 -11   9 1451.17 633.228   8
   5  11  10-38.9468 120.411   4
   5 -11  10 98.6064 192.842   8
  -6   0  24 736.975 455.686   9
  -6   0  24 1803.32 571.420   8
  -6   0  23 262.440 452.664   9
  -6   0  23-185.204 246.255   8
  -6   0  22 4356.69 1594.93   9
  -6   0  21-193.966 268.182   9
  -6   0  20 3889.74 1454.37   9
  -6   0  19-36.6397 177.325   4
  -6   0  19 708.050 583.804   9
  -6   0  18 31436.4 3203.90   4
  -6   0  18 32124.6 3721.08   9
  -6   0  17 139.952 152.280   4
  -6   0  17-644.820 752.294   1
  -6   0  16 2872.72 1565.99   1
  -6   0  16 2641.90 864.354   4
  -6   0  15 681.859 1175.97   1
  -6   0  15 56.7301 70.0805   4
  -6   0  14 56843.3 6609.89   1
  -6   0  14 53414.6 3978.83   4
  -6   0  13-762.667 896.873   1
  -6   0  13-14.1560 190.294   4
  -6   0  12 109105. 8610.85   1
  -6   0  11-457.451 367.240   1
  -6   0  10 1831.43 994.611   3
  -6   0  10 1711.76 1004.17   1
  -6   0   9-684.021 969.195   3
  -6   0   8 193171. 9579.37   3
  -6   0   7-804.262 694.554   3
   6   0  -7 242.562 129.614   2
  -6   0   6 5134.76 1401.23   3
   6   0  -6 5063.29 562.053   2
  -6   0   5-63.5139 542.414   3
   6   0  -5 116.601 88.4029   2
   6   0  -4 17309.9 1266.04   2
  -6   0   4 16438.0 2380.66   3
  -6   0   3-964.782 603.179   3
   6   0  -3-51.5248 158.136   2
   6   0  -2 86434.8 3598.28   2
  -6   0   2 87887.3 5375.69   3
  -6   0   1-308.152 773.707   3
   6   0  -1 15.0227 291.167   2
  -6   0   0 85602.0 5312.59   3
   6   0   0 78855.5 4092.61   2
  -6   0  -1-60.3104 677.646   3
   6   0   1 316.729 401.698   1
   6   0   1 86.9286 238.505   2
   6   0   2 207058. 7710.85   2
   6   0   2 205690. 6977.91   1
   6   0   3 23.3961 321.021   1
   6   0   3 137.899 79.7546   2
   6   0   4 2470.49 712.609   1
   6   0   4 2050.38 858.520   2
   6   0   5 99.9920 401.504   1
   6   0   5 423.671 594.705   2
   6   0   6 7956.42 1958.92   2
   6   0   6 9661.22 1791.04   1
   6   0   7-312.665 526.918   1
   6   0   8 18969.0 2812.86   1
   6   0   9-664.222 667.374   1
   6   0  10 18281.2 2584.00   9
   6   0  10 15292.5 2787.21   1
   6   0  11 270.247 398.890   1
   6   0  11-93.7232 225.792   5
   6   0  11-394.978 386.990   9
   6   0  11-81.4508 596.106  10
   6   0  12 23965.4 3909.01   1
   6   0  12 22715.3 3577.37   9
   6   0  12 23289.2 2503.82   5
   6   0  13-1681.42 1103.73   9
   6   0  13-103.360 640.681  10
   6   0  14 2981.57 1222.56  10
   6   0  14 3178.64 1108.92   9
   6   0  15 122.514 564.361  10
   6   0  15-443.214 244.361   9
   6   0  16 1688.93 597.774  10
   6   0  16 3185.60 1189.92   9
   6   0  17 641.179 455.026   9
   6   0  18 2910.90 1218.21   9
   6   0  19 69.5243 175.661   9
   6   0  20 1.52702 210.087   9
  -6  -2  23 296.752 382.457   8
  -6  -2  23 104.559 148.767   9
  -6   2  23 680.426 445.953   9
  -6  -2  22 877.024 475.950   8
  -6  -2  22-17.0098 82.8844   9
  -6   2  22 1072.21 619.611   9
  -6  -2  21 6.58672 411.029   8
  -6  -2  21-99.6596 586.042   9
  -6   2  21 1002.91 868.288   9
  -6   2  21 631.168 97.4747   4
  -6   2  20 1340.42 552.116   9
  -6  -2  20 449.987 492.394   9
  -6   2  20 1384.06 645.781   4
  -6  -2  19 30746.5 3787.39   9
  -6   2  19 36997.1 3987.86   9
  -6   2  19 33673.1 3347.04   4
  -6  -2  18-331.982 458.888   9
  -6   2  18-132.184 698.057   9
  -6   2  18 9.94773 325.206   4
  -6  -2  17 2274.42 874.676   9
  -6   2  17 3302.73 1252.97   9
  -6   2  17 2579.34 829.971   4
  -6  -2  16 9640.70 1801.88   9
  -6   2  16 5766.58 2308.37   1
  -6  -2  16 8027.89 2733.85   1
  -6   2  16 8455.80 1718.81   4
  -6  -2  15 1960.09 851.175   9
  -6   2  15 1453.12 1173.42   1
  -6   2  15 1226.20 667.763   4
   6  -2 -14 7097.73 2084.28   6
  -6   2  14 7617.68 2473.38   1
  -6  -2  14 8041.77 2326.95   1
  -6   2  14 7051.22 1521.66   4
  -6   2  13 548.117 552.596   1
  -6  -2  13 871.368 726.424   1
  -6   2  13 1423.37 844.677   4
  -6  -2  12-1663.25 1400.57   3
  -6   2  12-189.475 993.536   1
  -6  -2  11 3076.67 943.713   3
  -6   2  11 2273.29 959.797   1
  -6  -2  10 179.393 533.453   3
  -6   2  10 640.789 565.281   1
  -6  -2   9 26425.6 3820.44   3
  -6   2   9 24248.7 3365.46   1
  -6  -2   8 18215.8 3181.01   3
  -6   2   8 19320.0 2715.68   1
  -6  -2   7 16162.5 2895.36   3
  -6   2   7 14634.4 2357.11   1
  -6  -2   6 14835.1 2751.10   3
  -6   2   6 14162.3 2012.81   1
  -6   2   5 33712.9 3046.05   3
  -6  -2   5 33033.5 4235.41   3
  -6   2   5 33008.6 2926.14   1
  -6   2   4 50526.5 3405.77   3
  -6  -2   4 52107.8 5082.62   3
   6  -2  -4 44466.2 4082.14   2
  -6   2   4 48234.1 3180.78   1
  -6   2   3 3141.36 796.771   3
  -6  -2   3 3338.18 1393.56   3
   6  -2  -3 2540.80 855.676   2
  -6   2   3 2558.16 629.573   1
  -6   2   2 54841.8 2876.08   3
   6  -2  -2 55719.2 4407.23   2
  -6  -2   2 58321.9 5333.90   3
   6  -2  -1 112937. 6144.56   2
  -6  -2   1 110285. 7442.18   3
  -6   2   1 107695. 3507.89   3
  -6  -2   0 14003.4 2754.93   3
   6  -2   0 14897.3 2277.64   2
  -6   2   0 15068.3 1107.63   3
   6  -2   1 45191.4 3851.34   2
  -6  -2  -1 40773.4 4848.81   3
  -6   2  -1 35351.5 1543.72   3
   6   2   1 45200.5 4297.05   1
   6  -2   2 33609.2 3433.44   2
  -6   2  -2 26342.8 1570.67   3
   6   2   2 30568.5 3484.81   1
   6  -2   3 259921. 9989.39   2
   6   2   3 248529. 9718.14   1
   6  -2   4 29523.9 3445.67   2
   6   2   4 28564.8 3331.89   1
   6  -2   4 25771.4 1951.95   1
   6   2   5 1614.80 704.371   1
   6  -2   5 1783.62 932.793   2
   6   2   6 11335.2 2141.54   1
   6  -2   6 10066.9 2246.29   2
   6  -2   7 3431.20 1377.50   2
   6   2   7 10702.3 2931.68   1
   6   2   8 5397.62 1783.29   1
   6  -2   8 4002.00 1484.54   2
   6   2   9 1170.54 592.754   1
   6  -2   9 1853.86 1230.31   2
   6  -2  10 1807.29 829.093  10
   6  -2  10 3312.45 955.673   5
   6  -2  10 4372.45 1373.57   9
   6   2  10 3369.04 1188.25   9
   6   2  10 2306.81 667.463   4
   6  -2  10 2938.93 1315.48   2
   6   2  10 2065.59 1082.19   1
   6  -2  11-98.8624 385.426  10
   6  -2  11 140.437 331.044   5
   6  -2  11-1075.39 800.171   9
   6   2  11-116.478 382.275   9
   6   2  11-517.370 373.089   4
   6   2  11 81.2968 188.392   1
   6  -2  12 350.293 395.582   9
   6   2  12 173.644 415.986   9
   6   2  12 471.859 473.232   1
   6  -2  12 728.586 777.460  10
   6   2  12 897.017 640.744   4
   6  -2  12 153.434 285.654   5
   6  -2  13 444.940 209.871   9
   6   2  13 1266.98 666.566   9
   6   2  13 236.746 525.287  10
   6   2  13-313.996 973.597   1
   6  -2  13-71.4783 256.223  10
   6   2  13 401.968 501.446   4
   6  -2  13 963.869 701.574   5
   6  -2  14 244.501 404.623   5
   6  -2  14-183.163 468.791  10
   6   2  14-30.0326 173.393  10
   6   2  14 692.299 368.089   9
   6  -2  15 5366.28 1269.98  10
   6  -2  15 7853.63 2109.27   9
   6   2  15 6030.53 1581.06   9
   6   2  15 4741.82 1206.10  10
   6   2  16 1188.14 556.178  10
   6  -2  16 838.192 811.980   9
   6   2  16 1252.90 723.007   9
   6   2  17 107.433 484.363  10
   6  -2  17 63.9319 301.278   9
   6   2  17-501.705 407.156   9
   6   2  18 1573.10 855.026   9
   6  -2  18 310.546 830.293   9
   6  -2  19 2572.12 1391.35   9
   6   2  19 7929.85 1331.21   9
   6  -2  20-341.569 455.034   9
   6   2  20 76.3797 34.4705   9
  -6  -4  22 364.291 221.046   8
  -6   4  22 1517.87 538.194   9
  -6  -4  21 554.476 376.317   8
  -6   4  21 1094.12 565.002   4
  -6   4  21 887.804 455.460   9
  -6  -4  20-105.889 38.4109   8
  -6   4  20 652.847 471.950   4
  -6   4  20 897.926 571.492   9
  -6  -4  19 885.367 577.394   8
  -6   4  19 1392.08 453.437   4
  -6   4  19 1364.57 376.300   9
  -6  -4  18 144.071 944.904   8
  -6   4  18 1562.38 781.824   4
  -6   4  18 2468.93 929.357   9
  -6   4  17 15819.4 2355.86   4
  -6  -4  17 14918.7 2092.90   8
  -6   4  17 16575.9 2539.89   9
  -6  -4  16 1259.13 575.229   8
  -6   4  16 1991.81 819.110   4
  -6   4  16 766.484 500.893   9
  -6  -4  15 5203.02 1180.49   8
   6  -4 -15 4922.53 1817.76   6
  -6   4  15 5307.40 1944.19   1
  -6  -4  15 4264.92 2006.90   1
  -6   4  15 5988.40 1477.73   4
  -6   4  14 13203.7 3097.76   1
  -6  -4  14 12806.6 3179.69   1
  -6   4  14 14660.1 2131.95   4
   6   4 -13 6962.28 1563.76   6
  -6  -4  13 7385.65 2372.37   3
  -6   4  13 6623.16 2090.50   1
  -6  -4  13 7728.70 2528.36   1
  -6   4  13 7188.42 1529.27   4
   6   4 -12 6007.57 1462.25   6
  -6   4  12 5681.80 1205.07   4
  -6   4  12 7479.95 2194.90   1
  -6  -4  12 7144.49 2222.55   3
  -6   4  11 96.7434 247.820   4
  -6  -4  11 783.368 939.609   3
  -6   4  11 273.973 355.795   1
  -6  -4  10 3968.10 1643.11   3
  -6   4  10 5456.70 1709.47   1
  -6  -4   9 15110.1 3030.34   3
  -6   4   9 15103.5 2482.56   1
  -6  -4   8 9663.47 3218.83   3
  -6   4   8 32.5186 837.807   1
  -6  -4   7 33681.9 4462.70   3
  -6   4   7 33501.2 3303.56   1
  -6  -4   6 2476.95 1145.15   3
  -6   4   6 3248.30 1031.31   1
  -6  -4   5 10164.2 2663.26   3
  -6   4   5 8309.47 1488.89   1
  -6  -4   4 510.905 378.989   3
   6  -4  -3 24957.6 4165.77   2
  -6  -4   3 26780.1 4400.85   3
  -6  -4   2 158.875 710.036   3
   6  -4  -2 580.748 840.855   2
  -6  -4   1 4627.26 1838.17   3
   6  -4  -1 4347.82 1775.60   2
  -6  -4   0 1376.85 1085.85   3
   6  -4   0 1548.59 929.351   2
  -6  -4  -1 12250.7 2975.93   3
   6  -4   1 14130.9 2690.00   2
   6   4   1 15184.4 3152.39   1
  -6  -4  -2 561.104 718.064   3
   6   4   2 1515.44 834.559   1
   6  -4   2 1491.47 1155.99   2
   6  -4   3 82232.6 6420.81   2
   6   4   3 81267.9 6910.29   1
   6  -4   4 29945.4 3900.79   2
   6   4   4 30877.0 4280.28   1
   6  -4   5 26232.6 3989.52   2
   6   4   5 27867.5 4213.78   1
   6   4   6 1404.07 1264.67   1
   6  -4   6 1079.24 906.180   2
   6  -4   7 88438.9 7533.64   2
   6   4   7 89533.9 7863.68   1
   6   4   8 30695.7 4777.01   1
   6  -4   8 28019.9 2969.25   9
   6  -4   8 28237.9 2426.55   8
   6  -4   8 29001.3 4510.27   2
   6  -4   8 24441.5 2560.51   5
   6  -4   9 1267.49 722.335  10
   6  -4   9 2899.19 1073.34   9
   6  -4   9 1812.95 348.635   5
   6  -4   9 1924.30 576.481   8
   6   4   9 2285.88 865.076   4
   6   4   9 1592.03 1219.52   1
   6  -4   9 2592.00 1385.80   2
   6  -4  10 5291.41 1089.64   9
   6  -4  10 5011.25 1218.38   5
   6  -4  10 6003.05 1177.76   8
   6   4  10 5203.39 1179.06   4
   6   4  10 5282.06 2218.02   1
   6  -4  10 6175.59 2163.55   2
   6  -4  11 2222.16 1277.39   9
   6  -4  11 2231.04 1021.75   5
   6  -4  11 3389.29 968.235   8
   6   4  11 3049.98 994.494   4
   6  -4  11 2431.68 1252.40   2
   6   4  11 3143.00 1947.26   1
   6  -4  12 1650.94 884.406   9
   6  -4  12 1222.09 550.038   5
   6  -4  12 1034.87 507.326   8
   6   4  12 1158.16 711.414   4
   6   4  12 1329.14 1089.78   1
   6  -4  13 884.328 603.708   8
   6   4  13 1556.96 453.653   4
   6  -4  13 939.488 419.667   5
   6  -4  13 94.3511 460.990   9
   6  -4  14 71.0171 197.697   8
   6  -4  14-357.769 529.385   5
   6   4  14-15.4110 357.070   4
   6  -4  14-662.305 833.253   9
   6   4  14 1004.85 761.856   9
   6  -4  15 7426.65 1298.66   8
   6  -4  15 7850.29 1402.80   5
   6   4  15 7268.31 1431.47   4
   6   4  15 7671.26 1479.84   9
   6   4  15 5601.79 1238.41  10
   6  -4  15 4461.92 1551.90   9
   6   4  16 1099.33 461.514   4
   6  -4  16 928.643 442.433   5
   6  -4  16 179.669 139.771   9
   6   4  16 1050.35 542.861  10
   6   4  17 5981.20 1022.62   4
   6   4  17 4739.91 916.093  10
   6  -4  18 335.619 468.516   9
  -6  -6  21-11.7322 153.384   8
  -6   6  21 85.5061 118.160   4
  -6  -6  20 104.393 328.810   8
  -6   6  20 284.413 309.164   4
  -6  -6  19-402.835 94.8813   8
  -6   6  19-388.264 301.844   4
  -6  -6  18 46.7266 441.648   8
  -6   6  18 1969.77 1375.85   4
  -6  -6  17 35.3121 725.798   8
  -6   6  17 2343.23 938.883   4
   6  -6 -16 671.787 967.101   6
  -6  -6  16 301.567 763.436   8
  -6   6  16 2172.42 948.734   4
  -6  -6  15 269.210 540.121   8
  -6   6  15 554.792 413.210   4
   6   6 -14 3855.95 1371.67   6
  -6  -6  14 3793.29 1131.73   8
  -6   6  14 3725.93 1142.26   4
  -6  -6  13 0.78073 292.206   8
  -6   6  13 819.761 621.344   4
   6  -6 -13 1319.90 855.666  11
   6   6 -13 1047.33 770.763   6
  -6  -6  12 6543.70 1308.08   8
  -6   6  12 7134.44 1528.35   4
   6  -6 -12 7740.11 1687.48  11
   6   6 -12 7147.27 1824.65   6
  -6  -6  11 680.696 459.149   8
  -6   6  11 62.2433 174.707   4
   6  -6 -11-82.1174 401.414  11
   6   6 -11 642.169 646.807   6
   6  -6 -10 4820.33 1227.30  11
  -6  -6  10 6617.00 1770.91   8
  -6   6  10 4780.86 1228.64   4
  -6  -6  10 4950.35 1878.31   3
   6   6 -10 6172.09 2192.31   6
   6  -6  -9 979.232 903.137  11
  -6  -6   9 1956.10 1259.54   3
   6   6  -9 272.039 161.051   6
  -6  -6   9 530.424 240.883   8
   6  -6  -8 340.065 261.682  11
  -6  -6   8-431.396 667.498   3
   6   6  -8 226.174 190.433   6
   6  -6  -7 3013.64 790.750  11
  -6  -6   7 3552.42 1556.98   3
   6   6  -7 3223.43 1048.20   6
   6  -6  -7 2849.42 1493.92   8
   6  -6  -6 2292.89 670.435  11
  -6  -6   6 1112.10 938.955   3
   6   6  -6 1695.31 253.947   6
   6  -6  -6 734.831 229.520   8
  -6  -6   5 3190.37 1982.97   3
  -6  -6   4 22117.6 4149.67   3
  -6  -6   3 778.129 1266.37   3
   6  -6  -3 1907.34 1407.62   2
  -6  -6   2 2002.17 1634.48   3
   6  -6  -2 738.910 931.873   2
  -6  -6   1 9073.25 2829.23   3
   6  -6  -1 8286.46 2739.51   2
  -6  -6   0-153.405 765.234   3
   6  -6   0-1185.98 1500.08   2
  -6  -6  -1 2898.31 1407.38   3
   6  -6   1 4990.17 2108.96   2
  -6  -6  -2 11715.8 3997.70   3
   6  -6   2 8343.01 2655.24   2
   6  -6   3 7354.55 1604.19   5
  -6  -6  -3 6199.86 2591.09   3
   6  -6   3 5705.36 1743.17   2
   6  -6   3 5925.09 1250.45   8
   6   6   3 8553.44 1639.54   7
   6  -6   4 5567.90 1313.85   5
   6   6   4 6718.30 1593.16   7
   6  -6   4 5665.38 969.612   8
  -6  -6  -4 4960.02 2870.63   3
   6  -6   4 5048.04 1773.86   2
   6   6   4 6148.06 2202.35   1
   6  -6   5 12617.6 1766.67   8
   6  -6   5 11835.2 1947.51   5
   6   6   5 13103.3 2033.11   7
  -6  -6  -5 9932.98 3491.89   3
   6  -6   5 12035.1 2912.05   2
   6   6   5 9457.65 2951.32   1
   6   6   6 28780.8 5345.71   1
  -6  -6  -6 32828.5 3415.50  11
   6  -6   6 32420.0 2958.37   8
   6   6   6 33573.3 3108.24   7
  -6  -6  -6 27053.5 7318.85   3
   6  -6   6 30066.6 4507.06   2
   6  -6   6 32467.2 3176.74   5
   6  -6   7-14.6288 122.991   5
   6   6   7 1294.69 1535.52   1
   6  -6   7 746.409 453.415   2
   6  -6   7-424.780 565.322   8
   6   6   7 623.590 306.909   7
   6  -6   8 699.277 350.490   5
   6   6   8 970.790 1172.09   1
   6  -6   8 1256.95 1013.42   2
   6  -6   8-245.258 652.081   8
   6   6   8 1444.97 854.806   7
   6  -6   9 3310.99 1075.02   5
   6   6   9 4622.50 1251.33   4
   6   6   9 3828.96 2221.88   1
   6  -6   9 3414.60 1752.71   2
   6  -6   9 4147.39 1136.95   8
   6  -6  10 248.400 593.499   8
   6  -6  10 581.840 568.925   5
   6   6  10 287.011 275.262   4
   6  -6  11 1242.24 886.481   8
   6  -6  11 2645.68 865.060   5
   6   6  11 3008.55 970.871   4
   6  -6  12 164.267 464.325   8
   6   6  12 592.912 508.350   4
   6  -6  12-33.2670 130.363   5
   6   6  13 10722.8 1729.95   4
   6  -6  13 10270.5 1743.75   5
   6  -6  13 6645.96 1672.89   8
   6  -6  14 1362.61 672.401   8
   6   6  14 485.523 401.708   4
   6  -6  14 701.919 309.086   5
   6  -6  15 508.987 391.423   8
   6   6  15 65.6766 327.611   4
   6  -6  15-50.1361 359.973   5
   6  -6  16 371.501 171.430   8
   6   6  16 313.172 343.562   4
   6  -6  16 390.332 279.678   5
   6   6  16 5.84380 178.804  10
   6   6  17 705.550 373.380   4
   6   6  17 157.070 218.279  10
  -6   8  18 6615.92 995.871   4
  -6  -8  18 4954.23 976.041   8
  -6   8  17 1123.34 696.241   4
  -6  -8  17 937.509 364.510   8
  -6  -8  16-499.132 423.366   8
  -6   8  16 300.356 219.813   4
   6  -8 -16-501.691 550.189   6
  -6  -8  15 3124.23 818.163   8
  -6   8  15 701.416 908.692   4
  -6  -8  14 14016.0 1845.33   8
  -6   8  14 14588.4 1935.33   4
   6  -8 -14 14526.7 2142.91  11
  -6  -8  14 13108.8 1801.51   5
  -6  -8  13 6577.51 1406.27   8
  -6   8  13 2161.65 1299.81   4
   6  -8 -13 6974.31 1431.51  11
   6   8 -13 5593.71 1480.98   6
  -6  -8  12 4364.50 1060.37   8
  -6   8  12 5113.45 1140.37   4
   6  -8 -12 4774.80 1263.24  11
   6   8 -12 3345.74 1168.46   6
   6  -8 -11 6131.92 1370.63  11
   6   8 -11 6239.16 1763.33   6
  -6  -8  11 7270.25 1440.08   8
   6  -8 -10 6437.34 1606.76  11
   6   8 -10 6872.25 1798.27   6
  -6  -8  10 8522.85 1664.21   8
   6  -8  -9-459.540 338.943  11
   6   8  -9-760.320 356.978   6
  -6  -8   9 202.205 341.112   8
   6  -8  -8-436.418 524.707  11
   6   8  -8 7.42781 832.942   6
  -6  -8   8-323.358 286.950   8
   6  -8  -7 9465.53 3782.43   2
   6   8  -7 12007.9 2321.74   6
   6  -8  -7 10785.0 1838.83  11
   6  -8  -6 5176.47 2049.76   8
   6  -8  -6 5201.77 1376.43  11
   6   8  -6 6242.01 1587.51   6
   6  -8  -6 5898.95 2944.32   2
   6  -8  -5 8278.85 2088.80   8
   6  -8  -5 4321.42 3277.07   2
   6   8  -5 10508.5 2184.74   6
   6  -8  -5 9476.75 1820.61  11
   6  -8  -4 1499.11 1563.12   2
   6  -8  -4 2772.92 769.482  11
   6   8  -4 2866.05 1213.38   6
   6  -8  -4 2355.92 870.825   8
   6  -8  -3 6782.87 3252.02   2
   6  -8  -3 6992.83 1825.16   8
   6  -8  -3 6291.95 1336.59  11
   6   8  -3 7453.43 1780.35   6
   6  -8  -2 21200.7 2659.83  11
   6  -8  -2 23242.4 3132.01   8
   6   8  -2 19236.5 2614.70   6
   6  -8  -2 20630.0 5457.53   2
  -6  -8   2 18157.7 4854.02   3
   6  -8  -1 302.534 201.588  11
   6  -8  -1 2425.15 1880.63   2
   6  -8  -1 838.114 919.735   8
   6   8  -1 944.939 572.433   6
  -6  -8   1-1350.17 1407.79   3
   6  -8   0 19182.5 4603.50   2
   6  -8   0 23190.4 2646.98  11
   6  -8   0 23079.3 2924.53   8
   6   8   0 19392.0 2450.70   6
  -6  -8   0 16704.0 4735.05   3
   6  -8   1 8974.88 2906.58   2
   6  -8   1 8730.36 1729.95  11
   6  -8   1 10478.4 1950.19   5
   6  -8   1 9559.79 1753.40   8
   6   8   1 7265.41 1594.74   6
  -6  -8  -1 8520.19 3452.59   3
  -6  -8  -2 15261.0 4434.57   3
   6  -8   2 21375.5 2715.59   8
  -6  -8  -2 17727.3 2480.34  11
   6  -8   2 14998.0 3636.73   2
   6   8   2 19086.1 2481.19   6
   6  -8   2 21957.7 2778.31   5
  -6  -8  -3 16674.0 4840.35   3
   6  -8   3 24547.0 4574.14   2
  -6  -8  -3 23370.1 2998.31  11
   6  -8   3 25321.4 2910.79   8
   6   8   3 23151.6 2670.48   6
   6  -8   3 26665.3 3076.31   5
   6  -8   4 2629.72 1137.86   2
   6  -8   4 3775.74 1015.47   5
  -6  -8  -4 3481.91 1280.89  11
   6  -8   4 2543.53 1036.42   8
   6   8   4 2530.48 868.067   6
  -6  -8  -4 1378.19 1518.11   3
  -6  -8  -5 525.859 610.013  11
   6  -8   5 604.436 235.145   8
   6  -8   5 740.702 576.718   5
   6  -8   5 1346.50 1104.64   2
  -6  -8  -5-708.875 657.219   3
  -6  -8  -6 1974.58 1021.51  11
   6  -8   6 1564.78 851.669   5
   6  -8   6 1345.42 998.231   8
   6  -8   7 9267.27 1756.26   5
  -6  -8  -7 9218.15 2093.96  11
   6   8   7 8376.71 1663.53   4
   6  -8   7 6144.04 1731.48   8
   6  -8   8 3695.32 1164.47   5
  -6  -8  -8 5846.04 1566.06  11
   6  -8   8 1876.80 1245.62   8
   6   8   8 4442.12 1205.36   4
   6  -8   9 809.380 628.437   8
   6  -8   9 1751.14 701.431   5
   6   8   9 1490.29 574.396   4
   6  -8  10 1778.51 1191.68   8
   6  -8  10 3634.58 1071.32   5
   6   8  10 3676.57 1025.53   4
   6  -8  11 900.537 614.653   8
   6  -8  11 558.508 327.019   5
   6   8  11 682.759 553.675   4
   6  -8  12 1035.22 558.454   8
   6  -8  12 357.462 303.675   5
   6   8  12 832.063 444.114   4
   6   8  13-406.530 369.881   4
   6  -8  13 1197.56 561.377   5
   6  -8  13 465.658 459.852   8
   6  -8  14 21.2572 34.1894   5
   6  -8  14 266.683 156.674   8
   6   8  15 686.031 407.878  10
   6   8  15 25.3722 96.6857   4
   6  -8  15 859.616 346.463   5
   6  -8  15 1085.60 425.347   8
  -6 -10  14-438.283 206.508   5
  -6 -10  13 5578.58 970.373   5
   6 -10 -13 3402.95 994.227  11
  -6 -10  13 3925.44 847.910   8
   6  10 -12 345.991 625.361   6
   6 -10 -12 191.781 381.261  11
  -6 -10  12 778.877 566.208   8
   6  10 -11 230.995 447.648   6
   6 -10 -11 78.6222 426.952  11
  -6 -10  11 95.4803 300.165   8
   6 -10 -10 8286.63 1754.51  11
   6  10 -10-128.634 546.129   6
   6 -10  -9 3826.99 1342.35  11
   6  10  -9 4561.14 1479.19   6
   6 -10  -8 878.931 905.471  11
   6  10  -8 1961.56 1107.78   6
   6 -10  -7 3301.18 914.465  11
  -6 -10   7 5132.96 1225.77  11
   6  10  -7 3126.80 1269.74   6
   6 -10  -6 370.119 169.490  11
  -6 -10   6 329.405 270.133  11
   6  10  -6 380.163 562.809   6
   6 -10  -5 23049.2 2582.84  11
  -6 -10   5 23719.1 2781.45  11
   6  10  -5 23976.8 3083.98   6
   6 -10  -4-378.359 676.805   8
   6 -10  -4 249.855 205.173  11
   6  10  -4-92.4531 325.006   6
   6 -10  -3 2693.61 1132.15   8
   6  10  -3 2516.68 959.567   6
  -6 -10   3 2611.58 898.634  11
   6 -10  -3 2111.13 716.729  11
   6  10  -2 438.955 592.871   6
  -6 -10   2 828.525 670.636  11
   6 -10  -2 471.245 374.982  11
   6 -10  -2 811.631 588.968   8
   6  10  -1 2402.88 970.692   6
   6 -10  -1 1187.61 376.302  11
  -6 -10   1 2382.35 1108.42  11
   6 -10  -1 2144.95 869.205   8
   6  10   0 1419.81 743.324   6
   6 -10   0-23.9230 398.700  11
  -6 -10   0 913.886 411.271  11
   6 -10   0 817.536 517.344   8
   6 -10   1 1189.47 670.448   5
   6 -10   1 1422.72 702.996   8
   6  10   1 1433.31 727.853   6
  -6 -10  -1 924.955 621.751  11
   6 -10   1 2134.51 649.509  11
   6 -10   2 26914.0 3202.88   8
   6 -10   2 28284.7 2820.68   5
  -6 -10  -2 30034.7 3357.07  11
   6 -10   3 19850.6 2786.68   8
  -6 -10  -3 22237.5 2922.29  11
   6 -10   3 21330.8 2409.05   5
   6 -10   4 1833.46 908.792   8
   6 -10   4 1335.94 714.905   5
   6  10   4 865.993 648.236   4
  -6 -10  -4 353.104 145.846  11
   6 -10   5 284.212 416.176   8
   6 -10   5-109.919 506.407   5
   6  10   5 5.95276 162.998   4
  -6 -10  -5 20.1717 318.124  11
   6 -10   6 9299.08 1771.62   8
   6  10   6 8710.05 1517.27   4
   6 -10   6 10611.8 1824.18   5
   6 -10   7 199.345 123.673   8
   6 -10   7 486.165 102.187   5
   6  10   7 1169.56 548.200   4
  -6 -10  -7 317.216 637.511  11
   6 -10   8 101.622 167.124   8
   6 -10   8 625.474 447.287   5
   6  10   8 201.862 431.781   4
  -6 -10  -8 1.23324 352.700  11
   6  10   9 390.841 391.252   4
   6 -10   9-8.23078 227.145   8
   6 -10   9 85.4824 76.6618   5
   6  10  10 280.986 226.667   4
   6 -10  10 827.206 442.433   5
   6 -10  10 947.968 536.734   8
   6  10  11 800.106 347.822   4
   6 -10  11 452.884 220.886   5
   6 -10  11 715.675 548.576   8
   6  10  12-156.068 195.297   4
   6 -10  12 294.455 251.472   5
   6 -10  12 187.364 197.021   8
  -6 -12   9 6848.38 955.979   5
   6 -12  -9 4399.33 795.507  11
   6 -12  -8 565.861 332.966  11
   6 -12  -7 263.971 243.225  11
   6 -12  -6-360.910 275.744  11
  -6 -12   5 1693.20 484.043  11
   6 -12  -5 1258.06 586.193  11
  -6 -12   4 5418.03 997.667  11
   6 -12  -4 5552.90 1004.30  11
  -6 -12   3 972.087 493.288  11
   6 -12  -3 1376.75 475.566  11
  -6 -12   2 2569.03 735.279  11
   6 -12  -2 1990.09 527.214  11
  -6 -12   1 10084.8 1519.82  11
   6 -12  -1 9706.03 1177.16  11
   6 -12   0-10.3153 269.958   8
  -6 -12   0 644.427 387.879  11
   6 -12   1-218.003 246.516   8
  -6 -12  -1 249.078 440.296  11
   6 -12   2 573.088 311.966   8
  -6 -12  -2-94.4526 415.166  11
   6 -12   3 4608.19 993.086   8
  -6 -12  -3 2615.07 1089.34  11
   6 -12   4 1184.27 609.312   8
  -6 -12  -4 94.8507 388.856  11
   6 -12   5 1176.66 548.824   8
  -6 -12  -5 1178.86 443.613  11
   6 -12   6 679.300 409.989   8
  -7  -1  24 3198.84 635.158   8
  -7   1  24 2533.16 565.116   8
  -7  -1  23 475.041 453.959   9
  -7   1  23 252.754 418.639   9
  -7  -1  23 250.246 282.024   8
  -7  -1  22-135.435 383.846   9
  -7   1  22 241.296 300.120   9
  -7  -1  22-104.513 119.066   8
  -7  -1  21 556.844 907.460   9
  -7   1  21 730.544 511.174   9
  -7  -1  20-195.030 522.467   9
  -7   1  20-270.527 459.685   9
  -7   1  19 9618.65 1775.70   4
  -7  -1  19 12879.1 2230.01   9
  -7   1  19 12215.2 2278.87   9
  -7   1  18 3465.69 1051.60   4
  -7  -1  18 2125.49 1235.85   9
  -7   1  18 4240.27 1414.07   9
  -7   1  17 6108.63 1361.63   4
  -7  -1  17 7003.23 1608.09   9
  -7   1  16 19263.3 2559.89   4
  -7  -1  16 21933.0 4484.22   1
  -7   1  16 19444.3 4253.00   1
   7  -1 -15 62976.6 6611.99   6
   7   1 -15 54921.6 5279.49   6
  -7  -1  15 60970.1 7410.42   1
  -7   1  15 63323.8 7248.90   1
  -7   1  15 58506.5 4377.68   4
  -7  -1  15 54463.4 4328.82   4
   7   1 -14 6839.60 1801.42   6
   7  -1 -14 7885.10 2097.91   6
  -7  -1  14 8442.64 2590.12   1
  -7   1  14 7814.27 2599.79   1
  -7   1  14 9420.19 1713.39   4
  -7  -1  14 8145.97 1724.86   4
  -7  -1  13 515.243 1262.10   1
  -7   1  13 232.439 330.896   1
  -7   1  13 1087.25 501.717   4
  -7  -1  13 703.492 1238.54   4
  -7  -1  12 8405.57 2452.19   3
  -7  -1  12 7162.27 2183.62   1
  -7   1  12 8029.33 2389.37   1
  -7  -1  11 3737.99 928.799   3
  -7   1  11 4335.97 1467.78   1
  -7  -1  10 28623.9 4080.22   3
  -7   1  10 25512.1 3723.18   1
  -7   1   9 84123.3 6564.25   3
  -7  -1   9 81146.8 6933.78   3
  -7   1   9 80148.4 6345.56   1
  -7   1   8 12815.8 2443.72   3
  -7  -1   8 12928.1 2699.59   3
  -7   1   7 55714.3 4766.11   3
   7  -1  -7 50434.0 3607.51   2
  -7  -1   7 54648.3 5325.67   3
  -7  -1   6 12067.9 2455.63   3
   7  -1  -6 11809.0 1663.89   2
  -7   1   6 12542.0 2185.75   3
   7  -1  -5 116687. 5289.81   2
  -7  -1   5 116418. 7447.02   3
  -7   1   5 116667. 6284.83   3
  -7   1   4 4546.49 1199.93   3
  -7  -1   4 4597.04 1388.83   3
   7  -1  -4 4641.47 1027.17   2
   7  -1  -3 10254.8 1555.30   2
  -7  -1   3 8371.46 2112.00   3
  -7   1   3 8908.01 1569.76   3
  -7  -1   2 1674.50 886.435   3
  -7   1   2 974.546 472.374   3
   7  -1  -2 1228.12 443.793   2
  -7  -1   1 2919.38 968.115   3
  -7   1   1 3581.31 1082.63   3
   7   1  -1 4173.91 1001.77   2
   7  -1  -1 3263.95 862.616   2
   7   1   0 235008. 7792.67   2
  -7  -1   0 236401. 10844.2   3
  -7   1   0 226869. 8142.04   3
   7  -1   0 230577. 8070.64   2
  -7  -1  -1 136.162 405.833   3
  -7   1  -1-444.464 493.435   3
   7   1   1-392.928 423.973   2
   7  -1   1-73.6764 101.328   2
   7   1   1-117.720 592.599   1
  -7  -1  -2-320.482 425.380   3
  -7   1  -2 113.286 288.372   3
   7   1   2 8.54774 406.124   1
   7  -1   2-87.3225 366.951   2
  -7   1  -3 1550.49 728.425   3
   7  -1   3 2006.33 610.715   1
   7   1   3 2421.92 1042.56   1
   7  -1   3 2510.22 918.053   2
   7   1   4 182.487 223.244   1
   7  -1   4 625.231 413.852   1
   7  -1   4 833.260 724.272   2
   7   1   5 5797.15 1561.56   1
   7  -1   5 5405.77 1233.43   1
   7  -1   5 5809.87 1691.97   2
   7  -1   6 4248.67 1160.14   1
   7   1   6 4460.51 1323.83   1
   7  -1   6 5262.43 1666.49   2
   7  -1   7 1239.35 747.625   1
   7   1   7 935.181 425.267   1
   7  -1   7 619.490 498.155   2
   7  -1   8 39395.8 4949.87   2
   7   1   8 42616.1 4670.46   1
   7   1   9 10417.6 2442.27   1
   7  -1   9 10346.5 1590.14   5
   7  -1   9 10315.3 1905.08   9
   7   1   9 10998.2 1881.81   9
   7  -1   9 3240.16 1461.01  10
   7   1  10 1544.43 1068.68   1
   7   1  10 810.443 401.054   5
   7  -1  10 859.583 681.398   5
   7  -1  10 1714.23 912.923   9
   7   1  10 1315.37 700.693   9
   7  -1  10 268.627 471.186  10
   7  -1  11 1421.72 821.788  10
   7  -1  11 1453.15 668.409   5
   7  -1  11 2727.11 1105.25   9
   7   1  11 627.947 190.287  10
   7   1  11 480.584 155.195   1
   7   1  11 1434.80 616.868   5
   7  -1  12 506.358 624.245  10
   7  -1  12 266.910 236.248   5
   7  -1  12 802.758 505.976   9
   7   1  12-932.582 1069.37   9
   7   1  12-768.288 710.353  10
   7   1  12 1064.57 1111.12   1
   7   1  12 797.603 421.122   5
   7  -1  13-84.3712 486.745   5
   7  -1  13 485.955 354.411  10
   7  -1  13-187.168 541.183   9
   7   1  13-507.473 580.252  10
   7  -1  14 3996.16 1033.51   5
   7  -1  14 3034.79 963.510  10
   7  -1  14 3710.62 1342.71   9
   7   1  14 3809.27 1589.57   9
   7   1  14 3153.28 933.864  10
   7  -1  15 7438.26 1448.44  10
   7   1  15 7792.02 1575.04  10
   7  -1  15 8753.92 2076.20   9
   7   1  15 8605.80 2142.93   9
   7  -1  16 768.336 574.558  10
   7   1  16 587.834 503.026  10
   7  -1  16-532.644 647.957   9
   7   1  16-201.016 458.243   9
   7   1  17 1972.40 771.867  10
   7  -1  17 1064.34 848.808   9
   7   1  17 2738.63 828.235   9
   7  -1  18 2041.85 912.855   9
   7   1  18 3121.04 966.371   9
   7   1  19 5944.98 1166.30   9
   7  -1  19 2325.30 1294.05   9
   7  -1  20 32.8502 135.511   9
   7   1  20 970.156 422.153   9
  -7  -3  23 729.018 430.846   8
  -7   3  23 161.101 280.926   9
  -7  -3  22 1672.78 618.119   8
  -7  -3  22 559.032 580.501   9
  -7   3  22 1290.48 567.199   9
  -7  -3  21 869.406 450.302   8
  -7   3  21 917.449 530.011   4
  -7  -3  21 706.558 676.449   9
  -7   3  21-49.5977 445.491   9
  -7   3  20 6557.03 1383.90   4
  -7   3  20 8235.98 1741.12   9
  -7  -3  20 5222.16 1520.52   9
  -7   3  19 5858.31 1381.97   4
  -7   3  19 7056.08 1695.77   9
  -7  -3  19 4057.01 1525.97   9
  -7   3  18 6443.41 1486.46   4
  -7  -3  18 8165.89 1779.29   9
  -7   3  18 6950.29 1829.65   9
  -7   3  17 3263.51 1063.98   4
  -7  -3  17 1536.12 646.609   9
  -7   3  16 35901.1 3586.23   4
  -7  -3  16 33621.7 5395.41   1
  -7   3  16 35659.7 5400.25   1
   7  -3 -16 32943.1 5370.18   6
  -7  -3  16 39951.2 3768.79   9
  -7   3  15 54220.0 4347.77   4
  -7  -3  15 51843.8 6582.68   1
  -7   3  15 51357.8 6380.93   1
   7  -3 -15 50691.1 6225.41   6
   7   3 -15 43646.4 4472.50   6
  -7  -3  15 55831.4 4403.97   9
   7  -3 -14 2241.20 1278.62   6
   7   3 -14 3449.37 1016.44   6
  -7   3  14 3324.92 1677.08   1
  -7  -3  14 3849.50 1770.12   1
  -7   3  14 4223.98 1181.36   4
   7   3 -13 4767.22 1413.13   6
  -7  -3  13 3970.75 1945.92   3
  -7   3  13 2381.79 825.476   1
  -7   3  13 3415.69 1075.97   4
   7   3 -12 32.1179 241.769   6
  -7   3  12 228.286 763.325   4
  -7  -3  12-1342.29 968.290   3
  -7   3  12-176.532 219.965   1
  -7  -3  11 12368.2 3060.89   3
  -7   3  11 9126.38 2284.92   1
  -7  -3  10 21812.1 3676.57   3
  -7   3  10 21423.4 3207.18   1
  -7  -3   9 9808.55 3805.54   3
  -7   3   9 1464.81 1026.76   1
  -7  -3   8 25079.2 3824.90   3
  -7   3   8 22919.4 2966.06   1
  -7  -3   7 35596.4 4676.22   3
  -7   3   7 35253.6 3376.51   1
  -7  -3   6 3146.05 1311.22   3
  -7   3   6 3665.69 1075.49   1
  -7  -3   5 467.504 808.189   3
   7  -3  -5 138.984 643.989   2
  -7   3   5-147.788 234.759   1
  -7  -3   4 6123.24 1894.28   3
  -7   3   4 8067.37 1282.88   1
   7  -3  -4 6746.31 1881.95   2
  -7  -3   3-964.995 1375.97   3
   7  -3  -3-742.784 968.031   2
  -7  -3   2 3733.21 1439.20   3
   7  -3  -2 3579.52 1345.73   2
  -7  -3   1 9618.68 2469.33   3
   7  -3  -1 11038.6 2236.04   2
  -7  -3   0 698.968 2434.74   3
   7  -3   0 939.678 742.102   2
   7  -3   1 31753.5 3723.23   2
  -7  -3  -1 26582.5 4568.61   3
   7   3   1 35737.2 4419.89   1
  -7  -3  -2-22.4817 623.341   3
   7  -3   2-211.333 636.589   2
   7   3   2 105.205 220.101   1
   7  -3   3 72718.7 5856.85   2
   7   3   3 67423.4 6033.60   1
   7   3   4 2238.85 1162.37   1
   7  -3   4 4375.05 1580.14   2
   7  -3   5 56317.2 5576.52   2
   7   3   5 59682.6 5840.40   1
   7   3   6 643.244 419.530   1
   7  -3   6 1145.26 566.342   2
   7  -3   7 1974.09 831.416   2
   7   3   7 1910.71 864.707   1
   7   3   8 15503.0 3219.42   1
   7  -3   8 15288.9 2081.72   9
   7  -3   8 7199.50 2063.98  10
   7  -3   8 15140.0 3255.40   2
   7  -3   8 15755.2 1952.49   5
   7  -3   9-117.648 353.395  10
   7  -3   9 807.103 583.913   5
   7  -3   9 944.413 734.635   9
   7   3   9 217.547 159.096   9
   7   3   9 903.912 215.876   4
   7   3   9 486.150 573.823   1
   7  -3  10 1602.85 1033.58  10
   7  -3  10 1474.23 681.105   5
   7  -3  10 806.798 666.626   9
   7   3  10 2459.53 718.471   9
   7   3  10 486.161 288.068   4
   7  -3  10 846.316 913.062   2
   7   3  10 1115.68 1019.35   1
   7  -3  11 164.994 226.542  10
   7  -3  11 226.472 426.177   5
   7  -3  11 570.076 428.028   9
   7   3  11 206.351 200.434   9
   7   3  11-677.947 522.278   4
   7   3  11 298.238 635.260   1
   7  -3  12 3891.32 1359.99  10
   7  -3  12 3654.73 895.833   5
   7  -3  12 4120.91 1421.26   9
   7   3  12 4031.43 1279.32   9
   7   3  12 3138.18 848.998   4
   7   3  12 971.117 495.901   1
   7   3  13 2485.20 749.907   4
   7  -3  13 2364.58 990.053   5
   7  -3  13 2715.01 969.626   9
   7   3  13 1864.35 735.299   9
   7  -3  13 2798.93 1067.28  10
   7  -3  14 1546.54 861.782   9
   7   3  14 1817.30 720.670   9
   7   3  14 1395.08 626.677  10
   7   3  14 2234.75 845.952   4
   7  -3  14 2063.28 834.778   5
   7  -3  15 341.062 676.879   9
   7   3  15-100.195 458.026   9
   7   3  15 745.989 506.051  10
   7   3  15 198.478 112.350   4
   7  -3  15 677.919 494.242   5
   7   3  16 18657.9 2415.10   9
   7   3  16 15760.8 1981.40  10
   7  -3  17-286.811 683.102   9
   7   3  17-99.1480 413.079   9
   7   3  17-103.656 71.2534  10
   7  -3  18 223.461 219.231   9
   7   3  18 232.448 368.115   9
   7  -3  19 394.789 415.950   9
  -7  -5  22-104.703 276.384   8
  -7   5  21 1317.44 563.537   4
  -7  -5  21 955.756 344.709   8
  -7   5  20 474.474 434.737   9
  -7   5  20 96.7817 311.266   4
  -7  -5  20-794.812 397.257   8
  -7   5  19 2662.05 901.449   4
  -7  -5  19 166.444 681.768   8
  -7   5  18 8395.84 1597.14   9
  -7   5  18 5823.19 1401.52   4
  -7   5  17 11269.6 2115.32   4
  -7   5  17 14771.5 2314.01   9
  -7  -5  17 10272.5 1647.44   8
   7  -5 -17 7976.24 2941.46   6
  -7  -5  16 363.129 1001.26   8
  -7   5  16 2870.25 1176.50   9
   7  -5 -16 973.269 472.875   6
  -7   5  16 1938.73 754.124   4
  -7   5  15 21589.2 2701.70   4
   7   5 -15 17453.9 2697.15   6
  -7  -5  15 21129.0 2417.17   8
  -7  -5  14 1481.94 578.289   8
   7   5 -14 2258.63 1346.04   6
  -7  -5  14 1856.29 1822.08   1
  -7   5  14 1638.81 838.604   4
  -7   5  13 10032.0 2678.41   1
  -7   5  13 9173.26 1850.29   4
   7  -5 -13 9691.51 1800.46  11
  -7  -5  13 7701.03 1512.87   8
  -7  -5  13 7444.09 2430.40   3
   7   5 -13 7003.69 1887.02   6
  -7   5  12-642.886 886.430   1
   7  -5 -12 609.284 663.918  11
  -7   5  12 81.8748 194.080   4
  -7  -5  12 148.282 158.621   8
   7   5 -12-119.058 143.769   6
  -7  -5  12 147.381 108.322   3
  -7  -5  11 34518.3 3003.49   8
   7  -5 -11 31214.3 3045.42  11
  -7   5  11 30086.4 3044.47   4
  -7  -5  11 32079.3 4810.60   3
  -7  -5  10 22199.8 2449.27   8
   7  -5 -10 19945.5 2382.53  11
   7   5 -10 21442.8 2999.04   6
  -7  -5  10 22564.1 4066.11   3
  -7   5  10 19316.9 2320.64   4
   7   5  -9 161.301 289.516   6
   7  -5  -9-174.404 197.173  11
  -7  -5   8 1373.21 1482.31   3
  -7  -5   7 1332.11 1280.86   3
  -7  -5   6 2960.33 1654.30   3
  -7  -5   5 155.514 339.668   3
   7  -5  -4 43964.3 6856.21   2
  -7  -5   4 37363.4 6083.18   3
   7  -5  -3 17713.7 5015.37   2
  -7  -5   3 25914.5 5919.43   3
   7  -5  -2-921.410 1227.00   2
  -7  -5   2 9905.39 4085.60   3
   7  -5  -1 55429.9 6670.33   2
  -7  -5   1 59620.3 7580.29   3
   7  -5   0 8995.37 3380.50   2
  -7  -5   0 18127.7 5052.43   3
   7  -5   1-1772.35 1523.31   2
  -7  -5  -1-3271.76 2814.08   3
   7  -5   2-500.949 244.594   2
  -7  -5  -2 1448.49 768.379   3
   7   5   3 1882.88 846.219   1
   7  -5   3 2079.29 1072.98   2
  -7  -5  -3 2692.66 2114.25   3
   7   5   4 18530.5 3995.27   1
  -7  -5  -4 13790.3 4731.24   3
   7  -5   4 17097.1 3319.11   2
   7  -5   5 816.458 676.445   5
  -7  -5  -5-1323.47 1917.95   3
   7   5   5-745.509 604.577   1
   7  -5   5 556.967 736.931   2
   7  -5   6 1365.85 746.703   8
   7   5   6 2078.08 861.987   7
   7   5   6 1108.64 1302.33   1
   7  -5   6 1443.71 1152.63   2
   7  -5   6 1428.09 707.908   5
   7   5   7 6029.73 1246.62   7
   7  -5   7 5715.04 1169.62   8
   7  -5   7 5661.52 1233.77   5
   7  -5   7 5127.96 2203.87   2
   7   5   7 6172.20 2416.76   1
   7  -5   8 1429.46 484.692   8
   7  -5   8 2156.65 1046.56   5
   7  -5   8 3019.89 1251.43   9
   7   5   8 812.270 1138.50   1
   7  -5   8 2987.97 1591.96   2
   7  -5   9 4336.51 1171.61   9
   7  -5   9 5334.41 1341.90   5
   7  -5   9 5870.00 1248.26   8
   7   5   9 4780.06 1235.28   4
   7   5   9 3389.42 1733.37   1
   7  -5   9 5771.26 2169.21   2
   7  -5  10 3897.35 1169.64   9
   7  -5  10 3891.79 1220.84   5
   7  -5  10 4697.77 1233.59   8
   7   5  10 4755.58 1073.32   4
   7   5  10 4665.19 2935.54   1
   7  -5  10 4028.36 1750.52   2
   7  -5  11 403.987 513.216   8
   7  -5  11-621.163 442.978   5
   7   5  11 229.394 284.715   4
   7  -5  11-351.132 286.515   9
   7  -5  12 9090.62 1453.77   8
   7  -5  12 7903.74 1720.16   5
   7   5  12 8476.76 1534.84   4
   7  -5  12 8427.81 1762.90   9
   7  -5  13 7090.76 1260.55   8
   7   5  13 5679.83 1251.96   4
   7  -5  13 4893.19 1315.14   5
   7  -5  13 6119.68 1514.54   9
   7  -5  14 2290.39 775.679   8
   7  -5  14 838.586 858.899   9
   7  -5  14 2593.97 859.813   5
   7   5  14 2734.07 746.972   4
   7   5  15-316.796 405.499  10
   7  -5  15 730.966 491.527   9
   7  -5  15-311.699 381.495   5
   7   5  15 57.7003 179.277   4
   7   5  16 2179.88 789.362  10
   7   5  16 4163.53 822.971   4
   7  -5  16 4312.36 878.613   5
   7   5  17 1465.41 531.986  10
   7   5  17 2623.25 638.057   4
  -7   7  20 3.15956 82.5296   4
  -7  -7  20-81.4017 40.5071   8
  -7   7  19 26.2502 325.878   4
  -7  -7  19 737.909 436.598   8
  -7   7  18 113.709 233.285   4
  -7  -7  18 107.416 106.667   8
   7  -7 -17 466.970 955.008   6
  -7   7  17 20.8647 488.741   4
  -7  -7  17-35.0100 261.668   8
   7  -7 -16 2192.97 1023.62   6
  -7   7  16 1059.83 958.535   4
  -7  -7  16 2653.53 796.500   8
   7   7 -15 3898.80 1303.09   6
  -7   7  15 5114.82 1109.36   4
  -7  -7  15 5091.08 1083.54   8
  -7   7  14 3319.43 1081.48   4
  -7  -7  14 2794.48 876.695   8
   7  -7 -14 3446.90 1119.86  11
   7   7 -14 2304.56 1076.37   6
  -7  -7  13 18978.4 2280.91   8
   7  -7 -13 19882.8 2638.14  11
   7   7 -13 16284.0 2738.42   6
  -7   7  13 18933.7 2428.01   4
  -7  -7  12 4067.33 1122.15   8
   7  -7 -12 4544.29 1338.61  11
  -7   7  12 3929.15 987.410   4
   7   7 -12 4106.64 1347.63   6
  -7  -7  11 7178.60 1367.33   8
   7  -7 -11 5594.35 1394.56  11
   7   7 -11 6291.08 1797.54   6
  -7  -7  10-381.300 51.9433   8
   7   7 -10 217.682 542.343   6
   7   7  -9 19405.2 2991.47   6
   7  -7  -9 17788.9 2390.75  11
   7   7  -8 337.857 143.716   6
   7  -7  -8 900.264 729.146  11
   7  -7  -7 4481.19 1143.74  11
  -7  -7   7 6623.79 2520.18   3
   7  -7  -7 3683.84 2217.37   2
   7   7  -7 6833.93 1718.29   6
   7  -7  -6 1457.59 627.237  11
   7  -7  -6 1781.57 907.482   8
   7  -7  -6 281.820 580.140   2
   7   7  -6 1341.03 372.718   6
  -7  -7   6 1283.04 1618.06   3
   7  -7  -5 15765.2 2212.88  11
   7  -7  -5 15083.0 2725.30   8
   7   7  -5 9919.89 1762.55   7
  -7  -7   5 14754.6 3916.53   3
   7   7  -5 16501.1 2482.62   6
   7  -7  -5 12701.6 4234.06   2
   7  -7  -4 4733.36 3276.81   2
   7  -7  -4 3711.64 1213.51  11
   7   7  -4 1256.92 578.195   7
   7  -7  -4 3567.55 1140.94   8
   7   7  -4 2953.61 983.564   6
  -7  -7   4 2263.18 1814.61   3
   7  -7  -3 8189.11 3201.78   2
   7  -7  -3 11690.9 1953.88  11
   7   7  -3 8274.53 1806.05   7
   7  -7  -3 11449.7 2176.42   8
   7   7  -3 11086.2 1860.89   6
  -7  -7   3 8417.42 3224.34   3
   7  -7  -2 8828.35 1709.39  11
   7   7  -2 7781.52 1733.18   7
   7  -7  -2 10451.6 1986.94   8
   7  -7  -2 9865.37 3271.65   2
  -7  -7   2 9336.91 3510.04   3
   7   7  -2 9243.09 1537.69   6
   7  -7  -1-12.4375 252.395  11
   7  -7  -1 146.484 1155.31   2
   7  -7  -1 244.931 453.122   8
   7   7  -1 346.286 346.531   7
  -7  -7   1 347.045 515.152   3
   7   7  -1 911.150 419.207   6
   7  -7   0 4396.83 1177.84  11
   7  -7   0 5163.31 1267.30   5
   7  -7   0 4559.74 1882.82   2
   7   7   0 4275.43 1400.18   7
   7  -7   0 5335.01 1298.63   8
   7   7   0 3439.59 916.675   6
  -7  -7   0 1881.65 1927.13   3
   7  -7   1 843.839 454.278   2
   7  -7   1 827.236 576.452   5
   7  -7   1 1187.83 311.764  11
   7   7   1 1144.01 593.190   7
   7  -7   1 1085.25 668.187   8
   7   7   1 1782.30 846.540   6
  -7  -7  -1 615.538 1657.93   3
   7  -7   2 9613.98 1734.32   5
  -7  -7  -2 6268.77 2992.67   3
   7   7   2 7952.70 1864.78   7
   7  -7   2 7702.74 1524.61   8
   7   7   2 6869.28 1387.92   6
   7  -7   2 8050.36 2673.92   2
   7  -7   3 3681.09 1161.48   5
  -7  -7  -3 2737.75 2082.17   3
   7   7   3 4046.05 1001.48   7
   7  -7   3 4071.43 1065.90   8
   7   7   3 3634.06 1123.88   6
   7  -7   3 4069.75 1848.87   2
   7   7   4 1313.99 762.365   7
   7  -7   4 966.231 553.917   8
   7  -7   4 749.143 443.965   5
   7  -7   4 402.201 483.866   2
  -7  -7  -5 776.151 847.619  11
   7   7   5 662.950 806.564   7
   7  -7   5 244.525 143.815   8
   7  -7   5 779.094 869.795   5
  -7  -7  -5 410.433 531.965   3
   7  -7   5 831.887 604.127   2
  -7  -7  -6 2656.30 1056.09  11
   7  -7   6 1960.51 801.630   8
   7   7   6 2154.51 908.860   7
   7  -7   6 2163.87 860.698   5
  -7  -7  -6 1058.01 2794.42   3
   7  -7   6 1447.92 952.835   2
   7  -7   7 9404.38 1763.60   8
   7  -7   7 8422.07 1772.94   5
  -7  -7  -7 10467.2 2195.31  11
   7  -7   7 7501.36 2453.30   2
   7  -7   8 3172.19 1101.71   8
   7  -7   8 3801.27 1136.53   5
   7   7   8 3335.57 1144.04   4
   7  -7   9 4651.11 1494.45   8
   7  -7   9 9448.79 1817.50   5
   7   7   9 8077.10 1633.33   4
   7  -7  10 1876.06 876.219   8
   7  -7  10 2243.43 952.679   5
   7   7  10 3130.92 1048.08   4
   7  -7  11-0.35037 376.290   8
   7  -7  11 564.635 353.527   5
   7   7  11 234.876 119.276   4
   7  -7  12 5542.03 1254.51   8
   7  -7  12 6622.28 1350.31   5
   7   7  12 6742.51 1428.38   4
   7   7  13 5269.15 1160.73   4
   7  -7  13 4681.47 1066.47   5
   7  -7  13 5397.57 1114.66   8
   7   7  14 3632.74 913.271   4
   7  -7  14 4374.20 919.609   5
   7  -7  14 4002.77 878.952   8
   7   7  15 1017.37 426.683  10
   7   7  15 686.260 372.835   4
   7  -7  15-136.574 163.862   5
   7   7  16 2424.02 852.496   4
  -7  -9  16 1840.27 540.207   8
   7  -9 -16 980.582 581.931   6
  -7  -9  15-40.7883 212.148   8
   7  -9 -15 191.545 237.742   6
  -7  -9  14 2774.89 781.567   8
  -7  -9  14 4371.44 902.904   5
   7   9 -14 2341.52 919.765   6
   7  -9 -14 1993.48 1089.22  11
   7   9 -13 1725.62 1004.17   6
   7  -9 -13 1415.05 1012.13  11
  -7  -9  13 2004.31 676.744   8
   7  -9 -12 290.826 267.153  11
   7   9 -12 221.611 546.897   6
  -7  -9  12 1151.62 560.609   8
   7   9 -11 259.170 431.598   6
   7  -9 -11 1770.72 528.482  11
   7   9 -10 6698.77 1838.84   6
   7  -9 -10 7901.97 1549.47  11
   7   9  -9 1746.58 820.771   6
   7  -9  -9 2846.28 1004.01  11
   7  -9  -8 18610.7 2373.75  11
  -7  -9   8 20839.3 2453.97  11
   7   9  -8 19525.7 2944.36   6
   7  -9  -7-289.518 618.159  11
  -7  -9   7 330.095 496.160  11
   7   9  -7 1299.95 838.512   6
  -7  -9   6 1081.47 660.800  11
   7  -9  -6 483.942 179.615  11
   7   9  -6 1294.83 919.386   6
   7  -9  -5 9869.91 2186.01   8
   7  -9  -5 9772.27 1739.94  11
  -7  -9   5 10533.6 1961.54  11
   7   9  -5 10428.7 2085.27   6
   7  -9  -4 11048.3 2228.55   8
  -7  -9   4 11144.1 2014.93  11
   7  -9  -4 11300.5 1962.33  11
   7   9  -4 11585.9 2123.85   6
   7  -9  -3 10212.9 2038.03   8
   7  -9  -3 9029.87 1684.03  11
  -7  -9   3 9263.86 1882.20  11
   7   9  -3 13658.2 2310.09   6
   7  -9  -2 1829.68 949.819   8
   7  -9  -2 1054.50 591.440  11
  -7  -9   2 2918.82 1023.31  11
   7   9  -2 2033.46 885.278   6
   7  -9  -1 3113.55 1062.64   8
   7   9  -1 2867.78 974.542   6
   7  -9  -1 3407.45 998.063  11
  -7  -9   1 2977.18 1104.90  11
   7  -9   0 1079.95 577.372   8
   7  -9   0 510.423 372.173   5
   7   9   0 172.574 285.361   6
   7  -9   0 855.440 655.615  11
  -7  -9   0 587.051 383.060  11
  -7  -9  -1 11402.8 2139.14  11
   7  -9   1 11541.7 1825.26  11
   7  -9   1 10845.8 2031.19   8
   7   9   1 9586.07 1731.50   6
   7  -9   1 11949.6 1884.48   5
   7  -9   2 435.631 180.015   5
   7   9   2-53.2018 239.502   6
   7  -9   2 674.418 624.247   8
  -7  -9  -2 499.760 627.078  11
   7  -9   3 501.520 499.619   8
  -7  -9  -3 1290.10 880.015  11
   7  -9   3 240.233 175.253   5
   7  -9   4 17748.6 2418.41   8
  -7  -9  -4 15927.1 2607.26  11
   7  -9   4 17239.7 2389.43   5
   7  -9   5-27.3041 284.346   8
  -7  -9  -5-149.260 435.426  11
   7  -9   5 175.875 344.598   5
   7  -9   6 4318.92 1920.41   8
  -7  -9  -6 10786.2 2172.96  11
   7  -9   6 10132.9 1915.55   5
   7   9   6 10531.8 1828.05   4
   7  -9   7 15827.0 2241.99   8
  -7  -9  -7 15828.7 2462.84  11
   7  -9   7 14574.6 2096.17   5
   7   9   7 13676.0 2053.07   4
   7  -9   8 11861.9 1953.09   8
  -7  -9  -8 8741.56 2406.77  11
   7  -9   8 9636.03 1727.68   5
   7   9   8 12070.7 1825.65   4
   7   9   9 471.020 248.560   4
   7  -9   9 106.162 234.165   8
   7  -9   9 565.901 408.016   5
   7   9  10-106.338 391.501   4
   7  -9  10-291.787 143.666   8
   7   9  11 3163.34 800.003   4
   7  -9  11 3729.21 870.914   5
   7  -9  11 2973.36 806.431   8
   7   9  12 563.337 278.518   4
   7  -9  12 216.755 214.758   5
   7   9  13 634.029 343.993   4
   7  -9  13 1.05094 11.5888   5
   7 -11 -12 426.438 407.806  11
  -7 -11  12-35.2960 288.091   5
   7  11 -11 729.328 499.285   6
   7 -11 -11 167.135 259.848  11
  -7 -11  11 1487.21 519.011   5
   7 -11 -10 221.603 302.166  11
   7  11 -10 865.392 455.262   6
   7 -11  -9 233.320 209.134  11
   7  11  -9-433.641 337.560   6
   7 -11  -8 1249.92 709.439  11
   7  11  -8 1778.53 796.142   6
  -7 -11   7 566.118 255.048  11
   7 -11  -7 505.418 325.918  11
   7  11  -7 471.464 579.309   6
  -7 -11   6-278.505 189.665  11
   7 -11  -6 33.3690 218.791  11
   7  11  -6-431.663 330.429   6
  -7 -11   5 5127.85 1143.13  11
   7 -11  -5 5141.67 1116.05  11
   7  11  -5 5732.21 1279.62   6
   7 -11  -4 7706.78 1354.72  11
  -7 -11   4 6770.88 1359.04  11
   7  11  -4 7657.14 1509.21   6
  -7 -11   3-69.5884 293.737  11
   7 -11  -3 118.902 100.165  11
   7 -11  -2 7589.39 1278.97  11
  -7 -11   2 7052.21 1392.50  11
   7  11  -2 7214.19 1459.51   6
  -7 -11   1 1618.45 810.351  11
   7 -11  -1 1821.31 595.770  11
   7 -11  -1 1964.96 818.301   8
   7 -11   0 208.513 241.483  11
  -7 -11   0 124.110 58.2898  11
   7 -11   0-26.7307 305.970   8
   7 -11   1 1164.08 611.635   8
  -7 -11  -1 431.760 611.407  11
   7  11   1 467.571 587.634   4
   7 -11   2 321.805 486.199   8
   7 -11   2-12.8860 181.995   5
  -7 -11  -2 50.9028 183.185  11
   7 -11   3 169.226 184.782   8
   7 -11   3 861.460 698.288   5
  -7 -11  -3 243.007 648.025  11
   7  11   3 8.42972 341.913   4
   7 -11   4 452.479 393.215   8
   7 -11   4 458.813 338.504   5
  -7 -11  -4 425.293 519.013  11
   7  11   4 81.2789 458.189   4
  -7 -11  -5 3.40348 374.665  11
   7 -11   5 195.622 261.242   8
   7 -11   5 606.481 143.337   5
   7  11   5 127.854 260.720   4
   7 -11   6 470.693 233.578   5
  -7 -11  -6 510.933 693.678  11
   7  11   6 127.471 482.711   4
   7 -11   6 1450.89 602.659   8
   7 -11   7-56.6184 226.822   5
  -7 -11  -7-140.394 179.081  11
   7  11   7-70.8432 216.765   4
   7 -11   7-277.535 119.934   8
   7 -11   8 1967.89 710.763   8
   7  11   8 4178.78 732.051   4
   7 -11   8 2665.87 644.940   5
   7 -11   9-166.288 88.8510   5
  -8   0  24 4555.98 808.889   8
  -8   0  24 1614.16 950.818   9
  -8   0  23-948.719 470.919   8
  -8   0  23 255.425 370.079   9
  -8   0  22 95.3866 190.245   9
  -8   0  21 185.745 341.148   9
  -8   0  20 420.340 486.478   9
  -8   0  19-300.981 457.830   9
  -8   0  18 1751.12 717.986   9
  -8   0  17 476.226 599.340   4
   8   0 -16 23743.4 3860.24   6
  -8   0  16 25650.7 4905.28   1
  -8   0  16 25884.3 3031.85   4
   8   0 -15-11.8058 704.436   6
  -8   0  15 1517.86 1698.98   1
  -8   0  15 663.158 412.007   4
   8   0 -14 3275.29 1045.82   6
  -8   0  14 4938.94 2143.97   1
  -8   0  14 5567.20 1481.48   4
   8   0 -13-315.048 1025.31   6
  -8   0  13-96.1434 808.338   1
  -8   0  13-567.522 742.687   4
  -8   0  12 65645.0 6879.70   1
  -8   0  11-136.771 655.326   1
  -8   0  11 554.445 1101.74   3
  -8   0  10 4411.41 1320.86   3
  -8   0   9 1096.52 870.684   3
  -8   0   8 67922.9 5992.50   3
  -8   0   7 240.349 580.652   3
  -8   0   6 7423.04 1920.10   3
   8   0  -5 62.2146 121.186   2
  -8   0   5 515.165 516.589   3
   8   0  -4 8827.75 1172.90   2
  -8   0   4 7492.53 1938.11   3
   8   0  -3-76.4406 258.535   2
  -8   0   3 200.845 525.604   3
   8   0  -2 23191.9 2266.69   2
  -8   0   2 22111.2 3127.16   3
   8   0  -1 82.0850 204.170   2
  -8   0   1 1218.94 950.308   3
  -8   0   0 68628.6 5651.95   3
   8   0   0 65943.4 4389.66   2
   8   0   1 519.292 391.460   2
  -8   0  -1-163.041 329.420   3
   8   0   2 1770.16 692.854   2
  -8   0  -2 2487.81 1081.76   3
   8   0   3-225.706 108.892   1
   8   0   3 242.759 518.531   2
  -8   0  -3-78.9164 724.665   3
   8   0   4 12718.1 2261.83   1
   8   0   4 13160.1 2428.49   2
  -8   0  -4 15439.8 3262.62   3
   8   0   5-25.9200 296.257   2
   8   0   5 318.236 296.201   1
   8   0   6 690.007 256.662   1
   8   0   7 144.950 682.507   1
   8   0   8 655.310 1080.04   1
   8   0   8-1266.29 1077.04   9
   8   0   8 244.289 359.570  10
   8   0   9-174.052 142.866   1
   8   0   9 66.2544 597.027   9
   8   0   9-219.974 448.581  10
   8   0   9 472.260 421.230   5
   8   0  10 5108.76 1353.06   9
   8   0  10 3912.14 1007.44   5
   8   0  11 243.757 369.856   9
   8   0  11 1034.05 1042.90  10
   8   0  11 9.19042 330.176   5
   8   0  12 10298.7 2262.44   9
   8   0  12 9983.20 1864.61   5
   8   0  13-304.763 480.787   9
   8   0  13-119.285 510.368   5
   8   0  13 340.860 301.094  10
   8   0  14 6792.02 2007.19   9
   8   0  14 6606.58 1251.09   5
   8   0  14 6114.98 1447.91  10
   8   0  15-90.3161 381.331  10
   8   0  15-120.132 701.264   9
   8   0  16 560.726 535.350  10
   8   0  16 1417.48 671.468   9
   8   0  17 368.193 314.010  10
   8   0  17-143.241 394.866   9
   8   0  18 1603.39 892.259   9
   8   0  19 645.977 438.269   9
  -8  -2  23 316.502 162.552   8
  -8  -2  23-293.285 216.291   9
  -8   2  23-170.593 174.187   9
  -8  -2  22-185.712 292.880   8
  -8  -2  22 511.904 541.256   9
  -8   2  22 328.345 647.133   9
  -8  -2  21 348.663 481.748   8
  -8   2  21-318.066 669.532   9
  -8  -2  21 166.226 506.531   9
  -8   2  20 382.070 581.372   9
  -8  -2  20 257.335 630.337   9
  -8   2  20 258.666 373.079   4
  -8  -2  19 18.8927 355.298   9
  -8   2  19-88.4029 652.235   9
  -8   2  19-60.1436 143.768   4
  -8  -2  18 126.901 433.931   9
  -8   2  18 387.025 410.975   9
  -8   2  18-86.5044 270.882   4
  -8   2  17 22990.5 2878.58   4
   8  -2 -17 24616.6 4675.07   6
  -8  -2  17 23148.5 2917.41   9
   8  -2 -16 10321.4 2970.68   6
   8   2 -16 7863.22 2002.81   6
  -8   2  16 10127.2 1905.61   4
  -8   2  16 8887.11 2602.96   1
  -8  -2  16 9112.90 2903.32   1
   8  -2 -15 2248.88 627.013   6
   8   2 -15 2530.24 1170.44   6
  -8   2  15 3079.43 1101.39   4
  -8   2  15 3423.39 1809.09   1
  -8  -2  15 3375.82 1552.54   1
   8  -2 -14 2891.35 1364.72   6
   8   2 -14 2217.28 815.717   6
  -8   2  14 3545.92 1191.19   4
  -8   2  14 2252.72 1256.50   1
  -8  -2  14 3024.86 1600.88   1
  -8   2  13 1862.44 810.273   4
  -8   2  13 1459.74 921.464   1
   8   2 -13 3205.03 1384.34   6
   8  -2 -13 701.410 230.489   6
  -8  -2  13 2380.91 1545.11   3
  -8   2  12 29697.9 4417.09   1
   8  -2 -12 26359.3 3260.89   6
  -8   2  12 29199.6 3029.91   4
  -8  -2  12 33946.0 4786.47   3
  -8  -2  11 7920.50 2336.19   3
  -8   2  11 7083.59 1996.44   1
  -8  -2  10 5374.14 1539.82   3
  -8   2  10 6059.80 1689.32   1
  -8  -2   9 13199.7 2991.73   3
  -8   2   9 12286.7 2157.16   1
   8  -2  -8 26599.1 3400.93   2
  -8  -2   8 30207.9 4363.83   3
  -8   2   8 29670.1 3541.77   1
  -8   2   7 72094.8 5380.77   3
   8  -2  -7 65225.0 5235.01   2
  -8  -2   7 70144.4 6724.43   3
  -8   2   7 69903.0 5139.16   1
  -8   2   6 28046.4 3150.76   3
   8  -2  -6 25543.1 3264.57   2
  -8  -2   6 27195.1 4180.54   3
  -8   2   6 26217.7 3081.02   1
  -8   2   5 12913.2 2035.70   3
   8  -2  -5 12214.4 2164.87   2
  -8  -2   5 12069.1 2719.17   3
  -8  -2   4 6270.18 1995.95   3
  -8   2   4 6226.05 1350.60   3
   8  -2  -4 6040.37 1476.65   2
  -8   2   3 274.316 328.424   3
  -8  -2   3 365.643 943.432   3
   8  -2  -3-84.5168 223.632   2
  -8   2   2 205.174 268.884   3
  -8  -2   2 308.257 333.939   3
   8  -2  -2 83.7350 183.610   2
   8  -2  -1 21139.1 2773.47   2
  -8  -2   1 19677.2 3582.79   3
  -8   2   1 21980.8 2055.19   3
   8  -2   0 146862. 7393.43   2
  -8  -2   0 139160. 9794.31   3
  -8  -2  -1 73696.7 7462.58   3
   8  -2   1 73710.4 5546.51   2
  -8  -2  -2 1418.92 1526.42   3
   8  -2   2 280.696 164.480   2
   8   2   2-265.611 629.446   1
  -8  -2  -3 423.239 802.320   3
   8   2   3 501.632 317.183   1
   8  -2   3 862.675 247.196   2
   8  -2   4 98132.6 7177.96   2
   8   2   4 92021.2 6692.28   1
   8  -2   5 62340.7 6072.92   2
   8   2   5 79542.1 6609.12   1
   8   2   6 4418.57 1610.75   1
   8  -2   6 4017.90 1414.87   2
   8  -2   7 15740.7 3087.21   2
   8   2   7 19285.9 3736.24   1
   8   2   8 25057.7 4087.28   1
   8  -2   8 14987.6 2639.58  10
   8  -2   8 24696.6 4290.88   2
   8  -2   8 22955.4 2524.72   5
   8   2   8 21609.2 2256.18   5
   8  -2   8 24869.7 2985.59   9
   8   2   8 27288.0 2938.37   9
   8  -2   9 3375.28 1769.46  10
   8  -2   9 12236.7 2129.48   9
   8   2   9 12229.5 1991.93   9
   8  -2   9 10832.0 2829.49   2
   8   2   9 10375.2 2734.17   1
   8  -2   9 12073.9 1841.46   5
   8   2   9 9767.71 1661.04   5
   8  -2  10 1695.37 740.605  10
   8  -2  10 654.291 229.407   5
   8  -2  10-372.625 425.438   9
   8   2  10 1363.13 949.878   9
   8   2  10 1405.01 1167.07   1
   8   2  10 1473.32 695.042   5
   8  -2  11 428.238 336.039  10
   8  -2  11-81.5681 243.822   5
   8   2  11 497.582 421.674   1
   8   2  11-2.75208 177.765   5
   8  -2  11 573.536 835.053   9
   8   2  11 1279.18 1104.96   9
   8  -2  12 14462.9 2282.91  10
   8  -2  12 17406.4 2926.49   9
   8   2  12 18376.7 2748.26   9
   8   2  12 14051.8 3646.65   1
   8  -2  12 17250.2 2401.35   5
   8  -2  13 4610.44 1324.26   5
   8  -2  13 3091.89 1169.20   9
   8   2  13 4790.75 1407.63   9
   8   2  13 2731.34 973.701  10
   8  -2  13 3031.93 968.693  10
   8  -2  14 89.6744 175.236   5
   8   2  14-25.1649 645.269   9
   8   2  14 414.836 264.382  10
   8  -2  14 171.131 288.397  10
   8  -2  15 4701.16 1083.00   5
   8   2  15 3879.19 1155.63   9
   8   2  15 3783.88 1021.19  10
   8  -2  15 3754.54 1429.55   9
   8  -2  15 3056.66 850.772  10
   8  -2  16-0.46501 517.417   9
   8   2  16-716.427 460.350   9
   8   2  16 873.331 786.655  10
   8  -2  17 127.787 459.461   9
   8   2  17 483.922 441.177   9
   8   2  17 549.107 488.729  10
   8  -2  18-230.552 267.802   9
   8   2  18-69.8596 353.879   9
  -8  -4  22 3903.46 732.536   8
  -8   4  22 3532.51 932.604   9
  -8  -4  21 513.259 356.974   8
  -8   4  21 205.710 134.169   4
  -8  -4  20 4421.53 1056.94   8
  -8   4  20 3871.42 1161.31   4
  -8   4  20 4905.66 1355.33   9
  -8  -4  19 408.511 595.833   8
  -8   4  19 35.2448 254.841   4
  -8   4  19 368.732 166.571   9
  -8  -4  18 357.960 1051.85   8
  -8   4  18 3294.50 1154.95   4
  -8   4  18 3272.00 1336.81   9
   8  -4 -17 8192.38 2613.85   6
  -8   4  17 8586.41 1786.94   4
  -8  -4  17 8559.43 1600.23   8
   8   4 -16 6050.76 1576.12   6
   8  -4 -16 5299.37 2093.72   6
  -8   4  16 8268.52 1787.81   4
  -8  -4  16 7390.64 1373.09   8
  -8   4  15 4865.02 1279.50   4
  -8  -4  15 4076.54 1079.32   8
  -8   4  15 5465.38 2107.48   1
  -8  -4  15 4106.63 1647.09   1
   8  -4 -15 3788.53 1730.27   6
   8   4 -15 4467.62 1556.20   6
  -8  -4  14 11914.8 1832.44   8
  -8   4  14 14677.4 2325.08   4
   8   4 -14 12145.0 2346.93   6
  -8  -4  14 13853.2 3288.32   3
  -8   4  14 12056.3 2895.68   1
  -8  -4  14 12787.7 3413.37   1
  -8   4  13 7181.71 2198.79   1
   8  -4 -13 7125.43 1599.33  11
  -8   4  13 5815.45 1286.18   4
  -8  -4  13 7882.92 2451.60   3
   8   4 -13 5122.39 1447.14   6
  -8   4  12 4408.16 1521.26   1
   8  -4 -12 4480.55 1001.27  11
  -8   4  12 3301.84 1002.62   4
   8   4 -12 5479.60 1633.99   6
  -8  -4  12 4327.83 1665.96   3
  -8   4  11 49539.3 5235.90   1
   8  -4 -11 42454.5 3335.02  11
  -8   4  11 42610.6 3528.46   4
   8   4 -11 43255.9 4224.79   6
  -8  -4  11 48878.7 6083.33   3
   8   4 -10 1107.11 715.284   6
  -8  -4  10 1759.00 1386.78   3
  -8   4  10 153.782 345.465   1
  -8  -4   9-1209.65 1350.13   3
  -8   4   9 835.947 646.426   1
  -8  -4   8 3787.29 1762.58   3
  -8   4   8 5585.59 1360.87   1
  -8  -4   7 14567.0 2879.24   3
   8  -4  -6 12420.0 4405.71   2
  -8  -4   6-16.8377 1468.77   3
  -8  -4   5-1578.30 1284.77   3
   8  -4  -5-675.711 493.395   2
   8  -4  -4 58087.3 6306.25   2
  -8  -4   4 59262.6 6898.60   3
  -8  -4   3-294.394 751.530   3
   8  -4  -3-678.592 971.173   2
  -8  -4   2 22021.9 4403.74   3
   8  -4  -2 24358.2 3764.19   2
   8  -4  -1 22982.2 3557.86   2
  -8  -4   1 20285.7 4230.36   3
  -8  -4   0 8429.52 2697.85   3
   8  -4   0 9026.29 2161.95   2
  -8  -4  -1 6148.03 1948.63   3
   8  -4   1 7547.51 2057.91   2
  -8  -4  -2 8115.03 3914.09   3
   8  -4   2 7006.60 2282.48   2
  -8  -4  -3 10520.6 3453.46   3
   8  -4   3 13881.1 2898.69   2
   8   4   3 14417.4 3050.17   1
   8  -4   4 26179.5 4005.46   2
  -8  -4  -4 24345.4 5572.09   3
   8   4   4 29151.6 4521.94   1
   8  -4   5 174305. 10719.3   2
   8   4   5 168336. 11099.9   1
   8  -4   6 10247.3 1771.45   9
   8  -4   6 5467.01 1750.35  10
   8  -4   6 11834.7 2901.69   2
   8   4   6 11110.5 2859.14   1
   8  -4   6 8820.60 1575.22   5
   8  -4   7 480.907 129.063   5
   8  -4   7-21.7425 508.990  10
   8   4   7 608.444 637.939   1
   8  -4   7-136.253 355.369   2
   8  -4   8 485.264 558.595   5
   8  -4   8-607.694 590.621  10
   8   4   8 49.9477 633.594   1
   8  -4   8 361.047 452.730   2
   8  -4   8 57.4501 399.572   9
   8   4   9 13796.7 3801.08   1
   8  -4   9 17491.0 2532.03   9
   8   4   9 17258.7 2216.54   4
   8  -4   9 17514.5 3776.34   2
   8  -4   9 17183.9 2338.36   5
   8  -4  10 1368.66 693.009   5
   8   4  10 245.561 360.097   4
   8  -4  10 1537.91 845.203   9
   8   4  10 527.652 666.108   1
   8  -4  10 1164.27 1269.92   2
   8  -4  11 602673. 15996.6   9
   8  -4  11 600207. 13892.5   5
   8   4  12 212.612 289.616   4
   8  -4  12 351.372 346.465   9
   8  -4  12 212.621 118.605   5
   8  -4  13 26150.3 3069.86   5
   8  -4  13 25244.2 3087.99   9
   8   4  13 26680.6 2637.58   4
   8   4  14 450.014 206.149  10
   8  -4  14 659.770 582.477   9
   8   4  14 538.039 413.462   4
   8  -4  14 1639.68 695.750   5
   8   4  15 3360.18 1011.42  10
   8   4  15 5457.81 1041.58   4
   8  -4  15 5197.05 1096.12   5
   8   4  16 451.498 412.570  10
   8  -4  16 526.178 667.531   9
   8  -4  16 1267.84 411.192   5
   8   4  17-162.328 217.309  10
  -8  -6  21 2718.69 602.743   8
  -8  -6  20 1623.75 562.260   8
  -8   6  20 126.841 586.749   4
  -8  -6  19 486.955 227.798   8
  -8   6  19 130.386 263.776   4
  -8  -6  18-679.257 394.222   8
   8  -6 -18 303.282 769.410   6
  -8   6  18 44.2765 525.079   4
  -8  -6  17 1946.64 977.493   8
   8  -6 -17 1160.80 632.623   6
  -8   6  17 234.434 692.705   4
  -8  -6  16 331.120 435.279   8
   8  -6 -16-32.2501 459.575   6
  -8   6  16-549.497 410.546   4
  -8   6  15 40165.7 3683.09   4
   8   6 -15 36294.4 4114.14   6
  -8  -6  15 38141.2 3189.87   8
  -8  -6  14 1685.59 733.483   8
   8  -6 -14 1107.26 836.065  11
  -8   6  14 691.312 395.174   4
   8   6 -14 752.953 819.307   6
  -8  -6  13 4859.41 1081.60   8
   8  -6 -13 5098.94 1522.80  11
  -8   6  13 4553.28 1188.19   4
   8   6 -13 4421.64 1275.73   6
  -8  -6  12-200.676 390.271   8
   8  -6 -12-881.256 678.809  11
   8   6 -12 464.774 235.549   6
  -8   6  12 139.208 470.127   4
  -8  -6  11 9284.12 1603.20   8
  -8  -6  11 8449.61 2831.01   3
   8   6 -11 9180.52 2183.30   6
   8  -6 -11 7429.71 1454.00  11
  -8  -6  10 3846.10 1547.62   3
   8   6 -10 3543.11 1260.46   6
   8  -6 -10 2901.34 937.609  11
   8   6  -9 16615.7 2750.58   6
   8  -6  -9 15079.0 2168.14  11
  -8  -6   9 17545.6 3941.30   3
   8  -6  -8 3919.27 1072.71  11
  -8  -6   8 5211.00 2297.87   3
   8  -6  -8 2918.18 1817.13   2
   8   6  -8 4786.40 1366.13   6
   8  -6  -7 6102.36 1327.62  11
   8  -6  -7 5160.54 2103.21   2
  -8  -6   7 6104.12 2300.49   3
   8   6  -7 5672.42 1535.94   6
   8  -6  -6 4966.44 1313.55  11
   8  -6  -6 3842.74 1345.33   8
   8   6  -6 3602.15 1233.38   7
   8  -6  -6 4434.48 2265.79   2
  -8  -6   6 5580.38 2670.62   3
   8   6  -6 5913.96 1558.73   6
   8  -6  -5 2119.08 752.733  11
   8  -6  -5 1587.18 2022.70   2
   8  -6  -5 2234.65 640.168   8
   8   6  -5 1090.30 755.179   7
   8   6  -5 928.578 754.417   6
  -8  -6   5 2917.18 1562.34   3
   8  -6  -4 20982.9 2445.22  11
   8  -6  -4 21075.9 2916.50   8
   8   6  -4 16076.1 2427.79   7
  -8  -6   4 19626.4 4489.43   3
   8   6  -4 18132.4 2498.40   6
   8  -6  -4 22893.5 4985.91   2
   8  -6  -3 2891.42 922.887  11
   8   6  -3 3270.38 1028.19   6
   8  -6  -3 3071.05 1852.61   2
  -8  -6   3 1198.15 796.073   3
   8  -6  -3 3568.03 1106.60   8
   8   6  -3 2488.64 902.053   7
   8   6  -2 2421.94 809.385   6
   8  -6  -2 1670.20 608.706   8
   8   6  -2 984.058 487.347   7
  -8  -6   2-330.535 531.839   3
   8  -6  -2 2608.63 1905.57   2
  -8  -6   1 10739.5 3544.98   3
   8   6  -1 11303.8 2045.73   7
   8  -6  -1 13944.7 2062.51   8
   8   6  -1 11645.3 1701.85   6
   8  -6  -1 11246.0 3336.07   2
   8  -6   0 14265.2 2125.10   8
   8   6   0 14715.2 2419.29   7
  -8  -6   0 10073.2 3578.33   3
   8  -6   0 13665.3 3318.24   2
   8   6   1 4330.94 864.701   6
   8  -6   1 4825.73 1086.99   5
  -8  -6  -1 6976.20 2746.51   3
   8  -6   1 5308.50 1910.54   2
   8  -6   1 6276.40 1397.11   8
   8   6   1 6471.22 1687.44   7
   8  -6   2 9868.48 1634.37   5
  -8  -6  -2 7429.28 3487.50   3
   8  -6   2 10318.9 2863.29   2
   8   6   2 12297.6 2125.47   7
   8  -6   2 9633.42 1580.84   8
   8  -6   3 9052.78 1614.15   5
  -8  -6  -3 7333.55 3265.14   3
   8  -6   3 9771.38 2709.50   2
   8   6   3 10763.1 2054.01   7
   8  -6   3 9281.28 1644.85   8
   8  -6   4 634.113 474.221   5
  -8  -6  -4 2157.19 2681.14   3
   8  -6   4 391.476 978.436   2
   8   6   4 502.093 389.107   7
   8  -6   4 153.459 493.415   8
   8  -6   5 10385.1 1834.22   5
   8   6   5 11760.0 2100.19   7
   8  -6   5 10489.4 1646.08   8
  -8  -6  -5 8970.25 4016.49   3
   8  -6   5 10665.8 2860.20   2
   8   6   6 27130.1 5298.69   1
  -8  -6  -6 27710.9 3572.29  11
   8  -6   6 31769.5 2945.65   8
   8   6   6 28017.4 3013.50   7
  -8  -6  -6 22493.9 7205.80   3
   8  -6   6 27819.5 4740.23   2
   8  -6   6 29306.8 3157.64   5
   8  -6   7 2352.38 911.220   5
  -8  -6  -7 1514.47 2217.87   3
   8   6   7 1389.37 1549.76   1
   8  -6   7 867.668 845.461   2
   8   6   7 1837.51 770.658   7
   8  -6   7 2238.59 869.057   8
   8  -6   8 5077.29 1325.31   5
   8   6   8 4517.21 1114.00   7
   8  -6   8 4649.87 1132.14   8
  -8  -6  -8 478.954 1064.85   3
   8   6   8 4833.65 1203.46   4
   8   6   8 5020.86 2422.12   1
   8  -6   8 4257.38 1958.98   2
   8   6   9 16372.8 2259.14   4
   8  -6   9 15073.9 2265.93   5
   8  -6   9 16876.6 2108.55   8
   8   6  10 9199.28 1702.18   4
   8  -6  10 7643.89 1667.82   5
   8  -6  10 9956.54 1631.33   8
   8  -6  11 2914.34 839.845   8
   8   6  11 2356.57 761.205   4
   8  -6  11 2453.15 926.341   5
   8   6  12 9367.56 1595.42   4
   8  -6  12 9357.37 1675.67   5
   8  -6  12 10450.5 1502.11   8
   8  -6  13 695.716 406.243   8
   8   6  13 544.737 332.977   4
   8  -6  13 510.421 417.686   5
   8   6  14 2809.51 775.748   4
   8  -6  14 3514.74 809.267   5
   8   6  14 1706.94 585.082  10
   8  -6  15 502.311 259.372   5
   8   6  15 1359.76 549.011   4
   8   6  15 709.781 501.808  10
   8  -6  16 394.888 302.106   5
   8   6  16 430.371 208.728   4
   8   6  16 414.481 344.350  10
   8  -8 -17 467.600 383.320   6
  -8  -8  17 1656.80 639.763   8
   8  -8 -16 4375.01 1632.12   6
  -8  -8  16 8731.84 1290.11   8
   8  -8 -15-257.234 423.673  11
   8   8 -15-220.759 631.345   6
  -8  -8  15 425.474 330.809   8
   8  -8 -14 234.706 188.927  11
   8   8 -14 1206.07 734.922   6
  -8  -8  14 1078.82 484.871   8
   8  -8 -13 477.201 457.107  11
   8   8 -13-200.260 601.274   6
  -8  -8  13-120.902 174.719   8
   8   8 -12 3685.43 1304.17   6
   8  -8 -12 2736.21 819.262  11
   8  -8 -11 14219.5 2115.35  11
   8   8 -11 14856.2 2682.69   6
   8   8 -10 3867.30 1492.52   6
   8  -8 -10 2867.84 1006.34  11
   8   8  -9 1025.94 188.580   6
   8  -8  -9 605.606 463.806  11
   8   8  -8 12363.2 2429.15   6
   8  -8  -8 11627.8 2020.10  11
   8   8  -7 19567.9 2894.26   6
   8  -8  -7 16780.4 2328.07  11
   8  -8  -6-525.925 605.822   8
   8  -8  -6 200.119 524.208  11
   8   8  -6 171.251 556.657   6
   8  -8  -6-46.5789 1010.27   2
   8  -8  -5 191.165 398.243   8
   8  -8  -5 100.540 175.052  11
   8   8  -5 53.5041 203.595   6
   8  -8  -4 4186.96 2292.25   2
   8  -8  -4 2715.45 1093.04  11
   8  -8  -4 2971.31 1074.51   8
  -8  -8   4 1229.03 1013.54   3
   8   8  -4 3202.65 1259.52   6
   8  -8  -3 56.2404 727.323   2
   8  -8  -3-438.746 405.761  11
   8  -8  -3 308.613 792.603   8
   8   8  -3-424.653 257.666   6
  -8  -8   3-174.212 507.884   3
   8  -8  -2 11419.8 3860.71   2
   8  -8  -2 12414.7 1947.08  11
   8  -8  -2 10705.6 2047.14   8
   8   8  -2 9859.38 2210.20   7
   8   8  -2 9451.23 1804.51   6
  -8  -8   2 9788.96 3705.13   3
   8  -8  -1 4342.23 1072.76  11
   8  -8  -1 3095.71 1446.18   2
   8  -8  -1 4875.47 1522.66   8
   8   8  -1 3345.32 1087.64   7
   8   8  -1 4250.46 1241.38   6
  -8  -8   1 4601.70 2434.11   3
   8  -8   0 82.5333 680.767   2
   8  -8   0 1340.51 461.686   5
   8  -8   0 852.204 324.087  11
   8  -8   0 938.913 710.202   8
   8   8   0 1621.02 923.405   7
   8   8   0 1371.46 694.627   6
  -8  -8   0-193.448 941.676   3
   8  -8   1 2026.10 1200.14   2
   8  -8   1 4237.07 1029.10  11
   8  -8   1 3929.42 1203.21   5
   8  -8   1 3210.76 1150.95   8
   8   8   1 2063.37 944.170   7
   8   8   1 2743.74 914.688   6
  -8  -8  -1 1240.15 1490.14   3
   8  -8   2 10621.3 3162.58   2
   8  -8   2 12147.8 1982.72   5
   8  -8   2 7588.54 2050.27   8
   8   8   2 12592.3 2331.87   7
   8   8   2 8970.92 1679.57   6
  -8  -8  -2 9285.25 3483.77   3
   8  -8   3 5622.79 1378.40   5
   8   8   3 4429.47 1142.75   6
   8  -8   3 1815.93 1224.41   8
   8   8   3 6538.88 1640.16   7
  -8  -8  -3 5207.48 1537.92  11
   8  -8   4 4043.59 1533.87   8
  -8  -8  -4 5593.54 1594.99  11
   8  -8   4 8182.41 1608.47   5
   8  -8   5 10321.5 1924.22   8
  -8  -8  -5 10231.3 2113.20  11
   8  -8   5 12340.3 2081.22   5
   8  -8   6 7889.94 1722.13   8
  -8  -8  -6 10015.5 2093.47  11
   8  -8   6 9659.14 1810.07   5
   8  -8   7 9725.62 2195.42   8
   8   8   7 12110.2 1920.22   4
  -8  -8  -7 11607.8 2203.63  11
   8  -8   7 12673.8 2062.18   5
   8  -8   8 305.321 334.129   8
   8  -8   8 466.090 501.619   5
   8   8   8 170.923 341.566   4
   8  -8   9 166.293 296.327   8
   8  -8   9 479.665 329.557   5
   8   8   9 396.872 356.478   4
   8  -8  10 6446.72 1315.74   8
   8  -8  10 7780.57 1481.27   5
   8   8  10 7187.65 1507.48   4
   8  -8  11-162.851 294.136   8
   8  -8  11 100.471 335.584   5
   8   8  11 271.849 511.755   4
   8  -8  12-106.173 250.822   8
   8   8  12 334.598 389.205   4
   8  -8  12 14.3979 310.977   5
   8  -8  13 1220.48 459.757   5
   8   8  13 715.014 472.806   4
   8  -8  14 183.584 248.120   5
   8   8  14-166.810 166.962   4
   8   8  14 222.240 161.117  10
   8 -10 -14 168.415 394.816  11
   8 -10 -14 97.6773 37.6865   6
   8  10 -13 270.636 209.703   6
   8 -10 -13 173.020 390.427  11
  -8 -10  13 82.0652 204.236   5
   8 -10 -12 111.765 79.0144  11
   8  10 -12-316.791 438.749   6
   8 -10 -11 100.582 60.9975  11
   8  10 -11 1014.89 690.006   6
   8 -10 -10 925.781 678.729  11
   8  10 -10 2126.63 1028.48   6
   8 -10  -9-311.024 334.377  11
   8  10  -9 421.213 613.485   6
  -8 -10   8 5856.24 1163.10  11
   8 -10  -8 5013.25 1192.56  11
   8  10  -8 5061.35 1329.75   6
   8 -10  -7 6882.03 1400.87  11
  -8 -10   7 7075.25 1360.25  11
   8  10  -7 7891.99 1687.20   6
  -8 -10   6 10679.6 1805.27  11
   8 -10  -6 9832.85 1567.28  11
   8  10  -6 10657.1 1970.00   6
  -8 -10   5 2368.85 1017.36  11
   8 -10  -5 1385.07 599.567  11
   8  10  -5 1302.19 698.443   6
   8 -10  -4 85.5163 161.116   8
  -8 -10   4-224.015 78.2384  11
   8 -10  -4 705.001 373.030  11
   8  10  -4 1157.00 803.567   6
   8 -10  -3 4043.91 1340.93   8
  -8 -10   3 5099.93 1427.18  11
   8 -10  -3 5030.57 1216.99  11
   8  10  -3 4457.85 1216.63   6
   8 -10  -2 9091.35 1848.57   8
   8  10  -2 9516.13 1805.63   6
  -8 -10   2 9708.84 1785.22  11
   8 -10  -2 8677.28 1596.06  11
   8  10  -1 364.640 384.058   6
  -8 -10   1 336.404 387.383  11
   8 -10  -1 204.730 218.252  11
   8 -10  -1 37.4879 427.336   8
   8  10   0 4797.20 1234.14   6
   8 -10   0 4587.68 1234.09   8
  -8 -10   0 5084.25 1371.47  11
   8 -10   0 4820.96 990.609  11
   8 -10   1 8005.64 1707.90   8
  -8 -10  -1 7211.62 1710.70  11
   8 -10   1 7329.56 1340.01   5
  -8 -10  -2 5407.96 1460.16  11
   8 -10   2 6572.86 1473.76   8
   8 -10   2 6351.78 1174.13   5
  -8 -10  -3 533.922 618.373  11
   8 -10   3-199.072 170.716   8
   8 -10   3 435.872 383.421   5
   8 -10   4 494.461 526.448   8
   8 -10   4 349.970 126.827   5
  -8 -10  -4 14.3332 780.605  11
   8  10   4 504.463 745.872   4
   8 -10   5-153.508 64.9871   8
   8 -10   5 394.392 378.075   5
  -8 -10  -5 286.316 211.856  11
   8  10   5-198.666 485.635   4
   8 -10   6 2437.39 847.935   8
   8 -10   6 1795.76 714.053   5
  -8 -10  -6 1029.29 644.147  11
   8  10   6 1544.96 677.867   4
   8 -10   7-377.167 406.922   8
   8 -10   7 117.424 157.977   5
  -8 -10  -7-91.7701 265.085  11
   8  10   7 428.825 395.288   4
   8  10   8 590.716 390.626   4
   8 -10   8 71.5714 100.772   8
   8 -10   8 582.915 362.357   5
   8  10   9 593.190 267.478   4
   8 -10   9 339.046 339.012   5
   8 -10   9 46.2509 144.057   8
   8  10  10 805.067 303.460   4
   8 -10  10 605.543 287.658   5
   8  10  11 189.862 165.100   4
   8 -10  11 895.909 398.400   5
   8 -12  -8 160.914 88.8252  11
   8 -12  -7-1.56657 18.2091  11
   8 -12  -6-192.316 208.955  11
  -8 -12   5 5052.27 773.655  11
   8 -12  -5 4425.63 868.053  11
  -8 -12   4-459.354 287.075  11
   8 -12  -4-405.339 102.578  11
  -8 -12   3 5315.11 952.451  11
   8 -12  -3 3666.77 697.977  11
  -8 -12   2-27.2698 235.659  11
   8 -12  -2 2398.38 599.553  11
  -8 -12   1 2041.13 626.020  11
  -8 -12   0 1227.44 529.208  11
  -8 -12  -1 1886.62 650.845  11
  -8 -12  -2 440.896 381.682  11
   8 -12   2 237.668 192.901   7
   8 -12   3 4.02020 165.930   8
  -8 -12  -3 44.2670 272.188  11
   8 -12   4 1325.36 494.172   8
  -9   1  24-9.34236 143.050   9
  -9   1  24 499.248 269.528   8
  -9  -1  23 425.654 579.900   9
  -9   1  23 236.426 365.761   9
  -9  -1  23 502.570 180.049   8
  -9  -1  22 1508.99 1066.18   9
  -9   1  22 4709.00 1182.37   9
  -9  -1  21 1184.13 974.957   9
  -9   1  21 4851.36 1500.05   9
  -9  -1  20 1078.19 953.571   9
  -9   1  20 1773.13 736.263   9
  -9  -1  19 3173.13 1371.04   9
  -9   1  19 3519.38 1243.14   9
  -9  -1  18 155.311 677.242   9
   9  -1 -18-466.634 737.025   6
  -9   1  18-11.8862 246.020   4
   9   1 -17 26946.6 4076.34   6
   9  -1 -17 27002.6 4575.78   6
  -9   1  17 26715.8 3193.71   4
  -9   1  16 5242.05 1388.65   4
  -9   1  16 3875.41 1748.85   1
  -9  -1  16 5212.90 2257.07   1
   9   1 -16 4136.66 1335.40   6
   9  -1 -16 3757.47 1575.24   6
  -9   1  15 9655.50 1841.79   4
  -9  -1  15 10486.3 3159.77   1
  -9   1  15 10711.0 2913.69   1
   9  -1 -15 8414.97 2209.22   6
   9   1 -15 9677.28 2095.44   6
  -9   1  14-89.3080 445.630   4
  -9  -1  14-469.195 843.696   1
  -9   1  14 1306.87 1220.63   1
   9  -1 -14 985.425 3336.55   6
   9   1 -14 24.6713 625.247   6
   9   1 -13 999.177 491.368   6
   9  -1 -13 1614.24 891.745   6
  -9  -1  13 2080.99 1516.56   3
  -9  -1  13 1733.99 726.901   1
  -9   1  13 1961.23 605.377   1
  -9   1  13 1333.13 477.980   4
   9   1 -12 563.263 309.719   6
   9  -1 -12-582.883 871.632   6
  -9   1  12-333.300 586.298   4
  -9  -1  12-421.178 649.731   3
  -9   1  12-1161.37 1302.14   1
  -9  -1  11 8011.06 2399.33   3
  -9   1  11 9788.96 2414.18   1
  -9  -1  10 6312.28 1942.40   3
  -9   1  10 7913.67 2113.22   3
  -9   1  10 7268.99 2103.40   1
  -9  -1   9 5704.18 1591.18   3
  -9   1   9 6148.25 1457.15   3
  -9  -1   8 5074.75 1838.57   3
  -9   1   8 7066.64 1850.99   3
  -9  -1   7 2146.14 1065.53   3
  -9   1   7 3419.72 1306.47   3
   9  -1  -6 47859.3 3210.40   2
  -9  -1   6 43662.7 5136.06   3
  -9   1   6 41017.7 4305.53   3
   9  -1  -5 14677.8 1828.60   2
  -9  -1   5 12621.3 2824.53   3
  -9   1   5 13039.0 2415.52   3
   9  -1  -4 53466.4 3695.74   2
  -9  -1   4 47685.2 5496.47   3
  -9   1   4 50328.0 4449.49   3
  -9  -1   3 65793.5 6284.14   3
   9  -1  -3 65754.7 4276.56   2
  -9   1   3 61738.3 4998.65   3
  -9  -1   2-572.113 802.993   3
  -9   1   2-550.120 670.527   3
   9  -1  -2-91.8158 236.235   2
  -9  -1   1 907.251 1116.27   3
  -9   1   1 242.455 280.967   3
   9  -1  -1 191.270 404.670   2
  -9  -1   0-342.059 681.402   3
  -9   1   0 1504.82 873.215   3
   9  -1   0 519.523 781.286   2
  -9  -1  -1 3498.55 1753.50   3
  -9   1  -1 2878.77 1062.45   3
   9  -1   1 3616.77 1332.22   2
   9  -1   2 37345.7 4126.05   2
  -9  -1  -2 34708.3 5199.65   3
  -9   1  -2 39729.0 4348.87   3
  -9  -1  -3-696.688 565.504   3
   9   1   3 380.725 844.150   1
   9  -1   3-204.481 642.718   2
   9  -1   4 70427.8 6039.46   2
  -9  -1  -4 57448.9 7154.12   3
   9   1   4 64282.7 5516.43   1
  -9  -1  -5 219.470 1097.38   3
   9   1   5 200.895 444.864   1
   9  -1   5-83.6997 413.101   2
   9   1   6-1294.94 947.677   1
   9  -1   6 958.576 926.797   2
   9  -1   7 2365.37 1109.94   2
   9   1   7 2844.82 1114.02   1
   9   1   7 3039.22 918.329   5
   9  -1   7 3304.35 981.226   5
   9  -1   7 3354.21 1139.49   9
   9  -1   7 1480.37 931.733  10
   9   1   8 2576.27 1227.34   1
   9   1   8 3260.73 953.169   5
   9  -1   8 2374.09 976.467   5
   9  -1   8 2950.00 851.491   9
   9   1   8 2304.18 933.947   9
   9  -1   8 858.072 701.968  10
   9   1   9 473.921 292.305   5
   9  -1   9 120.650 501.661   5
   9   1   9 739.803 1394.86   1
   9  -1   9 2461.33 1263.70   9
   9   1   9 1608.94 752.857   9
   9   1   9-247.423 306.663  10
   9  -1   9-388.691 412.619  10
   9  -1  10 29990.5 3668.54   9
   9   1  10 32125.4 3682.20   9
   9  -1  10 17896.7 2958.33  10
   9  -1  10 26259.1 2912.82   5
   9   1  10 27815.9 2826.59   5
   9  -1  11 2505.61 1287.67   9
   9   1  11 1515.73 924.345   9
   9   1  11 542.476 779.954  10
   9  -1  11 310.073 560.247  10
   9   1  11 1052.68 490.979   5
   9  -1  11 1551.51 766.792   5
   9  -1  12 386.879 925.379   9
   9   1  12-1109.34 937.112   9
   9   1  12-698.379 542.683  10
   9  -1  12 409.714 599.204  10
   9   1  12-32.6738 231.070   5
   9  -1  12 9.41040 375.745   5
   9  -1  13 2977.88 1361.89   9
   9   1  13 3029.80 1388.77   9
   9   1  13 2472.85 1006.82  10
   9  -1  13 1806.48 842.123  10
   9   1  13 2403.70 834.872   5
   9  -1  13 2799.38 912.222   5
   9   1  14 1421.57 695.500   9
   9  -1  14 1215.46 850.104   9
   9  -1  14 367.795 237.359   5
   9   1  14 780.863 776.571  10
   9  -1  14 98.1812 403.207  10
   9  -1  15 1599.28 1024.11   9
   9   1  15 1861.84 568.384   9
   9  -1  15 1731.37 586.579   5
   9  -1  15 1378.49 497.410  10
   9   1  15 1215.50 674.400  10
   9  -1  16 388.352 700.359   9
   9   1  16 1223.58 638.275   9
   9   1  16 539.400 400.869  10
   9  -1  16 152.720 312.743  10
   9  -1  17 2335.77 1004.18   9
   9   1  17 2522.02 899.688   9
   9   1  17 2371.04 741.100  10
   9   1  18 112.443 159.785   9
   9  -1  18 73.7381 216.139   9
  -9  -3  23 1997.41 502.289   8
  -9   3  23 2169.39 622.439   9
  -9  -3  22-165.959 104.683   8
  -9   3  22 19.4465 173.503   9
  -9  -3  21 2502.36 755.380   8
  -9   3  21 2513.79 898.665   9
  -9  -3  21 977.859 815.419   9
  -9  -3  20 477.144 433.881   8
  -9   3  20-17.1825 312.996   4
  -9   3  20 1511.86 794.772   9
  -9  -3  20 1021.33 685.166   9
  -9  -3  19 868.367 855.689   8
  -9   3  19 925.208 727.570   4
  -9  -3  19 460.953 576.291   9
  -9   3  19 546.254 378.791   9
  -9   3  18 3104.95 1117.25   4
   9  -3 -18 4035.88 1862.65   6
  -9  -3  18 5096.40 1179.74   9
  -9   3  17 1050.62 588.449   4
   9  -3 -17 1424.58 1310.74   6
   9   3 -17 1990.43 1415.83   6
  -9  -3  17 1702.10 851.774   9
  -9   3  16 4009.27 1132.79   4
  -9  -3  16 4352.78 1236.91   9
   9  -3 -16 4236.85 1915.69   6
   9   3 -16 4755.78 1635.12   6
  -9   3  15 6064.45 1515.00   4
   9   3 -15 5809.84 1820.69   6
   9  -3 -15 4418.96 1769.92   6
  -9   3  15 5804.36 2222.92   1
  -9  -3  15 6529.71 2449.35   1
  -9   3  14 5567.66 1431.16   4
   9   3 -14 5438.94 1677.21   6
   9  -3 -14 4417.93 1445.52   6
  -9  -3  14 5099.33 2035.31   3
  -9   3  14 5720.99 2114.10   1
  -9  -3  14 8030.84 2734.41   1
  -9   3  13 180.185 452.358   4
   9   3 -13 457.127 214.544   6
   9  -3 -13-622.261 610.568   6
  -9  -3  13-477.045 1024.44   3
  -9   3  13 842.832 1095.36   1
  -9   3  12 7990.87 2330.49   1
   9  -3 -12 8451.29 1520.37  11
  -9   3  12 7804.04 1719.29   4
   9   3 -12 8720.73 1738.62   6
  -9  -3  12 8597.30 2666.20   3
   9  -3 -11 21990.2 2329.28  11
  -9   3  11 21743.9 3421.58   1
   9   3 -11 25039.7 2802.74   6
  -9   3  11 20678.2 2441.80   4
  -9  -3  11 24747.8 4462.72   3
  -9  -3  10 18900.5 3558.62   3
  -9   3  10 15680.5 2848.81   1
   9  -3  -9 2847.45 1436.12   2
  -9   3   9 2759.23 1105.43   1
  -9  -3   8 1758.57 1165.65   3
   9  -3  -8 4209.65 1845.18   2
  -9   3   8 3781.64 1038.84   1
  -9  -3   7-1886.51 1987.72   3
   9  -3  -7-29.5368 254.550   2
  -9   3   7-151.268 761.197   1
   9  -3  -6 17889.3 3068.99   2
  -9  -3   6 16875.2 3780.27   3
  -9   3   6 17381.1 2288.91   1
   9  -3  -5 32622.6 4051.38   2
  -9  -3   5 29751.4 4979.49   3
  -9  -3   4 1856.45 1450.92   3
   9  -3  -4 1158.36 776.324   2
  -9  -3   3-4.24291 1002.78   3
   9  -3  -3 244.325 171.886   2
  -9  -3   2 2150.04 1075.68   3
   9  -3  -2 4916.02 1418.28   2
  -9  -3   1 3521.05 1690.55   3
   9  -3  -1 5566.27 1540.01   2
  -9  -3   0 1529.78 1461.84   3
   9  -3   0 1313.01 779.106   2
  -9  -3  -1 12118.0 3480.08   3
   9  -3   1 16487.0 2648.43   2
  -9  -3  -2 13473.2 3369.34   3
   9  -3   2 14078.2 2595.86   2
   9  -3   3 6859.41 1579.10   2
   9   3   3 7318.19 1834.32   1
   9  -3   4 125738. 8936.98   2
  -9  -3  -4 119075. 11888.0   3
   9   3   4 122921. 8804.72   1
  -9  -3  -5 4237.79 2151.85   3
   9   3   5 7018.43 2467.19   1
   9  -3   5 3426.82 1216.89   2
   9  -3   6 4867.43 1227.58   9
   9  -3   6 1401.80 990.647  10
   9  -3   6 4925.18 1056.85   5
  -9  -3  -6 3701.50 2627.83   3
   9   3   6 3993.56 1833.16   1
   9  -3   6 5359.52 2009.95   2
   9  -3   7-104.707 498.424   5
   9  -3   7 714.179 676.388  10
   9   3   7 343.228 338.936   1
   9  -3   7 476.648 459.509   2
   9  -3   7 426.156 310.514   9
   9   3   8 4190.50 1090.66   9
   9  -3   8 2146.53 847.505   9
   9  -3   8 3537.28 1171.20  10
   9  -3   8 2246.44 829.292   5
   9   3   8 3103.44 912.368   4
   9   3   8 2194.91 1269.87   1
   9  -3   8 3495.48 1956.98   2
   9   3   9 23975.1 4788.32   1
   9  -3   9 25810.2 3071.52   9
   9   3   9 26772.9 3142.94   9
   9  -3   9 14197.0 2728.06  10
   9   3   9 24713.2 2463.38   4
   9  -3   9 23369.4 4463.19   2
   9  -3   9 22917.8 2757.25   5
   9   3  10 13230.0 2222.88   9
   9  -3  10 11912.5 2293.95   9
   9  -3  10 3580.47 1978.24  10
   9   3  10 13392.5 1863.55   4
   9  -3  10 12127.1 2082.05   5
   9  -3  10 11927.1 3242.09   2
   9   3  10 11963.3 3364.91   1
   9  -3  11 2865.15 1024.34   5
   9   3  11 2784.77 1095.92   9
   9  -3  11 3717.99 1255.51   9
   9   3  11 3318.00 918.929   4
   9  -3  11 2783.61 1198.24  10
   9  -3  12 1935.02 896.205  10
   9   3  12 1315.34 635.039  10
   9  -3  12 2440.01 1132.85   9
   9   3  12 1151.32 389.376   9
   9  -3  12 2481.51 974.813   5
   9   3  13-167.620 353.603  10
   9  -3  13 382.972 551.885   9
   9   3  13-506.582 125.934   9
   9  -3  13 616.816 605.577   5
   9   3  14 2720.14 1159.49  10
   9  -3  14 1866.37 1576.16   9
   9   3  14 3896.52 980.302   9
   9  -3  14 4957.07 1208.67   5
   9   3  15 3160.62 1076.46  10
   9  -3  15 2081.64 2439.08   9
   9   3  15 4471.74 1128.13   9
   9  -3  15 5196.95 1024.49   5
   9  -3  16 385.451 598.479   9
   9   3  16 379.716 440.574   9
   9   3  16 1017.14 488.833  10
   9  -3  16 1083.00 381.350   5
   9   3  17 211.362 141.430  10
  -9  -5  21-89.7843 126.398   8
  -9   5  21 2866.00 856.426   9
  -9  -5  20-135.606 59.3661   8
  -9   5  20-5.49471 288.350   4
  -9   5  20 272.605 246.708   9
  -9  -5  19 3080.16 752.477   8
  -9   5  19 4098.60 1170.16   9
  -9   5  19 3004.17 1007.76   4
  -9   5  18 25743.6 2868.04   4
   9  -5 -18 17471.9 3501.30   6
  -9   5  18 28357.6 3121.74   9
  -9  -5  18 25378.8 2473.72   8
  -9  -5  17 1597.17 675.808   8
  -9   5  17 1401.03 793.695   4
   9   5 -17 2271.44 990.253   6
   9  -5 -17 1190.59 619.581   6
  -9   5  17 837.190 631.014   9
   9  -5 -16-919.543 788.150   6
   9   5 -16-15.5828 838.096   6
  -9   5  16-49.1090 162.940   4
  -9  -5  16 423.404 327.680   8
   9  -5 -15 6356.16 1846.17   6
   9   5 -15 8367.13 2115.52   6
  -9   5  15 6718.03 1424.09   4
  -9  -5  15 6794.15 1248.32   8
  -9   5  14 685.286 708.616   4
  -9  -5  14 570.355 380.234   8
   9  -5 -14 304.670 203.812  11
   9   5 -14 951.394 923.112   6
  -9  -5  13 41689.0 3376.66   8
   9  -5 -13 38998.1 3477.95  11
   9   5 -13 38530.9 4233.54   6
  -9  -5  13 39129.8 5776.49   3
  -9   5  13 36561.5 3404.92   4
  -9   5  12 9545.20 1742.37   4
   9  -5 -12 6758.06 1507.90  11
   9   5 -12 8547.55 1937.24   6
  -9  -5  12 6882.99 2324.55   3
   9  -5 -11 5226.26 1307.74  11
  -9  -5  11 6432.36 2270.08   3
   9   5 -11 7459.06 1750.60   6
   9  -5 -10 22.5443 657.098   2
   9  -5 -10 1661.37 649.275  11
  -9  -5  10 803.500 193.202   3
   9   5 -10 1560.26 924.854   6
   9  -5  -9-363.585 647.889   2
   9  -5  -9-16.9501 299.249  11
  -9  -5   9-192.418 657.890   3
   9   5  -9 260.632 327.214   6
   9  -5  -8 2740.53 1938.38   2
   9  -5  -8 1876.97 814.657  11
   9   5  -8 2144.14 633.551   6
  -9  -5   8 847.442 940.381   3
   9  -5  -7 17514.2 4095.63   2
   9  -5  -7 14674.3 1887.54  11
   9   5  -7 14838.0 2178.54   6
  -9  -5   7 16977.0 3927.09   3
   9  -5  -6 5529.32 1947.34   2
   9  -5  -6 3693.69 764.951  11
  -9  -5   6 2576.70 2083.32   3
   9   5  -6 2206.91 1038.28   6
   9  -5  -5 2241.72 2266.90   2
  -9  -5   5-1040.82 1297.05   3
   9  -5  -4-686.680 1209.25   2
  -9  -5   4-1382.15 1781.70   3
   9  -5  -3 20905.5 4031.46   2
  -9  -5   3 20605.1 4696.06   3
   9  -5  -2 1099.63 669.686   2
  -9  -5   2 2489.14 1753.91   3
   9  -5  -1 1414.19 1083.39   2
  -9  -5   1 602.345 549.701   3
   9  -5   0 2218.02 1071.48   2
  -9  -5   0-1727.46 1786.63   3
  -9  -5  -1 7492.22 3865.49   3
   9   5   1 4125.12 1241.39   7
   9  -5   1 6284.81 2320.14   2
  -9  -5  -2 2542.64 2229.44   3
   9   5   2 2151.80 488.907   7
   9  -5   2 1699.31 937.114   2
   9  -5   2 2196.79 769.312   5
  -9  -5  -3 1155.92 1385.98   3
   9  -5   3 1105.49 722.226   5
   9   5   3 1804.90 855.399   7
   9  -5   3 932.518 525.864   2
  -9  -5  -4 2063.58 2402.98   3
   9  -5   4 2859.83 896.498   5
   9  -5   4 2620.40 807.363   8
   9   5   4 2513.14 1011.84   7
   9  -5   4 1586.09 1253.38   2
   9  -5   5 17402.4 2263.94   5
   9  -5   5 19174.5 2169.24   8
  -9  -5  -5 14501.3 5578.80   3
   9  -5   5 15771.6 3467.91   2
   9   5   5 19913.1 4295.79   1
   9   5   5 18995.8 2373.18   7
   9  -5   6 6509.19 1430.06   5
  -9  -5  -6 7456.04 3712.76   3
   9   5   6 5337.73 2192.94   1
   9  -5   6 6687.03 2325.85   2
   9   5   6 6233.98 1255.88   7
   9  -5   6 8288.85 1419.42   8
   9  -5   7 7863.30 1579.36   5
   9   5   7 8294.31 1560.24   7
  -9  -5  -7 5830.73 4292.61   3
   9   5   7 8532.47 3065.50   1
   9  -5   7 8659.23 2613.95   2
   9  -5   8 3904.61 1277.51   5
   9   5   8 1898.14 1289.81   1
   9  -5   8 2580.33 1601.05   2
  -9  -5  -8 675.200 1567.85   3
   9   5   8 2897.30 937.109   4
   9  -5   8 2493.20 1068.09   9
   9   5   9 19599.3 2450.68   4
   9  -5   9 20208.5 2669.99   9
   9  -5   9 19854.5 2551.00   5
   9   5  10-120.639 85.7746   4
   9  -5  10-209.922 476.550   5
   9  -5  10-356.343 510.997   9
   9   5  11-16.8607 336.117   4
   9  -5  11 645.597 280.989   5
   9  -5  11 268.042 397.782   9
   9   5  12-321.798 380.478   4
   9  -5  12-218.206 212.540   5
   9   5  13 835.990 749.223  10
   9   5  13 1341.07 486.944   4
   9  -5  13 2289.64 857.240   5
   9   5  14 1570.89 826.565  10
   9  -5  14 3211.42 851.433   5
   9   5  14 3383.80 772.088   4
   9   5  15 15129.3 1507.95   4
   9  -5  15 14866.7 1634.96   5
   9  -5  16 10975.3 1149.40   5
   9   5  16 7318.39 1159.96  10
  -9  -7  19 826.823 405.425   8
   9  -7 -18 554.040 556.706   6
  -9  -7  18 822.773 351.601   8
  -9   7  18 593.471 544.064   4
   9  -7 -17-30.9005 404.470   6
  -9  -7  17 160.243 367.663   8
  -9   7  17 44.5413 114.973   4
   9  -7 -16 753.311 752.572   6
   9   7 -16 722.808 1027.02   6
  -9  -7  16 1164.52 435.927   8
  -9   7  16 332.831 269.762   4
  -9  -7  15 1248.89 632.261   8
  -9   7  15 923.074 581.516   4
   9  -7 -15 418.591 365.927  11
   9   7 -15 649.671 286.861   6
   9  -7 -14 1230.52 506.691  11
   9   7 -14 2115.02 1138.15   6
  -9  -7  14 1819.76 705.029   8
   9   7 -13 4109.62 1479.95   6
   9  -7 -13 2866.98 944.297  11
   9  -7 -12 38222.0 3497.08  11
   9   7 -12 38123.7 4363.73   6
   9  -7 -11 18229.5 2445.58  11
   9   7 -11 21459.2 3158.92   6
   9  -7 -10 7522.13 1470.63  11
   9   7 -10 7972.08 1756.27   6
   9  -7  -9 16418.0 4441.22   2
   9   7  -9 21190.6 3041.85   6
  -9  -7   9 19015.9 4289.75   3
   9  -7  -9 18753.8 2440.53  11
   9  -7  -8 18996.0 5491.83   2
   9  -7  -8 14544.0 2087.10  11
   9   7  -8 17480.1 2688.83   6
  -9  -7   8 17538.5 4358.02   3
   9  -7  -7 8893.54 1701.92  11
   9  -7  -7 10025.3 3644.04   2
   9   7  -7 5715.60 1492.91   7
  -9  -7   7 7778.79 2925.46   3
   9   7  -7 7809.21 1936.76   6
   9  -7  -6 6057.17 1420.18  11
   9  -7  -6 7240.28 1916.47   8
   9  -7  -6 5780.65 2387.13   2
   9   7  -6 5458.10 1578.61   7
  -9  -7   6 5547.78 2552.73   3
   9   7  -6 6891.21 1584.24   6
   9  -7  -5 2268.70 839.596  11
   9  -7  -5 4008.06 1305.72   8
   9   7  -5 1924.19 814.535   7
   9  -7  -5 2101.08 1701.27   2
  -9  -7   5 3093.62 1711.28   3
   9   7  -5 3108.32 1042.74   6
   9  -7  -4 91.2168 425.587  11
   9  -7  -4-78.9982 235.228   2
   9  -7  -4 27.2151 539.413   8
   9   7  -4-7.06520 632.930   7
   9   7  -4-276.952 531.322   6
  -9  -7   4 408.393 787.512   3
   9  -7  -3 20600.9 2533.15  11
   9  -7  -3 20593.3 2835.93   8
   9   7  -3 17810.4 2902.88   7
  -9  -7   3 19702.0 5164.01   3
   9   7  -3 18777.4 2456.90   6
   9  -7  -3 20536.5 5234.34   2
   9  -7  -2 1931.98 950.026  11
   9  -7  -2 1316.44 860.263   8
   9   7  -2 1221.42 1044.75   7
   9  -7  -2 650.110 740.966   2
  -9  -7   2 2997.27 2302.47   3
   9   7  -2 395.663 111.587   6
   9  -7  -1 4.24054 188.294  11
   9  -7  -1-808.771 888.142   2
   9  -7  -1-316.641 11.8952   8
   9   7  -1 758.288 665.884   7
  -9  -7   1-1120.86 1270.66   3
   9   7  -1-112.436 98.0170   6
   9  -7   0-464.002 537.114  11
   9  -7   0 933.359 458.486   5
   9   7   0 675.898 650.555   6
   9  -7   0 653.561 689.977   8
   9   7   0 872.683 645.970   7
   9  -7   0 768.316 520.157   2
  -9  -7  -1 2230.13 1499.80   3
   9  -7   1 1010.38 564.885   8
   9   7   1 2511.53 1048.26   7
   9  -7   1 1586.20 772.005   5
   9   7   1 1427.67 749.003   6
   9  -7   1 857.366 895.910   2
  -9  -7  -2 1.91416 1263.28   3
   9  -7   2 1318.08 825.933   5
   9  -7   2 2078.11 895.916   8
   9   7   2 1484.58 824.172   7
   9   7   2 647.146 503.447   6
   9  -7   2 2765.17 1783.72   2
   9  -7   3 15856.6 2395.41   8
  -9  -7  -3 14321.7 4755.25   3
   9  -7   3 17275.3 3900.60   2
   9  -7   3 18315.7 2397.02   5
   9   7   3 19650.7 2877.18   7
   9  -7   4 14447.5 2055.14   8
   9   7   4 15660.3 2366.71   7
   9  -7   4 13558.9 3482.05   2
  -9  -7  -4 14486.2 5344.98   3
   9  -7   4 15443.0 2266.95   5
   9   7   5 5107.49 1266.43   7
   9  -7   5 3248.48 1079.20   8
  -9  -7  -5 4761.34 1639.83  11
   9  -7   5 5985.24 1391.80   5
   9  -7   6 17022.0 2339.49   8
   9   7   6 18688.9 2477.82   7
   9  -7   6 17571.5 2095.52   7
  -9  -7  -6 18075.2 2927.87  11
   9  -7   6 19489.2 2574.47   5
   9  -7   7 1659.75 660.864   5
   9  -7   7 1744.91 621.118   8
   9   7   7 1527.14 710.311   7
   9  -7   8 1029.82 572.044   8
   9  -7   8 1236.18 515.954   5
   9   7   8 973.950 791.608   4
   9  -7   9 6003.21 1218.58   8
   9  -7   9 6209.68 1458.51   5
   9   7   9 5692.35 1321.82   4
   9  -7  10 1065.24 372.504   8
   9  -7  10 3202.62 995.483   5
   9   7  10 2354.94 826.456   4
   9  -7  11 1045.88 586.997   8
   9   7  11 656.666 285.434   4
   9  -7  11 1096.18 603.810   5
   9   7  12 1709.90 758.035   4
   9  -7  12 1196.16 579.402   5
   9  -7  13 1200.02 533.320   5
   9   7  13 1375.20 527.997   4
   9  -7  14 176.822 244.908   5
   9   7  14-62.8732 109.742   4
   9   7  14-295.371 240.055  10
   9   7  15 568.124 299.400  10
   9  -9 -16 620.127 404.275   6
   9  -9 -15 213.846 478.165   6
   9   9 -15-139.541 317.597   6
   9  -9 -14-180.673 378.965  11
   9   9 -14-140.419 384.059   6
   9   9 -13 927.076 760.015   6
   9  -9 -13 458.645 729.432  11
   9   9 -12 4308.21 1232.31   6
   9  -9 -12 2468.19 1235.78  11
   9   9 -11 1444.23 978.161   6
   9  -9 -11 1063.01 788.783  11
   9   9 -10 2142.20 811.904   6
   9  -9 -10 1771.81 814.513  11
   9   9  -9-236.353 248.778   6
  -9  -9   9 67.2595 323.586  11
   9  -9  -9 305.361 435.658  11
   9   9  -8 1185.45 716.462   6
  -9  -9   8 1132.58 511.024  11
   9  -9  -8 1191.58 529.239  11
   9  -9  -7 16351.5 2326.68  11
  -9  -9   7 14645.9 2131.86  11
   9   9  -7 15651.6 2419.08   6
   9  -9  -6 5444.78 1219.44  11
   9   9  -6 5627.68 1442.55   6
   9   9  -5-299.315 228.415   6
   9  -9  -5 8.09478 478.361   8
   9  -9  -4 13659.5 2308.82   8
   9  -9  -4 14022.2 2035.24  11
   9   9  -4 12232.6 2074.56   6
   9  -9  -3 1478.66 801.811   8
   9  -9  -3-190.683 504.444  11
   9   9  -3-134.837 635.298   6
   9  -9  -2 8844.66 1787.00   8
   9  -9  -2 7315.01 1469.23  11
   9   9  -2 8044.92 1651.84   6
   9  -9  -1 3278.51 1285.77   8
  -9  -9   1 2876.34 1159.50  11
   9  -9  -1 3378.69 921.900  11
   9   9  -1 2217.59 741.854   6
   9  -9   0 426.947 1034.50   8
   9   9   0 292.859 396.775   6
  -9  -9   0 583.546 478.865  11
   9  -9   0 405.098 431.168  11
   9  -9   1 311.942 593.717   8
  -9  -9  -1 1822.24 975.375  11
   9   9   1 1174.35 575.599   6
   9  -9   1 892.204 408.992   5
   9  -9   2 1226.76 1187.50   8
   9   9   2 3676.10 994.376   6
   9  -9   2 3951.62 1055.25   5
   9  -9   3 2251.73 793.373   5
   9  -9   3 367.128 668.386   8
  -9  -9  -3 1554.13 785.407  11
   9  -9   4 5080.89 1598.64   8
  -9  -9  -4 8064.64 1877.17  11
   9  -9   4 10398.0 1765.80   5
   9  -9   5 208.300 546.622   8
  -9  -9  -5 1574.16 584.191  11
   9  -9   5 596.314 239.697   7
   9  -9   5 682.930 560.444   5
   9  -9   6 4046.90 1136.74   8
   9  -9   6 2030.36 769.334   5
   9   9   6 2703.72 905.924   4
  -9  -9  -6 3283.84 1200.43  11
  -9  -9  -7 306.907 283.142  11
   9  -9   7 86.6086 132.093   8
   9  -9   8 442.269 468.878   8
   9  -9   8 576.222 381.910   5
   9   9   8 1220.46 595.826   4
   9  -9   9 240.348 122.032   8
   9  -9   9 366.968 278.577   5
   9   9   9 916.230 537.779   4
   9  -9  10 617.392 305.297   8
   9   9  10-268.079 160.556   4
   9  -9  10 828.670 416.758   5
   9   9  11 1223.30 460.986   4
   9  -9  11 1502.41 496.680   5
   9   9  12-168.614 138.115   4
   9  -9  12 20.1658 214.542   5
   9   9  12-171.633 111.252  10
   9 -11 -12 422.580 236.658   6
   9  11 -11-118.145 305.316   6
   9 -11 -11 14.7337 154.901  11
   9  11 -10 204.310 423.049   6
   9 -11 -10-149.861 104.602  11
   9  11  -9 521.555 389.693   6
   9 -11  -9 71.6104 267.370  11
   9  11  -8-233.468 335.843   6
   9 -11  -8 413.146 462.852  11
   9  11  -7 129.080 243.619   6
  -9 -11   7 324.622 362.832  11
   9 -11  -7 196.697 268.849  11
   9  11  -6 8226.96 1492.69   6
  -9 -11   6 9291.50 1352.26  11
   9 -11  -6 7599.38 1238.11  11
   9  11  -5 596.089 370.836   6
   9 -11  -5 1000.98 389.046  11
  -9 -11   5 1210.79 516.232  11
   9  11  -4 344.907 271.897   6
  -9 -11   4 121.781 320.470  11
   9 -11  -4 1119.67 516.389  11
   9  11  -3 1997.83 709.369   6
   9 -11  -3 2434.01 707.394  11
  -9 -11   3 3033.53 857.576  11
   9 -11  -2 600.705 276.936  11
  -9 -11   2 725.763 701.183  11
  -9 -11   1 429.717 437.272  11
   9 -11  -1 204.989 235.366  11
   9 -11  -1-185.233 213.907   8
  -9 -11   0 1969.48 1298.26  11
   9 -11   0 4449.64 1100.82   8
  -9 -11  -1 1847.71 1006.41  11
   9  11   1 1084.06 838.962   4
   9 -11   1 2157.23 687.268   8
  -9 -11  -2 248.116 405.484  11
   9  11   2 201.450 59.5762   4
  -9 -11  -3 137.325 375.166  11
   9 -11   3 1082.25 592.452   8
   9 -11   3 1694.47 532.352   7
   9  11   3 792.762 518.883   4
  -9 -11  -4 212.949 401.263  11
   9 -11   4-45.9446 133.523   5
   9 -11   4-78.3427 269.964   8
   9 -11   4 550.382 333.925   7
   9  11   4 60.9848 313.514   4
   9  11   5-149.925 181.663   4
  -9 -11  -5 447.655 483.296  11
   9 -11   5 19.4124 102.995   5
   9 -11   6-84.5137 79.4486   5
   9 -11   6 47.7283 272.796   8
   9  11   6-51.7967 194.056   4
   9  11   7 198.344 255.113   4
 -10   0  23-86.0817 268.400   8
 -10   0  23 23.3375 141.747   9
 -10   0  22 346.008 577.224   9
 -10   0  21 149.632 538.433   9
 -10   0  20 116.207 379.276   9
  10   0 -19 2433.24 1803.93   6
 -10   0  19 69.4204 504.597   9
  10   0 -18 37756.3 5303.78   6
  10   0 -17 305.610 705.763   6
  10   0 -16 2389.05 1174.66   6
 -10   0  16 2017.34 1514.31   1
  10   0 -15-94.4052 858.716   6
 -10   0  15 942.915 557.667   1
  10   0 -14 28602.2 3687.25   6
 -10   0  14 36370.8 5573.42   1
  10   0 -13-504.943 465.885   6
 -10   0  13 131.169 778.089   1
 -10   0  13-792.031 627.538   4
  10   0 -12 6017.13 1662.16   6
 -10   0  12 5172.67 1406.69   4
 -10   0  12 7070.37 2383.68   3
 -10   0  12 4307.60 1869.46   1
 -10   0  11 462.496 964.193   3
 -10   0  10 17958.2 3448.10   3
 -10   0   9-1913.52 1330.57   3
 -10   0   8 41288.6 4941.32   3
 -10   0   7 241.802 952.429   3
 -10   0   6 3409.77 1374.50   3
 -10   0   5 628.454 680.712   3
  10   0  -5-192.782 280.829   2
  10   0  -4 71219.7 4087.20   2
 -10   0   4 70218.4 6312.76   3
 -10   0   3 446.476 284.193   3
  10   0  -3 298.970 406.969   2
  10   0  -2 78607.5 4947.43   2
 -10   0   2 78445.7 6751.45   3
 -10   0   1 353.741 743.774   3
  10   0  -1-106.759 396.605   2
  10   0   0 29142.2 3287.36   2
 -10   0   0 28805.5 4269.50   3
 -10   0  -1 874.417 1142.86   3
  10   0   1 107.944 194.925   2
 -10   0  -2 313587. 14686.4   3
  10   0   2 320845. 11894.5   2
  10   0   3 5463.48 2608.29   2
 -10   0  -3-2197.09 1792.15   3
  10   0   4 53465.6 5363.26   2
 -10   0  -4 48518.3 6060.97   3
  10   0   5 168.227 582.978   1
  10   0   6 1361.02 1051.80  10
  10   0   6 4657.36 1256.07   9
  10   0   6 4589.91 1500.39   5
  10   0   7 171.608 94.2767  10
  10   0   7 657.217 571.088   9
  10   0   7 69.1142 467.127   5
  10   0   8 723.315 685.772  10
  10   0   8 593.361 392.267   5
  10   0   9 1393.62 1114.02   9
  10   0   9 18.7893 438.128  10
  10   0   9 312.784 599.081   5
  10   0  10 11419.7 2014.15   5
  10   0  10 11330.2 2329.96   9
  10   0  11 218.946 197.981  10
  10   0  11-551.355 978.394   9
  10   0  11-62.5511 257.060   5
  10   0  12 647.619 749.469   9
  10   0  12 1737.25 728.320   5
  10   0  12 1697.59 819.452  10
  10   0  13-816.900 575.481   9
  10   0  13 464.176 653.137   5
  10   0  13 328.970 412.970  10
  10   0  14 119.893 99.8624   9
  10   0  14 869.156 542.157   5
  10   0  14 234.172 552.586  10
  10   0  15-8.99752 210.676  10
  10   0  15-231.426 629.128   9
  10   0  16 1346.54 726.974  10
  10   0  16 3412.66 1113.14   9
  10   0  17 69.0869 300.332   9
 -10  -2  23-199.471 232.537   9
 -10   2  23 263.606 369.489   9
 -10  -2  23-11.7273 158.860   8
 -10   2  22 495.115 339.260   9
 -10  -2  22-21.9171 115.696   9
 -10   2  21 2850.87 1118.22   9
 -10  -2  21 1188.97 934.643   9
 -10  -2  21 3381.00 871.715   8
 -10  -2  20-40.8509 200.649   9
 -10   2  20-1188.53 863.004   9
  10  -2 -19 3590.38 1324.41   6
 -10  -2  19 419.721 668.926   9
 -10   2  19 2353.61 1083.11   9
 -10   2  18 1890.32 788.092   4
  10  -2 -18 1786.60 1219.46   6
  10   2 -18 2374.38 1099.36   6
 -10  -2  18 4069.36 1231.44   9
 -10   2  17 2399.80 1200.50   4
  10   2 -17 2160.70 1112.35   6
  10  -2 -17 1499.52 949.352   6
 -10   2  16-118.756 549.810   4
  10   2 -16 1035.14 916.207   6
  10  -2 -16 619.577 406.408   6
 -10   2  15 1604.49 797.895   4
 -10   2  15 1754.40 1209.27   1
 -10  -2  15 1558.37 1423.50   1
  10  -2 -15 2458.60 1446.08   6
  10   2 -15 2156.54 929.053   6
 -10   2  14 35376.2 3629.90   4
 -10  -2  14 42375.6 6235.80   1
 -10   2  14 37338.2 5370.81   1
  10  -2 -14 32936.8 4250.16   6
  10   2 -14 34548.7 4028.35   6
 -10  -2  14 40969.1 6054.57   3
  10   2 -13 13152.4 2150.46   6
 -10   2  13 11964.1 2042.52   4
 -10   2  13 14798.4 3341.25   1
  10  -2 -13 13066.3 2396.01   6
 -10  -2  13 12548.2 3252.13   3
 -10   2  12 4782.69 1434.81   4
  10   2 -12 5235.34 1272.03   6
  10  -2 -12 6117.64 1467.23   6
 -10  -2  12 5394.75 2100.38   3
 -10   2  12 5830.94 2064.16   1
 -10   2  11 23229.7 3804.47   1
 -10  -2  11 21632.9 3958.88   3
  10   2 -11 24902.3 2728.20   6
  10  -2 -11 21529.5 2704.55   6
 -10  -2  10 26299.7 4379.70   3
 -10   2  10 26532.9 3895.67   1
 -10  -2   9 14139.8 3415.59   3
 -10   2   9 16946.9 2942.79   1
 -10   2   8 12967.2 2513.48   3
 -10  -2   8 9950.36 2738.80   3
 -10   2   8 11429.1 2255.00   1
 -10   2   7 49873.6 4916.66   3
  10  -2  -7 46388.6 4038.38   2
 -10  -2   7 40243.9 5459.03   3
 -10   2   7 51190.8 4914.70   1
 -10   2   6-408.486 596.773   3
 -10  -2   6-283.865 491.416   3
  10  -2  -6 391.094 255.880   2
 -10   2   5 61792.4 4884.69   3
  10  -2  -5 57802.4 4537.55   2
 -10  -2   5 55754.6 6557.57   3
  10  -2  -4 13579.5 2174.39   2
 -10  -2   4 10556.4 2680.03   3
 -10   2   4 13822.1 2251.16   3
 -10  -2   3 6512.57 2242.66   3
 -10   2   3 9380.35 1725.43   3
  10  -2  -3 7870.76 1700.91   2
 -10  -2   2 1520.97 1114.71   3
  10  -2  -2 2054.98 956.319   2
 -10  -2   1 310.152 217.232   3
  10  -2  -1-38.4064 236.286   2
 -10  -2   0 341.450 657.014   3
  10  -2   0 1287.09 788.129   2
 -10  -2  -1 2424.43 1613.59   3
  10  -2   1 2818.92 1070.79   2
  10  -2   2 9265.51 2951.42   2
 -10  -2  -2 15781.6 5050.96   3
 -10  -2  -3 1299.26 1033.71   3
  10  -2   3 1648.61 974.214   2
 -10  -2  -4-157.442 283.829   3
  10   2   4 423.371 737.352   1
  10  -2   4 498.428 678.055   2
  10  -2   5-1639.36 551.518   9
  10  -2   5-1013.68 839.387  10
  10  -2   5 424.599 299.064   5
 -10  -2  -5-1329.74 2214.94   3
  10   2   5-1412.35 1280.15   1
  10   2   6 34011.4 4852.44   1
  10  -2   6 32959.2 3853.76   9
  10   2   6 35438.1 3324.83   9
  10  -2   6 21892.0 3521.46  10
  10  -2   6 31601.4 5010.13   2
 -10  -2  -6 28444.5 6127.79   3
  10  -2   6 33922.3 3085.52   5
  10   2   6 32196.8 2869.63   5
  10   2   7 1025.05 991.712   1
  10  -2   7 1119.95 1140.16   2
  10  -2   7 487.180 106.539   9
  10   2   7 89.1772 607.535   9
  10  -2   7 681.969 454.266  10
  10  -2   7 1494.30 717.192   5
 -10  -2  -7 2056.34 1893.44   3
  10   2   7 1131.10 761.708   5
  10  -2   8 7377.70 2678.88   2
  10   2   8 6546.06 2272.91   1
  10  -2   8 7117.82 1937.30   9
  10   2   8 5691.82 1372.21   9
  10  -2   8 4122.85 1536.45  10
  10  -2   8 7136.11 1432.44   5
 -10  -2  -8 5926.40 3075.00   3
  10   2   8 6662.91 1430.44   5
  10   2   9 5995.34 2359.30   1
  10  -2   9 1939.75 1512.18  10
  10  -2   9 7722.76 1632.12   5
  10  -2   9 7218.16 1746.92   9
  10   2   9 7359.00 1827.93   9
 -10  -2  -9 9184.70 3669.94   3
  10   2   9 5881.68 1302.96   5
  10   2  10 1012.48 891.674  10
  10  -2  10 4513.45 1476.67   9
  10   2  10 3541.50 1377.11   9
  10  -2  10 1227.11 1101.62  10
  10   2  10 3234.38 1052.19   5
  10  -2  10 2166.98 953.227   5
  10  -2  11 1043.57 623.225  10
  10   2  11-121.150 429.351  10
  10  -2  11 1258.92 958.167   9
  10   2  11 58.0027 112.777   9
  10  -2  11 67.9467 306.723   5
  10  -2  12-60.5683 305.138  10
  10   2  12 309.285 292.128  10
  10  -2  12-220.193 800.917   9
  10   2  12 94.1834 515.159   9
  10  -2  12-90.5356 574.177   5
  10  -2  13 1055.97 535.713  10
  10   2  13 889.936 570.730  10
  10  -2  13 515.088 455.482   9
  10   2  13 485.521 286.962   9
  10  -2  13 1123.69 565.049   5
  10   2  14 357.951 466.705  10
  10  -2  14 64.6195 299.863  10
  10  -2  14-265.402 575.927   9
  10   2  14 43.8644 300.181   9
  10  -2  14-110.922 291.440   5
  10  -2  15 53.5794 316.669   9
  10   2  15-83.8982 79.1665   9
  10  -2  15 618.449 436.154   5
  10   2  15 188.380 221.792  10
  10   2  16 1160.15 374.266   9
  10  -2  16 546.338 820.046   9
  10   2  16 745.403 509.826  10
  10   2  17 3588.69 789.338  10
 -10   4  22 3789.23 879.218   9
 -10  -4  22 1641.30 529.656   8
 -10   4  21 3815.64 917.210   9
 -10  -4  21 1691.83 558.362   8
 -10   4  20 435.555 506.712   9
 -10  -4  20 359.435 304.618   8
 -10  -4  19 5644.65 1125.01   8
 -10   4  19 5646.71 1388.97   4
 -10   4  19 6726.47 1544.50   9
  10  -4 -19 3414.70 1694.16   6
 -10  -4  18 6457.21 1278.99   8
 -10   4  18 6543.30 1563.68   4
  10   4 -18 6152.42 1954.34   6
  10  -4 -18 6090.19 1792.78   6
 -10  -4  17 5678.73 1202.29   8
 -10   4  17 5539.44 1421.15   4
  10  -4 -17 4062.76 1742.45   6
  10   4 -17 7832.68 2182.31   6
 -10  -4  16 5447.91 1138.87   8
 -10   4  16 5646.39 1478.76   4
  10  -4 -16 4692.33 1908.20   6
  10   4 -16 3686.27 1343.67   6
 -10  -4  15 1158.81 740.504   8
 -10   4  15 620.370 334.104   4
  10   4 -15 705.194 841.632   6
  10  -4 -15 1024.92 918.890   6
  10  -4 -14 9184.79 1684.08  11
 -10  -4  14 9836.85 1593.44   8
 -10  -4  14 9472.47 2827.39   3
 -10   4  14 7793.01 1650.91   4
  10   4 -14 6848.93 1609.83   6
  10  -4 -14 7624.94 2056.29   6
 -10   4  13-26.5646 567.665   4
 -10  -4  13 884.867 800.721   3
  10   4 -13-207.080 747.596   6
  10  -4 -13 269.905 460.444  11
 -10   4  12 4529.65 1086.94   4
  10  -4 -12 4144.87 1189.92  11
  10   4 -12 5613.53 1550.12   6
 -10  -4  12 4353.98 2013.90   3
  10  -4 -11 1899.18 1893.28  11
  10   4 -11 31.5894 418.540   6
 -10  -4  11-111.083 1185.61   3
  10  -4 -10 1169.73 589.753  11
  10   4 -10 325.804 144.748   6
  10  -4  -9 13872.2 1946.45  11
  10   4  -9 16458.5 2210.31   6
 -10  -4   9 14663.8 3634.52   3
  10  -4  -9 17698.8 3839.91   2
  10  -4  -8 3571.94 948.284  11
  10  -4  -8 4066.92 1837.21   2
 -10  -4   8 2076.75 1224.57   3
  10   4  -8 3808.66 1052.32   6
 -10  -4   7-2114.49 2120.07   3
  10  -4  -7-1090.39 1171.28   2
 -10  -4   6 12842.7 3528.01   3
  10  -4  -6 13567.5 2947.75   2
 -10  -4   5 9727.49 3108.03   3
  10  -4  -5 10884.4 2756.38   2
 -10  -4   4 4841.49 2485.22   3
  10  -4  -4 5657.18 1823.90   2
 -10  -4   3 21.2368 1125.75   3
  10  -4  -3-103.470 540.461   2
  10  -4  -2 27548.2 3921.04   2
 -10  -4   2 23152.0 4906.89   3
 -10  -4   1 9337.82 3555.67   3
  10  -4  -1 9044.57 2252.92   2
 -10  -4   0 3890.90 2032.01   3
  10  -4   0 5796.06 1868.23   2
 -10  -4  -1 22531.2 5070.49   3
  10  -4   1 29685.7 4017.03   2
 -10  -4  -2 12729.0 4558.24   3
  10  -4   2 11191.6 3087.53   2
  10   4   3 19451.7 2296.50   7
  10  -4   3 16797.9 1990.19   7
  10  -4   3 18031.5 2106.58   5
  10  -4   3 17515.8 3577.41   2
 -10  -4  -3 17338.4 5032.76   3
  10  -4   4 1192.46 619.107   5
 -10  -4  -4 3577.14 2597.06   3
  10  -4   4 1696.84 791.896   7
  10   4   4 1687.95 704.444   7
  10  -4   4 978.990 870.013   2
  10  -4   5 5137.38 2250.59   2
  10  -4   5 1152.85 1211.59  10
  10  -4   5 6058.26 1203.72   5
  10  -4   5 6628.35 1332.81   7
  10   4   5 6616.70 1380.94   7
 -10  -4  -5 6168.08 3197.78   3
  10   4   6 1502.30 1064.81   1
  10  -4   6 1896.63 1339.33   2
  10  -4   6 1004.28 1208.85  10
  10  -4   6 2490.08 850.151   9
  10  -4   6 1939.82 664.693   5
  10   4   6 2449.26 795.901   7
 -10  -4  -6 852.573 1374.07   3
  10   4   7 14459.9 3866.24   1
  10  -4   7 4731.08 2142.20  10
  10  -4   7 14887.5 2230.06   9
  10   4   7 16785.0 2144.76   7
 -10  -4  -7 12324.0 4488.29   3
  10  -4   7 16089.8 3743.43   2
  10  -4   7 14081.4 2119.39   5
  10   4   8 11316.5 1712.50   4
  10  -4   8 10805.8 1876.81   5
  10   4   8 11737.4 3509.05   1
  10  -4   8 10880.9 3218.92   2
 -10  -4  -8 12181.2 5144.98   3
  10  -4   8 11515.6 2049.17   9
 -10  -4  -9 3919.45 2343.36   3
  10   4   9 2027.45 663.808   4
  10  -4   9 1305.22 290.449   9
  10  -4   9 1856.45 922.970   5
  10  -4  10 14731.6 2236.10   5
  10  -4  10 14910.6 2391.07   9
  10   4  10 16485.0 2069.15   4
  10  -4  11 11124.3 1951.22   5
  10  -4  11 10894.1 2088.70   9
  10   4  11 12069.0 1704.11   4
  10   4  12 186.057 439.592  10
  10  -4  12 496.425 289.239   9
  10   4  12 536.594 398.522   4
  10  -4  12-188.795 388.582   5
  10   4  13-517.767 372.707  10
  10  -4  13 187.834 508.522   9
  10  -4  13-521.776 553.251   5
  10   4  14 135.983 322.325  10
  10  -4  14-159.154 178.535   5
  10  -4  15 8741.60 1227.50   5
  10   4  15 5513.56 1269.94  10
  10  -4  16 1657.31 534.089   5
  10   4  16 317.621 289.435  10
 -10  -6  20 2720.76 582.096   8
  10  -6 -19 824.861 605.122   6
 -10  -6  19 796.211 431.421   8
 -10   6  18 2063.45 1244.89   4
  10  -6 -18 3307.87 1734.56   6
 -10  -6  18 5952.96 1122.94   8
 -10  -6  17 2255.29 763.486   8
 -10   6  17 902.076 569.130   4
  10  -6 -17 994.317 686.234   6
  10   6 -17 2434.97 1243.61   6
 -10   6  17 3114.45 1078.34   9
 -10  -6  16 687.947 629.690   8
  10   6 -16 353.652 521.573   6
  10  -6 -16 409.832 142.342   6
 -10   6  16 24.4339 461.284   4
 -10   6  15 8248.40 1505.85   4
  10  -6 -15 11201.7 1922.23  11
 -10  -6  15 9616.68 1564.24   8
  10   6 -15 7371.99 1950.02   6
  10  -6 -15 8765.09 2171.20   6
  10  -6 -14 9066.27 1722.70  11
  10   6 -14 7368.88 1837.09   6
 -10   6  14 6658.88 1363.34   4
  10   6 -13 439.078 614.100   6
  10  -6 -13 103.039 270.722  11
  10   6 -12 3027.48 1015.57   6
  10  -6 -12 2973.00 949.766  11
  10  -6 -11 17061.8 2317.17  11
 -10  -6  11 18673.0 4204.13   3
  10   6 -11 18461.4 2830.48   6
  10  -6 -10 13739.6 2130.90  11
  10   6 -10 15656.6 2670.14   6
 -10  -6  10 16146.2 4006.62   3
  10  -6  -9 272.161 752.171  11
 -10  -6   9-280.809 170.454   3
  10   6  -9 900.362 355.021   6
  10  -6  -9-813.598 945.772   2
  10  -6  -8 5943.78 1316.78  11
  10  -6  -8 6159.09 2962.53   2
 -10  -6   8 8090.92 3090.39   3
  10   6  -8 6802.39 1677.59   6
  10  -6  -7 304.215 632.956  11
  10  -6  -7-175.585 500.951   2
  10   6  -7 144.919 680.229   7
  10   6  -7-782.207 605.323   6
 -10  -6   7 176.727 789.017   3
  10  -6  -6 14896.1 2222.66  11
  10  -6  -6 14454.2 2394.60   8
  10  -6  -6 14594.0 4270.95   2
  10   6  -6 11893.1 2446.96   7
  10   6  -6 14302.0 2249.44   6
 -10  -6   6 14761.3 4236.58   3
  10  -6  -5 2082.95 768.687  11
  10  -6  -5 2768.40 1083.30   8
  10   6  -5 2154.08 1083.54   7
  10  -6  -5 1595.73 869.740   2
 -10  -6   5 2335.30 1664.88   3
  10   6  -5 3169.95 1101.01   6
  10  -6  -4 9992.73 1695.47  11
  10   6  -4 9539.21 2086.50   7
  10  -6  -4 9641.50 1813.06   8
  10  -6  -4 11474.7 3540.20   2
 -10  -6   4 8330.34 3365.22   3
  10   6  -4 8657.69 1566.86   6
  10  -6  -3 1165.84 465.738  11
  10  -6  -3 2900.46 1583.99   2
  10  -6  -3 818.359 489.893   8
  10   6  -3 1659.56 1216.33   7
  10   6  -3 2957.39 867.518   6
 -10  -6   3 894.238 1007.51   3
  10  -6  -2 40991.6 3257.70  11
  10  -6  -2 37355.0 3489.57   8
  10   6  -2 40888.3 4173.95   7
  10   6  -2 36130.4 3264.42   6
  10  -6  -2 43991.2 6416.86   2
 -10  -6   2 30315.6 6289.12   3
  10  -6  -1 379.034 281.789   2
  10  -6  -1-104.360 308.701  11
  10   6  -1 193.891 256.548   7
  10  -6  -1-663.513 466.380   8
  10   6  -1-55.1258 133.239   6
  10  -6   0 1305.25 1247.95   2
  10  -6   0 1109.06 587.866   5
  10  -6   0 1077.48 538.674  11
  10   6   0 1222.14 948.872   7
  10  -6   0 1509.79 520.378   8
  10   6   0 2179.08 690.785   6
 -10  -6   0-44.8076 581.400   3
  10  -6   1 1130.02 627.901   5
  10  -6   1 986.605 1136.59   2
 -10  -6  -1 1451.85 1212.53   3
  10  -6   1 1316.24 763.862   8
  10   6   1 1583.88 873.664   7
  10  -6   2 839.496 777.318   5
  10  -6   2 848.534 1277.36   2
 -10  -6  -2 2679.68 1836.13   3
  10   6   2 1326.85 690.595   7
  10  -6   2 1525.49 791.500   8
  10  -6   3 519.242 422.454   5
  10   6   3 946.590 354.650   7
  10  -6   3 984.169 360.280   8
  10  -6   3-31.3079 734.838   2
 -10  -6  -3 362.273 1515.07   3
  10  -6   4 20055.4 2331.02   8
  10   6   4 21159.5 2743.01   7
  10  -6   4 19562.3 2502.91   5
  10  -6   4 19071.7 4089.86   2
 -10  -6  -4 14300.3 5206.28   3
 -10  -6  -5 3135.76 2628.04   3
  10   6   5 2455.19 969.913   7
  10  -6   5 1719.12 675.965   8
  10  -6   5 1982.88 891.281   5
  10  -6   5 1281.08 675.863   7
  10  -6   5 818.341 105.634   2
  10  -6   6 1230.23 690.331   7
  10  -6   6 890.084 711.874   5
  10  -6   6 644.156 645.346   8
  10   6   6 656.002 419.630   7
  10  -6   7 2474.64 922.823   5
  10   6   7 1625.55 845.233   7
  10  -6   7 1854.62 807.618   8
  10   6   8-194.549 272.991   7
  10  -6   8 101.365 260.090   5
  10   6   8-459.458 464.051   4
  10  -6   9 3688.91 1123.73   5
  10   6   9 2263.81 844.089   4
  10  -6  10 8821.41 1703.29   5
  10   6  10 7147.97 1372.15   4
  10  -6  11 161.196 112.344   5
  10   6  11 793.155 388.076   4
  10  -6  12-329.094 375.499   5
  10   6  12-174.773 174.421   4
  10  -6  13-107.715 111.539   5
  10   6  13 320.891 263.385   4
  10   6  13 245.689 332.773  10
  10   6  14-307.564 128.788   4
  10  -6  14-227.600 234.908   5
  10  -6  15 1096.21 386.324   5
  10   6  15 829.034 429.374  10
  10  -8 -17 117.962 211.063   6
  10   8 -16 276.342 478.401   6
  10  -8 -16 249.006 234.140   6
  10   8 -15 579.537 142.987   6
  10  -8 -15 792.768 683.473   6
  10  -8 -15 1167.06 810.935  11
  10  -8 -14 9162.56 1867.51  11
  10   8 -14 11427.4 2253.01   6
  10   8 -13 6375.95 1737.10   6
  10  -8 -13 1331.06 1404.67  11
  10   8 -12-166.152 371.693   6
  10  -8 -12-37.2281 123.966  11
  10   8 -11 2952.53 1085.04   6
  10  -8 -11 2207.10 900.067  11
  10   8 -10 9021.05 1984.64   6
  10  -8 -10 7058.07 1515.34  11
  10   8  -9 6599.40 1677.70   6
  10  -8  -9 6752.92 1480.39  11
  10   8  -8-333.599 396.562   6
  10  -8  -8 413.993 447.581  11
  10   8  -7 3562.03 1226.07   6
  10  -8  -7 1921.21 714.203  11
  10   8  -6 2132.86 1326.79   6
  10  -8  -6 727.474 531.159  11
  10  -8  -5 5178.26 1589.50   8
  10  -8  -5 4766.28 1148.03  11
  10   8  -5 5289.92 1384.87   6
  10   8  -4-522.569 588.140   7
  10  -8  -4 390.193 316.229   8
  10  -8  -4 410.208 246.877  11
  10   8  -4 902.275 571.758   6
  10   8  -3-9.87748 486.150   7
  10  -8  -3 401.848 537.030   8
  10  -8  -3-849.128 629.667  11
  10   8  -3 167.006 26.1994   6
  10  -8  -2-716.892 547.129  11
  10   8  -2 28.0172 286.634   6
  10   8  -2 662.245 368.081   7
  10  -8  -2 228.511 639.154   8
  10   8  -1 7726.97 1890.44   7
  10  -8  -1 2420.08 1426.36   8
  10  -8  -1 7305.43 1541.58  11
  10   8  -1 5829.49 1361.58   6
  10   8   0 3231.98 1089.70   7
  10  -8   0 864.098 828.052   8
  10   8   0 2570.54 869.044   6
  10  -8   0 3285.01 913.041  11
  10   8   1 2210.80 916.439   6
  10   8   1 2705.98 1022.47   7
  10  -8   1 842.342 936.011   8
  10  -8   1 3043.71 877.523   5
  10   8   2 943.351 574.741   6
  10   8   2 168.962 180.281   7
  10  -8   2 222.047 606.312   8
  10  -8   2 119.396 400.967   5
  10  -8   3 188.323 234.883   8
  10   8   3 560.387 452.429   7
  10  -8   3 398.981 482.168   5
 -10  -8  -3-635.605 241.612  11
  10  -8   4 4640.93 1458.06   8
  10   8   4 7298.42 1611.31   7
  10  -8   4 8035.47 1662.55   5
 -10  -8  -4 7312.95 1774.23  11
  10  -8   5 569.923 362.811   8
  10  -8   5 137.760 363.065   5
  10  -8   5 569.210 502.319   7
 -10  -8  -5 477.783 526.940  11
  10  -8   6 579.516 671.286   8
  10  -8   6 1681.15 744.540   5
  10  -8   6 1546.42 719.827   7
 -10  -8  -6 2787.33 1346.12  11
  10  -8   7 638.615 475.379   8
  10  -8   7 427.281 344.940   5
  10   8   7 1236.84 711.825   4
  10  -8   8 328.651 325.043   8
  10  -8   8 364.327 392.584   5
  10   8   8 1475.73 621.880   4
  10  -8   9 410.173 236.283   8
  10   8   9 257.041 112.185   4
  10  -8   9-89.9392 295.122   5
  10   8  10 72.5800 102.395   4
  10  -8  10 585.573 383.704   5
  10   8  11 2650.55 701.952   4
  10  -8  11 1980.70 636.359   5
  10   8  12 8507.95 1107.09   4
  10  -8  12 8285.84 1156.35   5
  10  -8  13-69.5634 41.2754   5
  10   8  13 21.4797 134.844  10
  10 -10 -14 156.984 273.622   6
  10 -10 -13-43.3403 193.482  11
  10 -10 -13 363.612 342.955   6
  10  10 -13 564.879 433.684   6
  10 -10 -12-169.521 182.030  11
  10  10 -12 293.708 309.335   6
  10 -10 -11 7742.50 1575.65  11
  10  10 -11 10782.1 1826.06   6
  10 -10 -10 168.356 195.963  11
  10  10 -10 418.403 520.624   6
 -10 -10   9 6890.32 1122.06  11
  10  10  -9 5887.62 1415.88   6
 -10 -10   8 4869.86 1071.93  11
  10 -10  -8 3916.15 968.183  11
  10  10  -8 5117.79 1253.33   6
 -10 -10   7 223.315 316.232  11
  10 -10  -7-327.667 276.847  11
  10  10  -7-114.856 259.977   6
 -10 -10   6-95.7659 156.554  11
  10 -10  -6 77.8276 324.051  11
  10  10  -6 494.171 472.984   6
 -10 -10   5 3938.06 1115.46  11
  10 -10  -5 4126.84 948.005  11
  10  10  -5 3131.27 988.407   6
 -10 -10   4 336.050 366.960  11
  10 -10  -4 1008.51 435.069  11
  10  10  -4 1184.19 581.795   6
  10 -10  -3 1400.42 732.237   8
 -10 -10   3 125.997 325.420  11
  10 -10  -3 992.906 493.157  11
  10  10  -3 818.000 583.194   6
  10 -10  -2 1706.16 642.650   8
 -10 -10   2 3319.95 1100.86  11
  10 -10  -2 2210.41 750.247  11
  10  10  -2 2908.48 906.858   6
  10 -10  -1 2858.47 914.778   8
 -10 -10   1 3844.16 1133.37  11
  10 -10  -1 3151.14 659.433  11
  10  10  -1 2462.99 791.716   6
 -10 -10   0 54134.2 5119.52  11
  10  10   0 83586.7 4738.67   6
  10 -10   1 912.583 563.561   8
 -10 -10  -1 72.0501 331.662  11
  10 -10   2 4802.53 1150.33   8
  10 -10   2 2989.29 849.395   5
 -10 -10  -2 1266.06 1297.97  11
  10 -10   3 2204.10 746.868   8
  10 -10   3 2572.21 858.934   5
  10 -10   3 2946.49 816.040   7
 -10 -10  -3 929.689 944.431  11
 -10 -10  -4 256.213 573.951  11
  10 -10   4 1851.82 684.308   8
  10 -10   4 1150.88 615.392   5
  10 -10   4 1738.62 581.422   7
  10  10   4 1667.26 629.086   4
 -10 -10  -5 540.960 611.450  11
  10 -10   5 790.282 415.062   8
  10 -10   5 345.178 343.846   5
  10  10   5 329.574 369.182   4
  10 -10   6 1328.88 529.505   8
  10 -10   6 1475.53 589.390   5
 -10 -10  -6 498.531 691.842  11
  10  10   6 1440.34 520.285   4
  10 -10   7 208.757 351.236   8
  10  10   7-126.442 331.919   4
  10 -10   7 455.007 390.561   5
  10  10   8 393.863 361.879   4
  10 -10   8 245.718 86.8248   5
  10  10   9 118.565 222.215   4
  10 -10   9-79.8595 158.064   5
  10 -12  -5 132.386 216.898   7
  10 -12  -4 2537.84 573.589   7
  10 -12  -3 2661.55 591.830   7
 -10 -12   3 2606.88 608.450  11
  10 -12  -2 418.919 272.402   7
 -10 -12   2 168.548 308.788  11
  10 -12  -1 2767.47 605.358   7
 -10 -12   1 2823.34 712.916  11
 -10 -12   0 1467.49 481.364  11
 -11  -1  23 49.6844 206.009   8
 -11  -1  23 114.622 200.284   9
 -11   1  23 218.198 449.634   9
 -11  -1  22 2721.70 702.181   8
 -11   1  22 939.143 1041.95   9
 -11  -1  22 1672.25 977.990   9
 -11  -1  21 384.764 589.015   9
 -11   1  21-417.882 142.917   9
 -11  -1  20 394.880 593.321   9
 -11   1  20 1042.20 596.442   9
  11  -1 -20 615.026 370.789   6
 -11  -1  19 33.1599 376.329   9
  11   1 -19-740.842 713.221   6
  11  -1 -19-1488.70 417.201   6
  11   1 -18 1584.94 632.576   6
  11  -1 -18 2142.92 1442.63   6
  11   1 -17 13825.2 2811.06   6
  11  -1 -17 13937.6 2975.98   6
  11  -1 -16 2644.38 1331.26   6
  11   1 -16 1121.21 547.824   6
 -11  -1  15 14020.2 3577.32   1
 -11   1  15 11310.2 3274.90   1
  11   1 -15 13688.8 2611.97   6
  11  -1 -15 10921.1 2578.79   6
  11   1 -14 13675.7 2476.48   6
  11  -1 -14 14661.2 2445.42   6
 -11   1  14 15543.0 2421.72   4
 -11  -1  14 18010.7 4002.96   1
 -11   1  14 14794.1 3531.27   1
 -11   1  13-18.4062 258.437   4
 -11   1  13 536.614 941.125   1
  11   1 -13 447.598 601.025   6
  11  -1 -13 766.490 589.061   6
 -11  -1  13-24.8289 1125.47   3
 -11   1  12 11399.2 1955.64   4
 -11   1  12 18085.5 3716.51   1
  11  -1 -12 16920.4 2412.28   6
  11   1 -12 17713.6 2486.72   6
 -11  -1  12 15082.6 3722.30   3
  11   1 -11-71.6738 311.731   6
  11  -1 -11 473.750 628.448   6
 -11   1  11-235.069 672.291   4
 -11  -1  11-498.377 611.946   3
 -11   1  11 977.379 1033.40   3
 -11   1  11-160.642 733.810   1
 -11  -1  10 3535.21 1960.09   3
 -11   1  10 3371.96 1537.42   3
 -11   1  10 2468.83 1608.32   1
 -11  -1   9 7801.02 2396.08   3
 -11   1   9 6657.19 1961.14   3
 -11  -1   8 2268.96 1401.50   3
 -11   1   8 940.537 313.485   3
 -11   1   7 5052.83 1056.41   3
 -11  -1   7 13667.4 3820.52   3
 -11  -1   6 26204.1 4085.89   3
 -11   1   6 29824.9 4160.20   3
  11  -1  -5 40955.0 3500.96   2
 -11  -1   5 38560.9 5153.41   3
 -11   1   5 37277.4 4365.78   3
 -11   1   4 1393.43 869.791   3
 -11  -1   4 1813.59 1320.69   3
  11  -1  -4 1638.90 648.843   2
  11  -1  -3 12683.6 2200.08   2
 -11  -1   3 11643.1 2895.71   3
 -11   1   3 12960.6 2491.00   3
 -11  -1   2 1714.71 1404.28   3
 -11   1   2 2479.28 1188.23   3
  11  -1  -2 1239.68 798.296   2
 -11  -1   1 2438.00 1243.61   3
 -11   1   1 2130.46 1130.80   3
  11  -1  -1 2411.13 888.724   2
 -11  -1   0 259.098 1460.72   3
  11  -1   0-267.056 692.688   2
  11  -1   1 48330.7 4956.47   2
 -11  -1  -1 38771.2 5705.28   3
  11  -1   2 51836.4 5264.15   2
 -11  -1  -2 46052.4 6583.75   3
 -11  -1  -3 986.259 1395.45   3
  11  -1   3 2900.10 1244.37   2
 -11  -1  -4-638.229 729.104   3
  11  -1   4 2762.46 2035.37   2
  11   1   5 1555.85 769.939   5
  11  -1   5 985.887 269.082   5
  11  -1   5 1782.53 1355.21   2
 -11  -1  -5 458.877 1002.04   3
  11  -1   5-71.9462 258.085  10
  11   1   5 791.583 732.621  10
  11  -1   5 2064.71 1516.24   9
  11   1   5 3001.40 916.094   9
  11   1   6-183.962 294.581  10
  11  -1   6 1785.23 977.936   9
  11   1   6-163.173 304.135   9
  11  -1   6 829.105 684.057  10
  11   1   6 1084.57 567.279   5
  11  -1   6 984.422 261.334   5
 -11  -1  -6 731.385 1177.98   3
  11  -1   6 938.929 685.950   2
  11   1   7 2573.91 1395.58  10
  11  -1   7 5308.74 1506.19   9
  11   1   7 6554.02 1628.58   9
  11  -1   7 3872.59 1634.42  10
  11   1   7 7186.63 1423.58   5
  11  -1   7 8118.85 1638.34   5
  11   1   8 205.442 590.429  10
  11  -1   8 436.962 796.594   9
  11   1   8 1696.78 707.321   9
  11  -1   8-196.624 580.567  10
  11   1   8 1882.19 708.380   5
  11  -1   8 1975.17 927.109   5
  11   1   9 756.694 743.957  10
  11  -1   9 2086.14 1102.61   9
  11   1   9 2078.25 1015.39   9
  11  -1   9 580.481 801.459  10
  11   1   9 2588.16 800.339   5
  11  -1   9 2340.15 857.199   5
  11   1  10 2463.31 945.500  10
  11  -1  10 1945.10 837.659   9
  11   1  10 2289.70 1170.29   9
  11  -1  10 1824.84 699.424  10
  11   1  10 1627.63 855.455   5
  11  -1  10 1035.68 518.124   5
  11   1  11 1849.55 706.117  10
  11  -1  11 3059.49 1325.41   9
  11   1  11 3034.32 1197.12   9
  11  -1  11 1798.15 763.194  10
  11   1  11 1877.03 709.164   5
  11  -1  11 2444.49 926.656   5
  11  -1  12 1097.26 984.896   9
  11   1  12 1388.15 826.404   9
  11   1  12 227.894 513.804  10
  11  -1  12 302.827 855.799  10
  11   1  12-143.537 251.127   5
  11  -1  12 1696.00 1036.59   5
  11  -1  13 1269.04 689.014   9
  11   1  13 671.587 592.718   9
  11  -1  13 1760.17 799.421   5
  11   1  13 181.975 413.829  10
  11  -1  13 1399.87 810.427  10
  11  -1  14-4.86335 527.742   9
  11   1  14 236.404 659.896   9
  11  -1  14 533.979 450.320   5
  11  -1  14 20.2079 381.377  10
  11   1  14 1094.26 833.560  10
  11  -1  15 208.214 325.530  10
  11   1  15-101.659 148.196  10
  11  -1  15-67.6702 642.803   9
  11   1  15-132.241 374.940   9
  11   1  16-193.017 183.504  10
 -11   3  23 574.168 361.006   9
 -11  -3  22 1023.52 481.289   8
 -11   3  22 1934.18 530.821   9
 -11  -3  21 522.802 378.177   8
 -11   3  21 904.753 339.016   9
 -11  -3  20 616.184 510.044   8
  11  -3 -20-67.1068 414.477   6
 -11   3  20-498.225 564.530   9
 -11  -3  20 122.615 559.939   9
 -11  -3  19 341.503 240.821   8
 -11  -3  19 418.515 730.239   9
  11  -3 -19 596.172 512.236   6
  11   3 -19-311.536 153.820   6
 -11  -3  18 1383.20 733.641   8
 -11  -3  18 691.202 310.791   9
  11   3 -18 192.386 747.472   6
  11  -3 -18 1838.23 1367.47   6
 -11   3  18 191.623 228.144   4
 -11  -3  17 6916.86 1655.90   9
  11   3 -17 5711.78 1949.65   6
  11  -3 -17 4894.72 1719.67   6
 -11   3  17 4567.06 1265.24   4
  11  -3 -16 12714.0 2702.82   6
  11   3 -16 12403.1 2533.77   6
 -11   3  16 14408.6 2337.09   4
  11   3 -15 50189.5 4929.60   6
  11  -3 -15 52869.9 5366.20   6
 -11   3  15 51915.9 4451.62   4
 -11   3  14 63.3589 214.008   4
  11   3 -14 894.379 468.331   6
  11  -3 -14 261.127 445.957   6
 -11  -3  14 441.091 1013.90   3
 -11   3  14 866.415 877.381   1
 -11   3  13 32385.5 3308.84   4
 -11  -3  13 38613.9 6103.10   3
  11  -3 -13 40411.7 4105.06   6
  11   3 -13 34224.3 3688.34   6
 -11   3  13 37053.6 5126.95   1
 -11   3  12 14.4174 393.606   4
  11  -3 -12 772.441 704.397  11
  11   3 -12 1195.77 1031.15   6
  11  -3 -12-233.479 477.970   6
 -11  -3  12 605.555 1451.27   3
 -11   3  11 9363.75 1680.07   4
  11   3 -11 13267.0 2113.81   6
 -11  -3  11 11177.7 3240.83   3
  11  -3 -11 10768.9 1730.42  11
  11   3 -10 10238.4 1726.61   6
 -11  -3  10 7741.68 2542.41   3
  11  -3 -10 8018.30 1442.43  11
 -11  -3   9 7378.31 2600.25   3
  11   3  -9 7013.71 1506.34   6
  11  -3  -9 6456.49 1290.76  11
 -11  -3   8 3875.12 2368.67   3
 -11  -3   7 6012.69 2407.16   3
  11  -3  -7 4982.24 1524.71   2
  11  -3  -6 15556.8 2715.50   2
 -11  -3   6 15106.2 3736.18   3
 -11  -3   5 2130.69 1568.34   3
  11  -3  -5 963.435 774.310   2
 -11  -3   4 9377.56 2976.67   3
  11  -3  -4 9828.13 2102.83   2
 -11  -3   3 1679.73 1084.78   3
  11  -3  -3 42.1645 224.327   2
  11  -3  -2 36698.3 4230.59   2
 -11  -3   2 39916.3 6538.92   3
 -11  -3   1 3669.01 1933.67   3
  11  -3  -1 2930.71 1243.20   2
 -11  -3   0 714.833 1136.43   3
  11  -3   0 1089.26 522.668   2
  11  -3   1 25617.0 3793.76   2
 -11  -3  -1 23407.5 5230.44   3
 -11  -3  -2 12255.9 4137.27   3
  11  -3   2 13283.9 3198.86   2
  11  -3   3 6298.55 2138.70   2
  11  -3   3 6932.30 1369.68   5
  11  -3   3 4106.96 1680.14  10
  11  -3   3 6686.40 1297.81   7
  11   3   3 7302.15 1360.71   7
 -11  -3  -3 7985.07 3117.84   3
  11  -3   4 3775.11 1491.87   2
  11  -3   4 2185.61 1428.35  10
  11  -3   4 4262.78 1197.41   5
  11  -3   4 3999.68 962.201   7
  11   3   4 4888.48 1095.66   7
 -11  -3  -4 3903.89 2346.85   3
  11  -3   5 11073.7 2346.15  10
  11   3   5 16942.8 2156.55   7
  11  -3   5 19353.8 2235.92   7
  11  -3   5 15429.9 2266.63   9
  11  -3   5 16129.6 3725.12   2
 -11  -3  -5 13158.9 4867.09   3
  11  -3   5 17354.5 2253.85   5
  11  -3   6 20032.8 3171.09  10
  11  -3   6 21937.8 2776.84   9
  11   3   6 24008.2 2506.54   7
 -11  -3  -6 20535.6 5682.80   3
  11  -3   6 19368.1 4519.00   2
  11  -3   6 23412.8 2655.41   5
  11  -3   7 912.882 1194.55   9
  11  -3   7 225.405 616.582  10
  11  -3   7 485.083 403.308   5
 -11  -3  -7-1325.62 1942.38   3
  11  -3   7 834.946 944.811   2
  11   3   7 228.505 722.214   1
  11  -3   8 1264.88 820.973   9
  11   3   8-166.532 641.574   9
  11  -3   8-278.941 530.826  10
  11  -3   8 501.003 497.823   5
 -11  -3  -8 145.869 1318.75   3
  11   3   8 369.169 1160.72   1
  11  -3   8-217.566 496.547   2
  11  -3   9 1747.64 591.237  10
  11  -3   9 149.658 289.411   9
  11   3   9 1511.19 700.355   9
  11  -3   9 1478.51 553.898   5
  11  -3  10 6063.22 1493.26  10
  11   3  10 4373.54 1249.06  10
  11  -3  10 2046.39 1463.42   9
  11   3  10 5890.59 1524.66   9
  11  -3  10 6867.96 1457.49   5
  11  -3  11-1368.50 678.839  10
  11   3  11-99.7921 474.729  10
  11  -3  11-119.701 501.123   9
  11   3  11-219.934 341.608   9
  11  -3  11 668.089 520.212   5
  11  -3  12 938.343 705.485   9
  11  -3  12 2692.57 931.408   5
  11   3  13 1167.00 688.724  10
  11   3  13-326.032 379.157   9
  11  -3  13 960.478 465.623   5
  11   3  14 833.386 521.419  10
  11  -3  14 2121.12 730.526   5
  11  -3  15 5922.12 950.039   5
  11   3  15 3632.33 1000.37  10
  11   3  16-2.25578 302.579  10
 -11   5  21 16401.0 1627.47   9
 -11   5  20 505.413 402.828   9
 -11  -5  20 361.456 79.7846   8
 -11  -5  19 612.105 290.822   8
  11  -5 -19 588.039 857.885   6
 -11   5  19 725.146 370.926   9
 -11  -5  18 1928.35 651.080   8
 -11   5  18 574.151 675.681   4
  11   5 -18 1117.47 763.793   6
  11  -5 -18 1959.74 1149.97   6
 -11   5  18 1786.20 835.534   9
 -11   5  17 141.631 717.607   4
  11  -5 -17 828.964 784.064   6
  11   5 -17 380.556 525.262   6
 -11  -5  17 451.370 314.754   8
 -11   5  16 1771.49 731.562   4
  11  -5 -16 2625.25 1286.71   6
  11   5 -16 2085.90 988.816   6
 -11   5  15 756.475 492.418   4
  11  -5 -15 733.480 865.884   6
  11   5 -15 1019.00 940.022   6
 -11   5  14 2627.91 879.260   4
  11  -5 -14 4372.32 1502.89   6
  11   5 -14 2831.12 1145.40   6
  11  -5 -14 3094.50 960.237  11
  11   5 -13 44924.7 4415.92   6
  11  -5 -13 42757.5 3682.66  11
  11  -5 -12 9200.64 1697.83  11
  11   5 -12 8325.79 1771.16   6
 -11  -5  12 9010.58 2823.44   3
  11  -5 -11 5365.92 1437.68  11
  11   5 -11 5984.20 1539.47   6
 -11  -5  11 4075.60 1777.15   3
  11  -5 -10 5770.85 1262.59  11
  11   5 -10 5137.89 1371.26   6
 -11  -5  10 5215.70 2405.45   3
  11  -5  -9 2259.83 982.475  11
 -11  -5   9 2054.23 1401.17   3
  11   5  -9 3056.61 1130.37   6
  11  -5  -8 1916.61 1501.13   2
  11  -5  -8 2181.44 771.462  11
  11   5  -8 2149.79 855.517   6
 -11  -5   8 651.068 789.745   3
 -11  -5   7 6811.28 2770.55   3
  11  -5  -7 6347.76 2293.24   2
  11  -5  -7 6743.28 1349.33  11
  11   5  -7 6167.20 1778.11   7
  11   5  -7 8610.68 1634.34   6
 -11  -5   6 1924.97 1734.12   3
  11  -5  -6 2440.25 698.970  11
  11  -5  -6 3590.76 1629.70   2
  11   5  -6 3438.44 1214.09   7
  11   5  -6 2862.34 937.763   6
 -11  -5   5 4969.84 1975.27   3
  11  -5  -5 8009.67 1528.98   8
  11  -5  -5 7110.90 1257.98  11
  11  -5  -5 7729.51 2724.68   2
  11   5  -5 7298.02 1841.85   7
  11   5  -5 7928.43 1470.46   6
 -11  -5   4 1267.92 1223.89   3
  11  -5  -4 1839.85 935.711   8
  11  -5  -4 2789.64 1593.75   2
  11  -5  -4 924.499 426.324  11
  11   5  -4 1348.62 795.345   7
  11   5  -4 1610.95 810.314   6
 -11  -5   3 860.322 1249.25   3
  11  -5  -3 995.967 1377.02   2
  11  -5  -3 2821.56 830.633  11
  11   5  -3 621.219 655.554   7
  11   5  -3 413.144 542.914   6
 -11  -5   2 1842.78 2031.57   3
  11  -5  -2 3081.33 1298.91   2
  11  -5  -2 3243.44 822.038  11
  11   5  -2 4071.70 1251.15   7
  11   5  -2 4366.62 1206.42   6
  11  -5  -1 1680.71 658.515  11
  11   5  -1 1226.14 554.102   7
  11  -5  -1 874.522 856.118   2
 -11  -5   1 1563.11 1465.73   3
  11  -5   0 1263.73 754.543   5
  11   5   0 355.080 324.243   7
  11  -5   0-54.5240 741.511   2
 -11  -5   0-1132.92 1467.00   3
  11  -5   1 4675.37 1083.02   5
  11   5   1 4793.83 1300.05   7
  11  -5   1 3231.18 1715.11   2
 -11  -5  -1 2816.13 1594.31   3
  11  -5   2 1333.23 617.386   5
  11   5   2 1009.84 587.195   7
  11  -5   2 1196.14 1203.20   2
 -11  -5  -2-1352.85 1823.36   3
  11  -5   3 2937.65 943.553   5
  11  -5   3 2519.95 872.962   7
  11   5   3 2558.24 994.093   7
  11  -5   3 1658.76 1088.71   2
 -11  -5  -3 2500.16 2501.89   3
  11  -5   4 2251.15 857.206   5
 -11  -5  -4 765.612 1008.22   3
  11   5   4 2135.89 949.008   7
  11  -5   4 1453.13 601.698   7
  11  -5   4 771.179 832.727   2
  11  -5   5 1224.75 731.386   5
 -11  -5  -5-575.906 1182.44   3
  11   5   5 1512.00 746.776   7
  11  -5   5 1618.64 694.795   7
  11  -5   5 2143.61 1438.01   2
  11  -5   6 7111.86 1691.44   5
  11   5   6 6209.44 1375.65   7
 -11  -5  -6 8337.85 4240.84   3
  11  -5   6 7848.19 1468.86   7
  11  -5   6 6405.92 2467.14   2
  11  -5   7 82327.7 5257.13   5
  11   5   7 85214.7 4955.71   7
  11  -5   8 5001.06 1295.33   5
  11   5   8 5475.78 1138.31   4
  11  -5   9 170.491 218.974   5
  11   5   9 542.496 376.883   4
  11  -5  10-10.3935 167.691   5
  11   5  10 36.4930 77.8800   4
  11  -5  11 6200.90 1324.93   5
  11   5  11 6336.37 1122.22   4
  11   5  12 622.283 405.785   4
  11  -5  12 470.354 349.430   5
  11   5  12 245.780 427.517  10
  11  -5  13 5642.43 1153.02   5
  11   5  13 2803.60 898.111  10
  11  -5  14 6893.47 1125.84   5
  11   5  14 4873.51 1094.89  10
  11  -5  15 503.354 307.022   5
  11   5  15 186.023 94.6670  10
  11  -7 -18 627.962 603.217   6
  11  -7 -17 417.333 585.146   6
  11   7 -17 1543.13 950.457   6
  11  -7 -16 645.991 414.531   6
  11   7 -16 252.399 216.221   6
  11  -7 -15 4668.22 1606.99   6
  11   7 -15 4817.87 1350.79   6
  11   7 -14 8022.56 2128.63   6
  11  -7 -14 6661.12 1403.95  11
  11   7 -13-325.866 582.841   6
  11  -7 -13-34.0030 529.895  11
  11   7 -12 1896.48 1154.17   6
  11  -7 -12 844.696 292.336  11
  11  -7 -11 12718.1 2042.55  11
  11   7 -11 15460.9 2540.67   6
  11  -7 -10 22711.3 2684.59  11
  11   7 -10 25008.7 3186.64   6
  11  -7  -9 4387.44 1144.47  11
  11   7  -9 4170.45 1270.55   6
  11  -7  -8 4169.43 1043.56  11
  11   7  -8 5088.67 1364.51   6
  11  -7  -7 5594.95 1435.83  11
  11   7  -7 4014.35 1596.28   7
  11  -7  -7 3684.58 2119.61   2
 -11  -7   7 4867.09 2321.44   3
  11   7  -7 5070.83 1376.41   6
  11  -7  -6 1422.27 277.121  11
  11  -7  -6 3894.65 2538.77   2
  11   7  -6 2245.47 960.904   7
  11   7  -6 1376.58 577.828   6
 -11  -7   6 2212.95 1306.19   3
  11  -7  -5 62580.4 4515.50  11
  11  -7  -5 62062.9 4936.93   8
  11   7  -5 55493.7 5303.07   7
  11   7  -5 60055.2 4554.13   6
  11  -7  -5 70738.6 8935.02   2
 -11  -7   5 58309.6 8924.24   3
  11  -7  -4 5366.75 1306.85  11
  11  -7  -4 4697.54 1410.01   8
  11   7  -4 3953.07 1361.69   7
  11  -7  -4 3309.98 1804.49   2
 -11  -7   4 3509.88 2541.30   3
  11   7  -4 4763.75 1295.12   6
  11  -7  -3-28.8750 366.837  11
  11  -7  -3 551.187 1067.48   2
  11  -7  -3-232.820 492.762   8
  11   7  -3 50.8692 306.590   7
  11   7  -3 394.093 453.685   6
 -11  -7   3-1136.94 723.499   3
  11  -7  -2 22211.4 2514.80  11
  11  -7  -2 19598.7 2579.23   8
  11   7  -2 19576.4 2978.98   7
  11   7  -2 19645.3 2508.83   6
  11  -7  -2 19937.4 4922.52   2
 -11  -7   2 15288.4 4825.63   3
  11  -7  -1 1892.52 974.164  11
  11  -7  -1-70.4379 111.416   2
  11   7  -1 1228.58 726.880   6
 -11  -7   1 1049.88 888.447   3
  11   7  -1 1447.85 728.019   7
  11  -7  -1 1085.22 815.794   8
  11  -7   0 5063.35 2082.17   2
  11   7   0 5595.32 1611.62   7
  11  -7   0 3563.68 1073.58   8
  11   7   0 4386.69 1190.06   6
 -11  -7   0 2302.75 2333.36   3
  11   7   1-587.468 331.299   7
  11  -7   1 95.4931 680.762   8
 -11  -7  -1-210.006 385.030   3
  11  -7   1 1514.73 805.281   5
  11  -7   1 620.688 1057.99   2
  11  -7   2 8970.49 1661.79   5
  11  -7   2 8821.56 1565.26   8
  11   7   2 8570.55 1736.79   7
  11  -7   3 2780.72 876.483   5
  11  -7   3 3510.72 929.635   8
  11   7   3 2060.49 684.683   7
  11  -7   4 1703.71 678.364   7
  11  -7   4 2000.03 823.745   5
  11   7   4 1949.88 822.582   7
  11  -7   4 3177.11 1105.22   8
  11  -7   5 2619.92 1116.92   5
  11   7   5 2497.27 990.709   7
  11  -7   5 2201.15 729.243   8
  11  -7   5 2159.02 810.695   7
 -11  -7  -5 2612.26 1069.77  11
  11   7   6 15432.2 2115.65   7
  11  -7   6 14798.1 1892.29   7
  11  -7   6 17307.7 2443.31   5
  11  -7   6 15698.8 2008.35   8
  11   7   7 674.026 327.933   7
  11   7   7 957.019 489.175   4
  11  -7   7 1081.89 441.228   5
  11   7   8 922.989 476.335   4
  11  -7   8 522.021 605.362   5
  11   7   9 1130.81 521.558   4
  11  -7   9 670.693 549.398   5
  11   7  10-946.732 498.669   4
  11  -7  10 274.624 333.613   5
  11   7  11-92.7278 296.115   4
  11  -7  11-320.341 175.357   5
  11  -7  12 1248.63 409.595   5
  11   7  12 1056.06 360.767   4
  11   7  12 758.536 457.368  10
  11  -7  13 502.876 242.188   5
  11   7  13 464.473 276.740  10
  11  -9 -16 3055.19 844.756   6
  11  -9 -15 150.845 324.270   6
  11   9 -15 137.136 286.750   6
  11  -9 -14 138.024 282.479   6
  11   9 -14 345.499 457.148   6
  11   9 -13 522.010 447.192   6
  11  -9 -13-41.7394 81.5886  11
  11   9 -12 64.5816 289.480   6
  11  -9 -12 482.698 373.088  11
  11   9 -11 2544.88 983.599   6
  11  -9 -11 404.554 611.847  11
  11   9 -10 7271.89 1654.91   6
 -11  -9  10 6509.43 1149.76  11
  11   9  -9 7636.14 1651.20   6
 -11  -9   9 6027.07 1207.79  11
  11  -9  -9 6308.72 1336.38  11
  11   9  -8 1760.50 771.446   6
  11  -9  -8 449.581 207.361  11
  11   9  -7 2078.11 1005.12   6
  11  -9  -7 2687.17 868.046  11
  11   9  -6 4527.14 1214.25   6
  11  -9  -6 5413.08 1288.83  11
  11   9  -5 1379.18 679.743   6
  11  -9  -5 4499.14 1906.66  11
  11  -9  -4 22193.6 2555.35  11
  11   9  -4 20177.0 2476.54   6
  11  -9  -3 253.435 451.854   8
  11  -9  -3 547.493 365.767  11
  11   9  -3 216.123 170.995   6
  11  -9  -2 662.954 617.070   8
  11  -9  -2 1143.11 549.530  11
  11   9  -2 671.614 509.720   6
  11  -9  -1 360.566 557.644   8
  11   9  -1 604.517 587.383   6
  11  -9   0 244.112 589.827   8
 -11  -9   0-955.441 577.496  11
  11   9   0 103.071 213.117   6
  11  -9   1 5599.34 1324.02   8
  11   9   1 4790.59 1094.29   6
 -11  -9  -1 4161.45 1324.46  11
  11  -9   2 1074.62 572.662   8
  11  -9   2 1275.85 488.588   5
 -11  -9  -2 629.127 658.574  11
  11  -9   3 48.7393 140.827   8
  11  -9   3 275.882 207.031   5
  11  -9   3 575.568 264.443   7
 -11  -9  -3 678.161 674.907  11
  11  -9   4 1263.88 709.618   8
  11  -9   4 1456.34 546.200   5
  11  -9   4 2249.76 757.918   7
 -11  -9  -4 1858.70 846.717  11
 -11  -9  -5 3122.13 1524.83  11
  11  -9   5 4363.81 1126.16   8
  11  -9   5 5426.29 1175.76   5
  11  -9   5 5421.99 953.216   7
  11   9   5 5722.65 1262.47   4
  11  -9   6 1403.18 573.355   5
 -11  -9  -6 1255.42 1088.10  11
  11   9   6 2617.55 850.313   4
  11  -9   6 1676.70 748.090   8
  11  -9   7-269.545 68.8677   8
  11  -9   7-300.064 398.062   5
  11   9   7 174.421 307.565   4
  11  -9   8 1255.20 627.251   5
  11   9   8 1123.69 518.576   4
  11  -9   9 1297.30 453.729   5
  11   9   9 1681.43 583.248   4
  11   9  10 314.050 226.295   4
  11  -9  10-52.1759 200.960   5
  11   9  10-389.373 316.117  10
  11  11 -10 1212.84 369.576   6
  11 -11 -10 1123.54 458.050   6
  11 -11 -10 1353.17 484.910  11
  11 -11  -9 712.164 368.641  11
  11  11  -9 298.580 266.581   6
  11 -11  -8-113.956 217.640  11
  11  11  -8 109.050 170.186   6
  11 -11  -8 239.303 157.493   7
  11 -11  -7 21.2448 132.309  11
 -11 -11   7 434.190 275.434  11
  11  11  -7 3.92490 113.969   6
  11 -11  -7 86.1667 172.277   7
  11 -11  -6 553.013 267.961  11
 -11 -11   6 773.591 336.516  11
  11  11  -6 118.133 181.986   6
  11 -11  -6 396.800 291.783   7
  11 -11  -5 2317.68 651.342  11
 -11 -11   5 2679.67 686.634  11
  11 -11  -5 1784.89 566.096   7
  11  11  -5 2456.95 655.217   6
  11 -11  -4 627.981 215.356  11
 -11 -11   4 591.985 358.018  11
  11  11  -4 432.890 268.955   6
  11 -11  -3 1290.45 409.139  11
 -11 -11   3 340.648 299.754  11
  11 -11  -3 464.375 336.583   7
 -11 -11   2 48.5204 245.942  11
  11 -11  -2 398.187 275.936   7
 -11 -11   1 622.838 776.878  11
  11 -11  -1 2123.43 654.564   7
 -11 -11   0 524.969 504.312  11
  11 -11   0-75.4143 97.9441   7
 -11 -11  -1 290.887 596.045  11
  11  11   1 609.299 697.876   4
  11 -11   1 2147.23 588.346   7
 -11 -11  -2 150.936 430.803  11
  11  11   2-2.15296 181.062   4
  11 -11   2-220.272 186.073   7
  11  11   3-21.7874 262.541   4
 -11 -11  -3 163.991 201.495  11
  11  11   4 1298.94 756.464   4
 -12   0  23-236.356 261.698   8
 -12   0  23-74.0657 190.970   9
 -12   0  22 2826.23 1334.66   9
 -12   0  21-274.780 324.438   9
  12   0 -20 932.566 912.175   6
 -12   0  20-101.309 418.671   9
  12   0 -19-249.769 567.396   6
  12   0 -18 8194.96 2344.48   6
  12   0 -17 322.120 460.701   6
  12   0 -16 17937.7 3003.69   6
 -12   0  15-643.828 294.950   1
  12   0 -15 808.795 815.236   6
 -12   0  14 4078.63 1756.60   1
  12   0 -14 3479.69 1271.26   6
 -12   0  13 249.828 773.907   1
  12   0 -13-102.861 218.773   6
  12   0 -12 56193.2 4473.50   6
 -12   0  12 51441.5 6683.32   1
 -12   0  12 56108.4 6909.70   3
 -12   0  11 295.104 656.967   3
  12   0 -11-732.345 609.649   6
 -12   0  10 9228.08 2619.05   3
  12   0 -10 10689.0 1819.03   6
 -12   0   9 2920.08 1720.10   3
 -12   0   8 763.948 853.940   3
 -12   0   7-64.8427 259.726   3
 -12   0   6 659.584 646.983   3
 -12   0   5-1189.53 968.445   3
 -12   0   4 519.392 1227.36   3
  12   0  -3 747.727 511.331   2
 -12   0   3-201.825 802.752   3
  12   0  -2 1179.58 678.095   2
 -12   0   2 616.370 193.972   3
  12   0  -1 123.791 52.4108   2
 -12   0   1-909.482 806.830   3
  12   0   0 220.751 255.322   2
 -12   0   0-706.450 1032.50   3
  12   0   1-193.530 587.661   2
 -12   0  -1 416.026 996.327   3
  12   0   2 1862.30 992.543   2
  12   0   3-985.303 689.258   5
  12   0   4 124.159 506.080   5
  12   0   4-47.9006 286.129  10
  12   0   4 1084.65 907.031   9
  12   0   4-704.477 579.116   7
  12   0   5 234.112 373.508   5
  12   0   5-58.8636 326.704   7
  12   0   5 316.231 502.654  10
  12   0   5 9.05401 276.957   9
  12   0   6 14005.4 2582.64   9
  12   0   6 15254.8 1849.85   7
  12   0   6 8376.08 2244.29  10
  12   0   6 14189.6 2166.25   5
  12   0   7-294.050 592.435  10
  12   0   7-724.337 496.364   9
  12   0   7 160.096 392.081   5
  12   0   8 10854.3 2274.75   9
  12   0   8 8715.70 1662.75   5
  12   0   9 1014.98 908.179   9
  12   0   9 160.637 294.224   5
  12   0   9 372.766 597.942  10
  12   0  10 25837.6 3427.09   9
  12   0  10 24192.9 2892.96   5
  12   0  10 21064.9 2781.31  10
  12   0  11 288.192 639.636   9
  12   0  11 877.947 577.719   5
  12   0  11 500.499 504.077  10
  12   0  12 3926.90 1028.73   5
  12   0  12 2980.50 1237.64  10
  12   0  13 463.696 46.8449   9
  12   0  13 405.567 518.733   5
  12   0  14 1295.76 647.948  10
  12   0  14 2159.59 911.731   9
  12   0  15 20.7082 201.632  10
 -12   2  23 203.183 360.885   9
 -12  -2  22-458.561 349.044   8
 -12   2  22 154.207 218.777   9
 -12  -2  22 138.018 237.386   9
 -12  -2  21 521.377 307.920   8
 -12  -2  21-82.9179 507.152   9
 -12   2  21 564.087 504.207   9
 -12  -2  20 1902.48 686.329   8
  12  -2 -20 2179.10 1162.65   6
  12   2 -20 2577.71 1341.98   6
 -12  -2  20 1089.22 927.121   9
 -12   2  20 914.014 390.106   9
  12   2 -19 480.460 68.7412   6
 -12  -2  19-94.2645 24.6004   9
  12   2 -18 3715.53 1216.42   6
  12  -2 -18 3863.22 1717.91   6
 -12  -2  18 1352.08 1089.65   9
  12   2 -17 4268.40 1452.98   6
  12  -2 -17 2887.85 1428.56   6
  12   2 -16 17113.4 2858.07   6
  12  -2 -16 17615.4 3087.45   6
  12  -2 -15 20657.1 3168.30   6
  12   2 -15 18032.4 2817.32   6
 -12   2  15 19708.6 3887.38   1
  12  -2 -14 139.382 212.993   6
  12   2 -14 964.051 830.109   6
 -12  -2  14-68.3711 737.296   3
 -12   2  14 1188.47 971.653   1
  12  -2 -13 14474.1 2364.12   6
  12   2 -13 14173.7 2328.95   6
 -12  -2  13 13131.8 3522.55   3
 -12   2  13 14580.4 3341.05   1
  12   2 -12 19076.1 2563.02   6
  12  -2 -12 18405.4 2570.84   6
 -12  -2  12 17665.1 4163.63   3
 -12   2  12 19907.7 3777.05   1
  12  -2 -11 18946.2 2507.06   6
  12   2 -11 19104.3 2453.95   6
 -12  -2  11 17796.2 4053.05   3
 -12   2  11 21153.4 3690.87   1
  12  -2 -10 1011.23 642.462   6
  12   2 -10 1229.10 732.135   6
 -12  -2  10-470.390 1156.20   3
 -12   2  10 902.891 524.635   1
 -12   2   9 16464.0 3117.31   1
 -12  -2   9 14467.0 3750.52   3
  12  -2  -9 15960.2 2261.07   6
  12   2  -9 13837.1 2214.35   6
 -12  -2   8 3091.07 2212.26   3
 -12   2   8 1297.55 1300.12   3
 -12  -2   7 187.011 261.381   3
 -12   2   7 1081.74 877.130   3
 -12   2   6 805.210 1005.99   3
 -12  -2   6 612.100 596.589   3
 -12  -2   5 7562.68 2758.69   3
  12  -2  -5 6000.74 1611.21   2
 -12  -2   4 1124.97 1334.39   3
  12  -2  -4 1228.69 865.906   2
 -12  -2   3 5099.98 2490.98   3
  12  -2  -3 4865.70 1422.24   2
  12  -2  -2 38373.6 4332.27   2
 -12  -2   2 38155.4 6148.17   3
  12  -2  -1 30571.6 3982.26   2
 -12  -2   1 32607.5 5678.77   3
 -12  -2   0 15284.1 4052.38   3
  12  -2   0 16325.0 2968.37   2
 -12  -2  -1 1502.58 1297.20   3
  12  -2   1 2595.26 1505.52   2
  12   2   2 13438.7 1748.67   7
  12  -2   2 12325.9 1856.27   7
  12   2   2 12860.6 1859.66   5
  12  -2   2 14958.8 1974.66   5
 -12  -2  -2 10685.0 3638.55   3
  12  -2   2 15136.5 3095.37   2
 -12  -2  -3 1324.94 1610.28   3
  12  -2   3 978.641 1012.01   2
  12  -2   3 1053.05 923.941  10
  12  -2   3 293.685 457.926   5
  12   2   3 218.208 348.879   7
  12  -2   3 672.751 660.952   7
  12   2   3 61.0046 482.968   5
 -12  -2  -4 1149.47 749.733   3
  12  -2   4 80.8329 414.191  10
  12  -2   4 2173.55 1390.94   2
  12  -2   4 2266.13 835.971   5
  12   2   4 2073.88 627.546   7
  12  -2   4 3015.83 911.841   7
  12   2   4 1466.56 629.409   5
 -12  -2  -5-664.174 958.589   3
  12  -2   5 515.266 760.384  10
  12   2   5 204.874 420.917   9
  12  -2   5 646.554 222.173   9
  12  -2   5 154.899 1141.69   2
  12  -2   5-85.8442 311.307   5
  12   2   5 1034.60 344.494   7
  12  -2   5-17.9795 437.249   7
  12   2   5 8.56006 461.769   5
 -12  -2  -6 1946.01 828.866   3
  12  -2   6 2378.30 1364.56   2
  12   2   6 1881.34 796.532   9
  12  -2   6 1459.46 588.231   9
  12  -2   6 1534.83 1221.93  10
  12  -2   6 2781.19 1105.90   5
  12   2   6 2195.59 653.993   7
  12   2   6 2278.63 758.800   5
  12  -2   7 5979.30 1904.56  10
  12  -2   7 10067.5 1763.55   5
  12   2   7 4746.61 1812.58  10
  12  -2   7 9960.86 2041.49   9
  12   2   7 9972.77 1987.88   9
  12  -2   7 8780.79 2791.35   2
  12   2   7 7963.42 1663.65   5
  12   2   8 287.449 433.945  10
  12  -2   8 858.528 1005.44   9
  12   2   8 533.057 956.814   9
  12  -2   8 1540.97 906.720  10
  12   2   8 921.990 624.652   5
  12  -2   8-720.399 621.806   5
  12  -2   9-330.205 619.772  10
  12   2   9 1201.93 776.020  10
  12  -2   9 873.439 450.334   9
  12   2   9 1113.34 757.801   9
  12  -2   9 546.258 374.819   5
  12  -2  10 3348.26 1107.77  10
  12   2  10 2134.37 872.217  10
  12  -2  10 3018.21 1200.10   9
  12   2  10 3272.25 760.728   9
  12  -2  10 3136.23 1041.30   5
  12   2  11 7374.06 1591.15  10
  12  -2  11 8952.88 2246.96   9
  12   2  11 10494.8 2024.48   9
  12  -2  11 7413.28 1691.02  10
  12  -2  11 9674.36 1811.05   5
  12  -2  12-59.8304 362.005  10
  12   2  12 45.8574 196.390  10
  12   2  12-78.2662 340.735   9
  12  -2  12-3.61769 379.481   9
  12  -2  12 464.200 408.510   5
  12  -2  13 518.703 353.409   5
  12   2  13 1149.71 548.065  10
  12  -2  13 548.678 597.302  10
  12  -2  14 2033.94 755.519   5
  12   2  14 798.829 532.557  10
  12   2  15 76.0266 201.230  10
  12   2  16 435.979 278.617  10
 -12   4  22 5199.13 856.598   9
 -12   4  21-482.878 494.360   9
  12  -4 -20 883.083 777.556   6
 -12   4  20 1763.76 654.569   9
 -12  -4  19-282.291 30.9642   8
  12  -4 -19 265.998 81.4600   6
  12   4 -19-211.864 630.432   6
 -12   4  19-0.85456 615.258   9
 -12  -4  18 2584.87 706.077   8
  12   4 -18 3767.17 1271.37   6
  12  -4 -18 2106.96 930.164   6
  12  -4 -17-255.771 351.124   6
  12   4 -17 693.102 425.877   6
  12  -4 -16 260.704 107.575   6
  12   4 -16 607.700 999.165   6
 -12   4  16 32.2894 412.843   4
  12   4 -15 28652.0 3635.09   6
  12  -4 -15 33636.6 4027.86   6
 -12   4  15 25323.8 2845.94   4
  12   4 -14 342.016 290.342   6
  12  -4 -14 179.771 293.192   6
 -12   4  14-268.427 281.399   4
  12  -4 -13 10042.8 1949.85   6
  12   4 -13 11861.8 2187.70   6
 -12  -4  13 11400.1 3286.50   3
 -12   4  13 8945.97 1630.04   4
 -12  -4  12 880.355 1319.13   3
  12   4 -12 173.494 498.277   6
  12  -4 -12 693.169 148.319   6
  12  -4 -12 309.797 250.219  11
 -12  -4  11 40.6622 643.837   3
  12   4 -11 374.959 68.7072   6
  12  -4 -11 493.340 376.549  11
 -12  -4  10 2027.32 1990.10   3
  12   4 -10 1729.09 824.801   6
  12  -4 -10 947.420 247.339  11
 -12  -4   9 267.522 996.369   3
  12   4  -9 1361.49 657.910   6
  12  -4  -9 312.201 268.560  11
 -12  -4   8 146.119 646.112   3
  12  -4  -8 495.824 387.806  11
  12  -4  -8 494.090 78.3137   7
  12   4  -8 467.777 393.324   6
 -12  -4   7 1137.69 1265.18   3
  12  -4  -7 174.574 244.885  11
  12   4  -7-801.594 691.066   7
  12   4  -7 228.012 280.070   6
  12  -4  -7-601.453 760.055   2
 -12  -4   6 41.9213 541.050   3
  12  -4  -6 2265.74 988.146   2
  12  -4  -6 2932.65 859.524  11
  12   4  -6 2575.36 936.231   7
  12   4  -6 2212.28 789.094   6
  12  -4  -5 29465.4 2643.67  11
  12   4  -5 25549.4 2955.15   7
  12   4  -5 30106.4 2834.84   6
  12  -4  -5 31194.0 4326.90   2
 -12  -4   5 27115.5 5926.17   3
 -12  -4   4 6400.08 2831.47   3
  12  -4  -4 6267.42 1199.25  11
  12   4  -4 6236.79 1581.87   7
  12   4  -4 5822.42 1179.70   6
  12  -4  -4 6122.23 1981.70   2
  12  -4  -3 5963.67 1170.36  11
  12   4  -3 5672.26 1354.94   7
 -12  -4   3 3884.51 1913.31   3
  12  -4  -3 5038.56 1780.10   2
  12  -4  -2 5686.08 1111.64  11
  12  -4  -2 7502.77 2161.43   2
  12   4  -2 6796.33 1455.01   7
 -12  -4   2 7135.62 3433.22   3
  12  -4  -1 11459.6 2699.72   2
  12   4  -1 11420.6 1844.69   7
  12  -4  -1 9910.34 1636.67   7
  12  -4  -1 10939.2 1426.69  11
 -12  -4   1 10032.1 3681.32   3
  12  -4   0 2487.83 813.166   5
  12   4   0 2127.36 714.715   7
  12  -4   0 2248.69 875.013   7
  12  -4   0 2771.55 1308.70   2
 -12  -4   0 1151.61 1640.76   3
  12  -4   1 1883.27 932.648   5
  12  -4   1 1815.75 687.916   7
  12   4   1 1235.45 531.525   7
  12  -4   1 1550.11 1296.68   2
 -12  -4  -1 2043.78 1771.65   3
  12  -4   2 2814.77 869.485   5
  12  -4   2 1882.20 744.496   7
  12   4   2 1703.32 766.361   7
  12  -4   2 2352.37 1607.77   2
 -12  -4  -2 3122.30 2393.92   3
  12  -4   3 1280.89 626.793   5
  12   4   3 1140.32 666.316   7
  12  -4   3 942.132 636.958   7
  12  -4   3 1446.84 1316.13   2
 -12  -4  -3 1780.34 2014.57   3
  12  -4   4-432.837 715.321   5
 -12  -4  -4-1259.48 1113.89   3
  12  -4   4-662.738 416.527   7
  12   4   4 414.398 166.441   7
  12  -4   4-218.359 800.126   2
  12  -4   5 7651.30 1526.96   5
  12  -4   5 7824.29 1602.01   7
 -12  -4  -5 5026.36 3139.54   3
  12   4   5 6997.70 1548.41   7
  12  -4   5 7893.27 2623.61   2
  12   4   6 58360.3 4126.18   7
  12  -4   6 60930.2 3956.75   7
  12  -4   6 57153.5 4316.93   5
  12  -4   6 54855.4 7031.90   2
 -12  -4  -6 40721.3 8792.72   3
  12  -4   7 483.942 531.534   5
  12   4   7 237.840 254.904   4
  12   4   7 153.356 214.268   7
  12  -4   8-108.086 436.028   5
  12   4   8 417.249 254.455   4
  12  -4   9 7532.42 1586.04   5
  12   4   9 6954.37 1246.87   4
  12   4  10 1328.61 944.713  10
  12  -4  10 2936.53 946.122   5
  12   4  11-606.957 596.547  10
  12  -4  11-269.465 155.398   5
  12   4  12 703.016 622.770  10
  12  -4  12 37.2628 459.105   5
  12   4  13 938.858 662.980  10
  12  -4  13 1626.76 495.359   5
  12   4  14 489.746 406.008  10
  12  -4  14 780.676 331.061   5
  12   4  15 38.5114 213.642  10
  12  -4  15 28.0073 183.457   5
  12  -6 -19-25.3527 130.159   6
  12  -6 -18-66.6416 372.353   6
  12   6 -18 346.463 683.810   6
  12  -6 -17 1007.35 697.992   6
  12   6 -17-29.7376 246.017   6
 -12   6  17 380.173 1261.65   9
  12  -6 -16 3798.66 1470.60   6
  12   6 -16 2978.51 1325.14   6
  12  -6 -15 2459.61 1056.30   6
  12   6 -15 4110.15 1660.15   6
  12  -6 -14 6644.29 2216.85   6
  12   6 -14 3556.55 1263.92   6
  12  -6 -14 5837.06 1769.39  11
  12   6 -13-656.649 309.554   6
  12  -6 -13-103.019 362.535  11
  12   6 -12 38304.0 3937.30   6
  12  -6 -12 35225.7 3324.42  11
  12   6 -11 1913.64 1019.05   6
  12  -6 -11 553.476 502.063  11
  12   6 -10 1161.30 681.354   6
  12  -6 -10-229.598 391.679  11
  12  -6  -9 15078.6 2266.78  11
  12   6  -9 16007.2 2379.52   6
 -12  -6   9 15862.8 4289.35   3
  12  -6  -8 31394.9 3206.49  11
  12   6  -8 29169.3 3903.08   7
  12   6  -8 29565.8 3222.75   6
 -12  -6   8 29516.5 6031.36   3
  12  -6  -7 7057.26 2679.84   2
  12  -6  -7 5273.81 1415.67  11
  12   6  -7 4826.22 1681.31   7
 -12  -6   7 3571.29 2025.00   3
  12   6  -7 5626.02 1378.70   6
  12  -6  -6 461.099 417.463   2
  12  -6  -6 1022.20 652.073  11
  12   6  -6 1114.97 1091.36   7
  12   6  -6 679.449 364.616   6
 -12  -6   6-370.052 678.527   3
  12  -6  -5 17322.9 2455.40  11
  12  -6  -5 13579.0 3792.16   2
  12   6  -5 10641.2 2228.10   7
  12   6  -5 13011.7 2122.15   6
 -12  -6   5 12128.5 4381.71   3
  12  -6  -4 4114.44 1162.93  11
  12  -6  -4 4809.20 1316.27   8
  12  -6  -4 6551.65 2426.88   2
  12   6  -4 4928.42 1317.21   7
 -12  -6   4 4165.21 2749.35   3
  12   6  -4 4520.10 1144.04   6
  12  -6  -3 1447.96 772.849  11
  12  -6  -3 872.453 793.487   8
  12  -6  -3 1792.92 1220.31   2
  12   6  -3 1376.12 907.683   7
  12   6  -3 1374.86 770.959   6
 -12  -6   3 369.507 352.800   3
  12  -6  -2 21397.8 2509.12  11
  12  -6  -2 22080.2 2604.74   8
  12   6  -2 24586.4 3253.42   7
  12   6  -2 21948.6 2675.28   6
 -12  -6   2 18251.2 5521.36   3
  12  -6  -2 26566.5 4831.17   2
  12  -6  -1 823.958 680.576  11
  12   6  -1-345.704 342.555   6
  12  -6  -1 1012.54 768.843   8
  12   6  -1 328.483 571.460   7
 -12  -6   1-904.407 1294.85   3
  12  -6  -1-76.6403 832.925   2
  12   6   0 7699.83 1807.67   7
 -12  -6   0 5224.55 3420.58   3
  12  -6   0 8097.23 1510.84   5
  12  -6   0 7661.79 2529.53   2
  12   6   1 7943.45 1820.37   7
 -12  -6  -1 3650.61 1945.20   3
  12  -6   1 5379.12 2268.18   2
  12  -6   1 6298.87 1365.22   5
  12  -6   2 1922.29 514.520   5
 -12  -6  -2 3685.32 3165.32   3
  12   6   2 2533.41 1062.26   7
  12  -6   2 2177.21 867.321   7
  12  -6   2 1835.54 1053.43   2
  12  -6   3 6130.76 1445.38   7
  12   6   3 5284.04 1295.84   7
  12  -6   3 6417.46 1517.90   5
  12  -6   4-237.739 320.083   7
  12  -6   4 474.189 463.721   5
  12   6   4 520.146 594.699   7
  12  -6   5 7391.12 1548.90   5
  12   6   5 7839.45 1624.48   7
  12  -6   5 7507.36 1903.14   7
  12  -6   6 34768.3 3530.15   5
  12   6   6 29038.1 3011.00   7
  12  -6   6 31028.6 2847.17   7
  12   6   7 4511.46 1368.28   4
  12  -6   7 5295.97 1277.28   5
  12   6   7 3913.76 965.886   7
  12   6   8-31.3577 20.1482   4
  12  -6   8 53.9294 371.841   5
  12   6   8 441.329 324.610   7
  12  -6   9 11398.4 1946.72   5
  12   6   9 11647.4 1627.09   4
  12   6  10 1288.82 557.136   4
  12  -6  10 561.107 503.510   5
  12   6  11 35.4441 292.231  10
  12   6  11 549.298 297.881   4
  12  -6  11 242.357 213.603   5
  12   6  12 3067.61 866.206  10
  12   6  12 3292.97 671.329   4
  12  -6  12 5145.81 1003.03   5
  12   6  13 1522.83 614.064  10
  12  -6  13 2868.68 661.261   5
  12   6  14 207.256 153.497  10
  12  -8 -17 971.702 645.810   6
  12   8 -17 736.747 474.543   6
  12  -8 -16 875.365 577.223   6
  12   8 -16 378.571 580.024   6
  12   8 -15 1127.64 755.606   6
  12  -8 -15 1336.79 703.018   6
  12   8 -14 123.203 414.111   6
  12  -8 -14 407.777 332.327   6
  12  -8 -13 71.6465 203.753  11
  12   8 -13 292.311 99.5535   6
  12  -8 -12 1138.52 686.126  11
  12   8 -12 221.606 190.390   6
  12  -8 -11 832.658 376.613  11
  12   8 -11 1819.42 903.413   6
  12   8 -10 10476.6 1926.68   6
  12  -8 -10 9859.21 1682.29  11
  12  -8 -10 9065.89 1496.24   7
  12  -8  -9 6462.44 1318.67  11
  12   8  -9 5082.99 1326.44   6
  12  -8  -8 1754.85 773.781  11
  12   8  -8 2192.31 1001.33   6
  12  -8  -7 1169.19 940.559  11
  12   8  -7-334.356 550.467   6
  12  -8  -6 5693.83 1351.14  11
  12   8  -6 3582.76 1104.20   6
  12   8  -6 4160.57 1376.29   7
  12   8  -5 27205.8 3539.22   7
  12   8  -5 29493.9 3149.15   6
  12  -8  -5 33149.3 3174.57  11
  12   8  -4-386.706 811.480   7
  12  -8  -4 12.9857 393.595   8
  12  -8  -4 155.158 182.516  11
  12   8  -4-440.146 274.584   6
  12   8  -3 1031.11 904.070   7
  12  -8  -3 0.43368 331.116   8
  12  -8  -3-3.98206 199.490  11
  12   8  -3 299.983 384.430   6
  12  -8  -2 18223.0 2661.86   8
  12   8  -2 20413.0 2545.33   6
  12  -8  -2 23760.3 2622.41  11
  12   8  -2 23913.9 3142.23   7
  12  -8  -1 3154.80 975.513   8
  12   8  -1 3422.88 943.885   6
  12  -8  -1 3880.19 1005.62  11
  12   8  -1 3838.03 1181.30   7
  12   8   0 21800.7 2881.44   7
  12   8   0 19760.2 2336.64   6
  12   8   1 429.585 495.265   7
  12  -8   1-17.6624 261.559   8
  12  -8   1 151.094 330.783   5
  12  -8   2 576.236 317.021   7
  12   8   2 916.666 707.364   7
  12  -8   2 1253.38 730.945   8
  12  -8   2 1164.74 581.130   5
  12  -8   3 6033.70 1302.03   8
  12   8   3 4579.77 1257.68   7
  12  -8   3 5591.86 1217.13   5
  12  -8   3 5091.45 1289.59   7
 -12  -8  -3 6130.53 1627.11  11
  12  -8   4 5219.27 1192.56   8
  12   8   4 4966.09 1218.88   7
  12  -8   4 5536.43 1223.09   7
 -12  -8  -4 5187.29 1387.01  11
  12  -8   4 5661.69 1356.90   5
  12  -8   5 733.217 421.094   7
  12  -8   5 601.726 495.072   5
 -12  -8  -5 2222.68 1375.10  11
  12  -8   6 941.096 607.524   5
  12   8   6 538.104 477.885   4
  12  -8   7 361.393 365.825   5
  12   8   7 951.109 447.448   4
  12  -8   8 5789.14 1203.94   5
  12   8   8 6015.06 1110.80   4
  12  -8   9 1844.97 656.387   5
  12   8   9 1638.49 500.233   4
  12   8  10 1052.12 438.835   4
  12  -8  10 1071.95 397.008   5
  12   8  10 780.748 421.076  10
  12  -8  11 72.2415 263.592   5
  12   8  11 609.539 435.762  10
  12 -10 -13 217.672 173.619   6
  12  10 -13 232.048 173.271   6
  12 -10 -12 306.310 277.146   6
  12  10 -12 190.343 187.582   6
  12 -10 -11 1430.18 819.828  11
  12 -10 -11 4258.80 919.869   6
  12  10 -11 4614.44 984.238   6
  12 -10 -10 26.7985 171.405  11
  12 -10 -10 310.081 62.3648   7
  12 -10  -9 5962.79 1046.97   7
  12  10  -9 6458.82 1258.94   6
  12 -10  -9 7693.60 1242.48  11
 -12 -10   9 6591.24 987.327  11
  12  10  -8 675.376 469.953   6
  12 -10  -8 107.515 202.516   7
 -12 -10   8 661.695 576.428  11
  12 -10  -8 70.3179 123.519  11
  12  10  -7 1472.60 550.231   6
  12 -10  -7 371.928 129.689   7
 -12 -10   7 915.262 497.306  11
  12 -10  -7 986.471 523.745  11
  12  10  -6 763.988 412.651   6
 -12 -10   6 816.948 530.779  11
  12 -10  -6-23.2088 98.1590  11
  12  10  -5 277.766 149.570   6
 -12 -10   5 616.907 378.899  11
  12 -10  -5 154.573 235.843  11
  12  10  -4 218.992 249.060   6
 -12 -10   4 578.936 200.298  11
  12 -10  -4 490.748 260.249  11
 -12 -10   3-792.152 451.379  11
  12 -10  -3-516.381 409.493  11
  12  10  -2 1095.75 543.211   6
  12 -10  -2 1952.84 700.345   7
 -12 -10   2 308.878 586.800  11
  12 -10  -2 1648.11 575.287  11
  12 -10  -1 168.016 297.702   7
 -12 -10   1 56.8022 222.293  11
  12 -10   0 1003.60 529.359   7
 -12 -10   0 314.397 791.767  11
  12 -10   0 344.187 330.991   8
  12 -10   1 4423.33 938.995   7
 -12 -10  -1 1243.78 1110.78  11
  12 -10   1 3416.35 879.772   8
  12 -10   2 1408.77 520.334   7
 -12 -10  -2 390.342 297.972  11
  12 -10   2 599.320 460.716   8
 -12 -10  -3-68.2016 268.509  11
  12 -10   3-199.685 370.014   8
  12 -10   3-167.591 131.114   7
  12  10   3 496.812 322.706   4
  12 -10   4 10232.5 1378.15   8
  12 -10   4 13177.3 1314.36   7
  12 -10   4 9252.63 1317.87   5
  12  10   4 13359.7 1578.29   4
  12  10   5 851.756 339.873   4
  12 -10   5 230.150 168.092   5
  12  10   6 172.164 242.406   4
  12  10   7 274.294 187.764   4
 -13   1  23 4674.49 1417.56   9
 -13  -1  22 74.3721 29.8442   8
 -13   1  22-158.981 428.437   9
 -13  -1  22 147.194 224.783   9
 -13  -1  21 1661.50 651.389   8
  13   1 -21 1094.85 734.745   6
 -13  -1  21 1311.85 832.358   9
 -13   1  21 279.726 668.649   9
  13   1 -20-430.516 903.985   6
  13  -1 -20 276.812 655.165   6
 -13  -1  20 283.360 510.498   9
 -13   1  20 37.6641 303.257   9
  13   1 -19 1668.67 1066.11   6
  13  -1 -19 794.206 543.909   6
  13  -1 -18 575.461 629.244   6
  13   1 -18 1160.99 561.993   6
  13  -1 -17 12382.2 2553.11   6
  13   1 -17 10716.4 2259.71   6
  13   1 -16 7205.42 1764.27   6
  13  -1 -16 8058.93 2020.49   6
  13   1 -15 87.9553 442.494   6
  13  -1 -15-53.5861 157.456   6
  13  -1 -14 2588.01 1116.57   6
  13   1 -14 2647.39 938.089   6
 -13  -1  14 1850.14 1399.72   3
 -13  -1  14 2747.52 2083.66   1
 -13   1  14 632.288 1165.79   1
  13   1 -13 19747.6 2721.24   6
  13  -1 -13 20376.9 2777.32   6
 -13  -1  13 19112.5 4212.40   3
 -13   1  13 18700.1 3967.46   1
  13  -1 -12 7022.63 1577.61   6
  13   1 -12 6556.38 1641.93   6
 -13  -1  12 5727.99 1990.58   3
 -13   1  12 6730.93 2349.62   1
  13  -1 -11 8122.07 1671.54   6
  13   1 -11 7199.17 1578.45   6
 -13  -1  11 7175.92 2704.05   3
 -13   1  11 6395.68 2147.27   3
 -13   1  11 8490.39 2574.94   1
  13   1 -10 17300.9 2187.26   6
  13  -1 -10 18068.6 2330.59   6
 -13   1  10 16324.8 3465.27   3
 -13  -1  10 15462.9 3586.80   3
 -13   1  10 17179.9 3619.46   1
 -13  -1   9-638.514 1200.65   3
 -13   1   9-328.332 773.412   3
  13  -1  -9 1022.70 553.261   6
  13   1  -9 351.612 316.377   6
 -13   1   8 30764.8 4545.53   3
 -13  -1   8 32443.1 5213.52   3
  13  -1  -8 31563.5 3044.58   6
  13   1  -8 31790.1 2995.46   6
 -13  -1   7 70124.9 7720.40   3
 -13   1   7 71862.3 7004.28   3
 -13  -1   6 14318.8 3622.98   3
 -13   1   6 13788.7 2907.30   3
 -13   1   5 43.8532 111.593   3
 -13  -1   5-1591.42 1177.90   3
 -13   1   4-51.2239 398.709   3
 -13  -1   4-32.9109 516.820   3
  13  -1  -4-263.963 531.180   2
  13  -1  -3 12141.7 2387.18   2
 -13  -1   3 10110.1 2925.55   3
  13  -1  -2 12125.1 2525.80   2
 -13  -1   2 10539.0 3190.16   3
 -13  -1   1 911.336 1290.73   3
  13  -1  -1 981.936 847.955   2
  13  -1   0 1290.25 753.742   2
  13   1   0 858.365 402.268   7
 -13  -1   0 2535.32 1896.88   3
  13   1   1 572.668 541.736   5
  13  -1   1-132.235 643.550   5
 -13  -1  -1 456.578 692.525   3
  13  -1   1 779.337 498.644   7
  13   1   1-17.9187 434.862   7
  13  -1   1 69.8386 425.330   2
  13  -1   2 19647.3 2427.05  10
  13   1   2 17064.5 2086.43  10
  13   1   2 19758.0 2213.43   7
  13  -1   2 21471.1 2424.53   7
  13   1   2 18852.9 2288.69   5
  13  -1   2 19334.5 2304.41   5
 -13  -1  -2 17855.8 4557.21   3
  13  -1   2 22308.5 3847.28   2
  13  -1   3 5218.34 1952.86   2
  13  -1   3 3295.21 1048.92  10
  13   1   3 3803.70 1094.22  10
  13   1   3 2430.76 932.120   5
  13  -1   3 2411.91 780.109   7
  13   1   3 3011.34 999.833   7
  13  -1   3 3558.98 978.084   5
  13  -1   4 21910.8 2741.13  10
  13   1   4 19096.0 2333.86  10
  13   1   4 23730.7 2480.69   7
  13  -1   4 25220.7 2632.38   7
  13  -1   4 24032.3 2644.35   5
  13   1   4 21691.6 2549.01   5
  13  -1   4 23074.0 4204.49   2
  13   1   5 516.433 80.6605  10
  13  -1   5 214.749 145.652  10
  13  -1   5 265.676 478.180   5
  13   1   5 315.826 494.074   7
  13  -1   5 891.343 610.751   7
  13   1   5 611.697 150.479   5
  13   1   6 606.878 753.801  10
  13  -1   6 612.159 615.587  10
  13  -1   6 3218.03 976.548   5
  13  -1   6 3494.14 1057.98   7
  13   1   6 3745.91 986.657   7
  13   1   6 3581.94 1187.01   5
  13  -1   7 3211.85 1184.97   5
  13  -1   7 627.408 884.132  10
  13   1   7 936.597 1078.34  10
  13   1   7 3991.91 1553.23   9
  13  -1   7 2250.37 866.466   9
  13   1   7 1842.95 831.520   5
  13  -1   8 1487.66 765.054   5
  13  -1   8 2155.47 1129.20  10
  13   1   8 1543.16 656.973  10
  13   1   8 2113.11 755.426   9
  13  -1   8 1246.28 954.628   9
  13   1   8 1385.45 711.710   5
  13  -1   9 1648.01 648.328   5
  13  -1   9 300.815 242.357  10
  13   1   9 1218.25 746.768   5
  13   1   9 2682.33 849.033  10
  13   1   9 2623.75 1160.63   9
  13  -1   9 2125.87 1125.05   9
  13  -1  10 4001.33 1290.93  10
  13   1  10 3653.99 1284.19  10
  13   1  10 3964.75 1249.41   5
  13  -1  10 4732.33 1268.84   5
  13   1  10 4997.15 1520.80   9
  13  -1  10 4575.83 1559.43   9
  13   1  11 4960.01 1423.06  10
  13  -1  11 3658.21 1213.23  10
  13  -1  11 7448.99 1420.89   5
  13  -1  12 1651.71 878.627  10
  13   1  12 750.952 456.823  10
  13  -1  12 2341.63 759.232   5
  13   1  13-39.9911 375.928  10
  13  -1  13 160.595 272.306   5
  13   1  14 66.5791 184.934  10
  13   1  15-298.594 122.498  10
 -13   3  22-180.471 386.765   9
  13  -3 -21 409.091 373.521   6
 -13   3  21 1385.68 611.902   9
  13  -3 -20 320.764 353.703   6
  13   3 -20-425.739 650.629   6
 -13   3  20 999.833 669.869   9
  13   3 -19-171.029 739.175   6
  13  -3 -19 691.102 699.880   6
  13  -3 -18 11734.6 2521.88   6
  13   3 -18 12152.5 2599.17   6
  13  -3 -17 291.479 409.937   6
 -13  -3  17 594.387 575.665   9
  13   3 -16-853.018 676.112   6
  13  -3 -16-321.524 528.503   6
  13  -3 -15 1589.94 758.672   6
  13   3 -15 1386.71 753.984   6
  13   3 -14 6935.10 1666.80   6
  13  -3 -14 6671.62 1681.87   6
 -13  -3  13-429.647 797.508   3
  13   3 -13-377.123 113.440   6
  13  -3 -13-72.1583 331.793   6
  13  -3 -12 38547.3 3880.16   6
  13   3 -12 41794.1 3820.80   6
 -13  -3  12 42624.6 6799.96   3
  13  -3 -11 28331.8 3280.89   6
  13   3 -11 27788.0 3022.05   6
 -13  -3  11 28064.9 5401.24   3
  13  -3 -10 24000.3 2934.16   6
  13   3 -10 23368.2 2722.37   6
 -13  -3  10 24330.9 5184.96   3
  13  -3  -9 31160.6 3163.03   6
  13   3  -9 31486.0 2957.23   6
 -13  -3   9 31200.5 5731.43   3
 -13  -3   8 557.991 1255.23   3
  13  -3  -8 417.175 339.430   7
  13   3  -8 487.263 382.899   6
  13  -3  -8-270.517 205.712   6
  13  -3  -8-47.8534 422.259  11
 -13  -3   7 2233.46 1321.21   3
  13   3  -7 1268.26 674.928   7
  13  -3  -7 2053.49 650.506   7
  13   3  -7 1412.29 625.284   6
  13  -3  -7 2841.74 888.754   6
  13  -3  -7 1518.91 518.615  11
 -13  -3   6-1050.47 581.064   3
  13  -3  -6 420.054 499.474  11
  13  -3  -6-159.631 227.915   7
  13   3  -6 213.003 403.485   7
  13   3  -6 593.872 629.317   6
 -13  -3   5 5090.40 2533.86   3
  13  -3  -5 5112.63 1109.78  11
  13   3  -5 4932.37 1217.02   7
  13  -3  -5 4451.05 1021.64   7
  13   3  -5 4499.65 1104.22   6
  13  -3  -5 6249.46 1820.71   2
  13  -3  -4 4098.36 1429.13   2
 -13  -3   4 5124.23 2625.86   3
  13  -3  -4 4289.79 1120.14   7
  13   3  -4 4258.57 1192.67   7
  13  -3  -3 681.745 709.162   2
  13   3  -3 1567.02 550.565   7
  13  -3  -3 891.608 377.482   7
 -13  -3   3 694.351 757.190   3
  13  -3  -2 9771.26 2362.36   2
 -13  -3   2 10026.8 3614.09   3
  13   3  -2 9872.62 1604.38   7
  13  -3  -2 10144.4 1610.95   7
  13  -3  -1-61.5601 161.063   2
  13  -3  -1-162.767 322.097   7
  13   3  -1 335.477 233.348   7
 -13  -3   1 152.679 169.565   3
  13  -3   0-409.885 1079.37   2
  13  -3   0 688.213 674.127   5
  13  -3   0 180.429 275.032   7
  13   3   0 373.972 244.207   7
 -13  -3   0-142.883 899.183   3
  13  -3   1 6511.07 1479.14  10
  13  -3   1 6628.54 1308.00   5
 -13  -3  -1 7330.78 3404.04   3
  13  -3   1 6340.12 1331.32   7
  13   3   1 7568.37 1456.75   7
  13  -3   1 6743.74 2299.90   2
  13  -3   2 10149.8 1742.32  10
  13  -3   2 10926.0 2960.94   2
  13   3   2 9680.66 1693.87   7
  13  -3   2 10407.4 1656.11   7
  13  -3   2 11542.9 2571.10   5
 -13  -3  -2 9153.98 3336.67   3
  13  -3   3 2667.73 1463.16  10
  13  -3   3 2643.03 991.812   5
  13  -3   3 2836.19 1655.89   2
  13  -3   3 1757.05 579.447   7
  13   3   3 2734.72 1017.34   7
 -13  -3  -3 1230.47 1136.49   3
  13  -3   4 1159.35 394.404  10
  13  -3   4 56.6670 398.619   5
  13  -3   4 1005.16 1109.25   2
  13  -3   4-89.8339 644.670   7
  13   3   4 708.279 639.939   7
 -13  -3  -4 1887.29 1442.36   3
  13  -3   5 125.373 345.753  10
  13  -3   5 190.771 343.330   5
  13  -3   5 943.225 1179.35   2
  13  -3   5 658.422 397.308   7
  13   3   5 380.504 258.843   7
 -13  -3  -5-244.607 1179.05   3
  13  -3   6-478.625 456.618  10
  13  -3   6 1076.28 1225.17   2
  13  -3   6 807.149 664.956   5
  13   3   6-93.3233 377.377   7
  13  -3   6 588.028 568.762   7
 -13  -3  -6-539.158 1428.13   3
  13  -3   7 201.800 230.104   5
  13  -3   7 932.181 706.574  10
  13   3   7 609.004 536.383   7
  13   3   7-645.396 540.831  10
  13   3   8 7321.27 1551.92  10
  13  -3   8 5506.75 1736.85  10
  13  -3   8 7239.39 1509.76   5
  13   3   9 856.371 806.216  10
  13  -3   9 967.643 752.580  10
  13  -3   9 683.657 459.759   5
  13   3  10 430.708 439.212  10
  13  -3  10 897.917 765.972   5
  13   3  11 602.310 680.958  10
  13  -3  11 1543.97 710.034   5
  13   3  12 1626.41 897.082  10
  13  -3  12 2962.46 864.455   5
  13   3  13 805.738 487.955  10
  13  -3  13 1540.86 505.516   5
  13   3  14 496.716 455.678  10
  13  -3  14 316.451 370.056   5
  13   3  15 503.891 320.251  10
  13  -5 -20-101.980 256.558   6
 -13   5  20-988.327 479.721   9
  13   5 -19 2584.80 1351.42   6
  13  -5 -19 2821.45 1144.75   6
 -13   5  19 5634.11 1145.74   9
  13   5 -18 2938.22 1170.71   6
  13  -5 -18 3267.07 1227.21   6
  13  -5 -17 68.2176 307.300   6
  13   5 -17 616.790 781.872   6
  13  -5 -16 1046.18 782.123   6
  13   5 -16 1782.53 1209.71   6
  13  -5 -15 12454.7 2333.99   6
  13   5 -15 12748.9 2212.48   6
  13  -5 -14 3502.05 1252.62   6
  13   5 -14 3274.42 1089.40   6
  13  -5 -13 14661.8 2436.72   6
  13   5 -13 15673.4 2468.58   6
  13  -5 -12 4856.14 1355.57   6
  13   5 -12 6295.15 1590.75   6
  13  -5 -12 5063.70 1308.87  11
  13   5 -11 6538.29 1512.38   6
  13  -5 -11 5968.35 1352.84  11
  13  -5 -10 651.712 490.277  11
  13   5 -10 233.344 482.135   6
 -13  -5  10-889.757 720.381   3
  13  -5  -9 21076.6 2492.39   7
  13  -5  -9 23141.9 2718.09  11
  13   5  -9 25891.9 3007.45   6
 -13  -5   9 24119.7 5486.76   3
 -13  -5   8 5036.93 2560.05   3
  13   5  -8 6475.74 1809.34   7
  13  -5  -8 5518.78 1249.26   7
  13   5  -8 6472.88 1501.59   6
  13  -5  -8 5055.29 1169.97  11
 -13  -5   7 1971.79 1491.77   3
  13  -5  -7 2349.55 867.449  11
  13   5  -7 1850.49 1202.28   7
  13  -5  -7 1865.30 736.769   7
  13   5  -7 2925.80 1095.34   6
  13  -5  -6 11700.0 1862.26  11
  13   5  -6 10427.8 2216.91   7
  13   5  -6 12135.4 1963.69   6
 -13  -5   6 9617.02 3883.99   3
  13  -5  -6 12692.7 3083.67   2
 -13  -5   5 6122.93 3282.64   3
  13  -5  -5 6107.76 1424.17  11
  13   5  -5 4816.57 1384.44   7
  13   5  -5 5959.14 1413.24   6
  13  -5  -5 5003.30 1757.09   2
 -13  -5   4 2277.09 519.556   3
  13  -5  -4 2693.27 940.518  11
  13   5  -4 2342.50 782.784   7
  13   5  -4 2507.99 922.145   6
  13  -5  -4 3075.92 1608.03   2
 -13  -5   3 1204.11 1508.97   3
  13  -5  -3 2197.78 828.869  11
  13   5  -3 2823.14 928.865   7
  13   5  -3 2810.55 1069.29   6
  13  -5  -3 1200.79 776.001   2
  13  -5  -2 953.788 299.104  11
  13  -5  -2 1702.20 1206.99   2
  13   5  -2 824.442 75.7156   7
  13  -5  -2 987.285 445.646   7
 -13  -5   2 408.393 2076.32   3
  13   5  -1 16593.4 2345.35   7
  13  -5  -1 15944.3 2189.38   7
  13  -5  -1 15725.4 1933.18  11
 -13  -5   1 13827.1 5032.18   3
  13  -5  -1 15413.0 3517.66   2
  13  -5   0 253.265 464.480   5
  13   5   0-437.729 503.059   7
  13  -5   0 119.242 469.703   7
  13  -5   0 443.575 767.067   2
 -13  -5   0 1660.05 1911.00   3
  13  -5   1 458.848 738.339   5
  13   5   1 734.068 634.392   7
  13  -5   1 312.879 205.959   7
  13  -5   1 321.699 753.505   2
 -13  -5  -1 463.523 799.488   3
  13  -5   2 4683.13 1416.77   5
  13  -5   2 2283.22 825.807   7
  13   5   2 3610.51 1078.63   7
  13  -5   2 3261.44 1775.05   2
 -13  -5  -2 1438.29 1792.93   3
  13  -5   3-121.404 249.255   5
 -13  -5  -3-1127.14 2331.90   3
  13   5   3 157.047 242.391   7
  13  -5   3 105.395 440.062   7
  13  -5   3 1731.39 2272.97   2
  13   5   4 19694.6 2495.27   7
  13  -5   4 18528.4 2295.00   7
  13  -5   4 19328.5 2569.06   5
  13  -5   5-479.818 400.666   7
  13  -5   5 474.051 373.255   5
  13   5   5 548.137 334.400   7
  13  -5   6 9072.15 1762.75   5
  13   5   6 7807.69 1594.62   7
  13  -5   6 9342.07 1588.06   7
  13  -5   7 8008.41 1602.38   5
  13   5   7 8006.19 1429.68   4
  13   5   7 7895.44 1513.23   7
  13  -5   8 394.969 498.751   5
  13   5   8 488.489 449.419   4
  13  -5   9 6699.83 1406.17   5
  13   5   9 6950.30 1192.60   4
  13   5   9 4698.31 1376.29  10
  13  -5  10 86.0326 326.344   5
  13   5  10 50.8652 311.690  10
  13  -5  11 3170.83 860.877   5
  13   5  11 1291.86 777.710  10
  13  -5  12 249.059 124.036   5
  13   5  12-436.459 312.405  10
  13  -5  13 6058.92 990.773   5
  13   5  13 3900.58 985.425  10
  13   5  14 75.5723 102.190  10
  13  -7 -18 677.781 577.769   6
  13   7 -18 659.811 379.777   6
  13  -7 -17 1571.07 836.374   6
  13   7 -17 848.554 776.116   6
  13  -7 -16 68.9789 210.138   6
  13   7 -16 467.069 328.875   6
  13  -7 -15-127.813 335.311   6
  13   7 -15 351.569 653.522   6
  13  -7 -14 335.922 254.567   6
  13   7 -14 406.166 438.068   6
  13   7 -13 5230.50 1641.32   6
  13  -7 -13 7234.51 1617.03   6
  13  -7 -13 3270.95 1361.63  11
  13   7 -12 4086.41 1246.42   6
  13  -7 -12 3974.94 1160.99  11
  13  -7 -11 19968.4 2397.60  11
  13   7 -11 19798.2 2610.46   6
  13  -7 -10 4413.74 1330.60  11
  13   7 -10 4874.78 1285.55   6
  13  -7 -10 3671.86 1005.38   7
  13  -7  -9 946.500 598.992  11
  13  -7  -9-37.7284 228.787   7
  13   7  -9 594.883 594.922   6
  13  -7  -8 176.758 373.725  11
  13   7  -8 496.567 320.424   6
  13   7  -8 738.536 764.174   7
  13  -7  -7 566.230 474.108  11
  13   7  -7 1772.13 684.166   6
  13   7  -7 1011.67 533.028   7
  13  -7  -6 389.885 722.533  11
  13   7  -6 199.601 337.281   6
  13   7  -6 295.595 446.330   7
  13   7  -5 26110.0 2924.95   6
  13  -7  -5 29418.0 3049.55  11
  13   7  -5 25437.4 3402.64   7
  13  -7  -4 650.646 327.753  11
  13   7  -4 877.788 582.744   6
  13   7  -4 1054.00 512.556   7
  13  -7  -3-41.4087 442.406   8
  13  -7  -3-261.323 510.218  11
  13   7  -3 995.599 443.734   6
  13   7  -3 721.642 738.743   7
  13  -7  -2 210.515 105.118   8
  13  -7  -2-34.1267 383.772  11
  13   7  -2 679.566 745.680   6
  13   7  -2-586.044 343.819   7
  13  -7  -1 2906.24 940.717   8
  13  -7  -1 2941.96 845.081  11
  13   7  -1 2833.15 1091.63   6
  13   7  -1 2655.74 980.650   7
  13   7   0 17128.0 2555.98   7
  13  -7   0 15491.4 2282.99   7
  13  -7   0 14655.4 2060.55   8
  13   7   1 492.764 423.985   7
  13  -7   1 594.330 539.568   5
  13  -7   1 186.563 284.143   7
  13   7   2 1305.05 733.815   7
  13  -7   2 1004.26 538.864   5
  13  -7   2 1856.43 847.669   7
  13   7   3 2141.90 872.493   7
  13  -7   3 1816.40 759.470   7
  13  -7   3 1905.81 478.115   5
  13   7   4 233.698 435.539   7
 -13  -7  -4 294.984 567.091  11
  13  -7   4 928.902 575.651   7
  13  -7   4 1152.25 817.775   5
  13  -7   5 819.605 307.570   7
  13  -7   5 762.018 446.895   5
  13   7   5 1022.79 520.415   7
  13   7   6 327.441 283.975   4
  13  -7   6 95.3603 548.208   5
  13   7   6 142.838 220.479   7
  13   7   7 421.672 482.944   4
  13  -7   7 7761.48 1932.31   5
  13  -7   8 3418.25 1019.19   5
  13   7   8 3434.15 865.833   4
  13  -7   9 7525.38 1378.16   5
  13   7   9 7571.32 1183.22   4
  13  -7  10-239.731 94.6528   5
  13   7  10-195.898 214.733   4
  13   7  10 145.048 184.895  10
  13  -7  11 2018.38 561.637   5
  13   7  11 957.905 491.178  10
  13  -7  12 309.120 257.507   5
  13   7  12 376.865 229.085  10
  13  -9 -15 23.4991 215.679   6
  13   9 -15 338.488 241.940   6
  13  -9 -14 61.7686 53.5332   6
  13   9 -14 6.25991 176.832   6
  13   9 -13 1241.27 608.517   6
  13  -9 -13 30.3646 19.2032   6
  13  -9 -12 4924.68 1105.65   6
  13   9 -12 4384.47 1104.43   6
  13   9 -11 143.222 285.709   6
  13  -9 -11-137.774 193.822  11
 -13  -9  10 3656.91 836.303  11
  13  -9 -10 2389.68 1020.70  11
  13   9 -10 4246.67 1001.93   6
  13  -9 -10 2870.00 874.464   7
  13   9  -9-258.794 232.684   6
  13  -9  -9 61.7100 84.0272   7
  13  -9  -8 4897.61 1123.35  11
  13   9  -8 5020.92 1183.70   6
  13  -9  -8 4643.46 998.600   7
  13  -9  -7 5218.48 1140.38  11
  13   9  -7 4250.13 1090.94   6
  13  -9  -7 3795.49 968.812   7
  13  -9  -6 3132.24 874.706  11
  13  -9  -6 2685.29 870.095   7
  13   9  -6 1995.92 712.068   6
  13   9  -5 7447.20 1390.19   6
  13  -9  -5 8856.52 1452.52  11
  13  -9  -5 8209.58 1512.07   7
  13  -9  -4 3223.84 780.973  11
  13   9  -4 2317.57 786.036   6
  13  -9  -4 3709.04 1035.10   7
  13  -9  -3 2202.28 719.114  11
  13   9  -3 2131.03 947.090   6
  13  -9  -3 1479.40 749.836   7
  13  -9  -2 5549.98 1048.89  11
  13   9  -2 3750.46 1021.77   6
  13  -9  -2 4708.47 1237.44   7
 -13  -9   1 535.903 887.629  11
  13   9  -1 2413.92 796.903   6
  13  -9  -1 3120.84 1041.58   7
  13  -9   0 3383.94 950.137   8
 -13  -9   0 610.751 982.479  11
  13  -9   0 3228.98 909.382   7
  13  -9   1 4645.35 1038.07   8
 -13  -9  -1 1911.56 1430.42  11
  13  -9   1 5440.19 1140.82   7
  13  -9   2 555.358 481.375   7
 -13  -9  -2 488.895 486.809  11
  13  -9   3 1422.67 397.069   7
 -13  -9  -3 421.945 790.427  11
  13  -9   3 1377.96 607.623   5
 -13  -9  -4 288.202 217.620  11
  13  -9   4 149.625 390.379   5
  13   9   4-409.694 395.356   4
  13  -9   4 159.970 160.803   7
  13  -9   5 19.3851 168.070   5
  13   9   5-80.0291 63.3704   4
  13  -9   6-127.003 162.720   5
  13   9   6 317.916 265.545   4
  13  -9   7 2648.39 687.894   5
  13   9   7 1662.28 587.775  10
  13   9   7 3253.39 673.733   4
  13  -9   8 406.697 213.857   5
  13   9   8 146.918 229.918  10
  13   9   8 610.695 259.892   4
  13  11  -8-239.376 182.144   6
  13  11  -7 1111.65 386.390   6
 -13 -11   6 355.833 173.529  11
  13 -11  -6 51.8572 138.438   7
  13  11  -6 136.022 168.392   6
 -13 -11   5-62.9982 54.4177  11
  13 -11  -5 263.721 137.611   7
 -13 -11   4 536.624 303.712  11
  13 -11  -4 545.034 245.092   7
 -13 -11   3-134.409 53.2656  11
  13 -11  -3 270.010 266.077   7
 -13 -11   2 3392.24 836.319  11
  13 -11  -2 2567.69 598.425   7
  13  11  -1-42.6910 130.339   4
  13 -11  -1 367.254 185.223   7
 -13 -11   0 428.458 338.197  11
  13 -11   0 920.156 385.775   7
  13  11   0 119.417 199.519   4
 -14   0  22 72.3456 398.733   9
 -14   0  22 980.757 348.631   8
  14   0 -21-588.873 602.340   6
 -14   0  21 245.581 456.971   9
  14   0 -20 464.888 773.656   6
 -14   0  20-141.163 222.120   9
  14   0 -19-324.144 529.501   6
  14   0 -18 2977.89 1329.21   6
  14   0 -17-1248.08 965.034   6
  14   0 -16-276.522 407.117   6
  14   0 -15 465.882 574.554   6
 -14   0  14 1608.90 1084.72   1
  14   0 -14 2544.68 1278.03   6
 -14   0  13 766.669 804.195   1
 -14   0  13 161.915 682.852   3
  14   0 -13-46.0127 307.657   6
  14   0 -12 10553.1 1936.30   6
 -14   0  12 13551.4 3425.65   1
 -14   0  11 104.544 301.000   3
  14   0 -11 428.567 365.678   6
 -14   0  10 10484.0 2997.89   3
  14   0 -10 14151.5 2069.21   6
  14   0  -9 532.487 518.824   6
 -14   0   9 1559.70 1230.89   3
  14   0  -8 9689.09 1742.39   6
  14   0  -8 9713.90 1593.21   7
 -14   0   8 11388.6 3083.04   3
  14   0  -7-111.133 362.559   6
  14   0  -7-12.3919 39.4464   7
 -14   0   7 584.302 829.717   3
  14   0  -6 1069.62 505.161   7
 -14   0   6 999.050 989.270   3
  14   0  -5-60.7832 345.037   7
 -14   0   5 93.3498 342.920   3
  14   0  -4 64725.9 4052.34   7
 -14   0   4 67440.9 7482.52   3
 -14   0   3-1420.81 1220.21   3
  14   0  -3 277.016 192.250   7
  14   0  -2 4307.77 1046.63   7
  14   0  -1 332.754 932.239   7
  14   0  -1 100.882 330.210   5
  14   0   0 36515.1 3068.23   5
  14   0   0 39923.3 3248.89   7
  14   0   1-32.4509 358.022  10
  14   0   1-573.851 659.287   5
  14   0   1 268.137 586.908   7
  14   0   2 3785.51 1072.29  10
  14   0   2 2770.39 625.440   5
  14   0   2 2991.29 870.667   7
  14   0   3 794.208 107.167  10
  14   0   3 59.9876 220.257   7
  14   0   3 1062.81 567.663   5
  14   0   4 36733.1 3506.72  10
  14   0   4 39400.3 3572.80   5
  14   0   4 39524.9 3375.47   7
  14   0   5 724.416 811.170  10
  14   0   5-205.267 289.366   5
  14   0   5-59.2851 392.789   7
  14   0   6 4231.32 1224.55  10
  14   0   6 2905.43 923.462   5
  14   0   6 2942.81 947.572   7
  14   0   7-467.531 471.001  10
  14   0   7 1302.69 976.408   5
  14   0   8 843.971 789.186  10
  14   0   8 115.904 287.176   5
  14   0   9 88.0004 422.205  10
  14   0   9 62.8455 267.299   5
  14   0  10 494.317 315.273  10
  14   0  10 898.422 420.020   5
  14   0  11 820.729 487.954  10
  14   0  11 75.4744 326.555   5
  14   0  12 3959.00 1204.49  10
  14   0  13-165.964 276.524  10
  14   0  14 598.847 452.760  10
 -14   2  22 1946.20 922.046   9
 -14  -2  21 1081.52 657.139   9
 -14   2  21 750.452 682.175   9
  14  -2 -21 781.207 733.027   6
  14   2 -21 675.625 644.772   6
 -14  -2  20 1931.94 1254.89   9
  14   2 -20 4433.08 1661.28   6
  14  -2 -20 2161.95 1036.57   6
 -14  -2  19-253.759 658.584   9
  14   2 -19 214.136 299.433   6
  14  -2 -19-140.042 365.330   6
  14   2 -18 2588.22 1133.47   6
  14  -2 -18 1702.07 1197.67   6
  14  -2 -17 747.859 645.654   6
  14   2 -17 680.403 694.277   6
  14   2 -16-247.862 629.310   6
  14  -2 -16 96.3833 208.292   6
  14   2 -15 1675.25 832.185   6
  14  -2 -15 1576.01 855.208   6
  14   2 -14 22656.6 2954.76   6
  14  -2 -14 19632.4 2779.62   6
 -14  -2  13 2781.58 1523.06   3
  14  -2 -13 4518.46 1304.42   6
  14   2 -13 5205.29 1422.90   6
 -14  -2  12 1460.95 1724.16   3
  14  -2 -12 2046.39 854.451   6
  14   2 -12 1127.71 598.077   6
 -14  -2  11 254.113 996.348   3
  14  -2 -11 303.383 123.098   6
  14   2 -11-308.038 454.351   6
 -14  -2  10-447.624 395.105   3
  14   2 -10 217.546 369.829   6
 -14  -2   9 4759.25 2279.78   3
  14  -2  -9 5452.71 1312.79   6
  14   2  -9 7554.42 1561.71   6
 -14  -2   8 7088.97 2759.19   3
  14  -2  -8 7835.13 1421.94   7
  14   2  -8 7786.29 1405.31   7
  14  -2  -8 10076.3 1764.20   6
  14   2  -8 9295.80 1623.38   6
  14  -2  -7 5012.31 1278.05   6
  14   2  -7 4380.98 1113.63   6
 -14  -2   7 3984.41 2128.02   3
  14  -2  -7 3598.20 957.749   7
  14   2  -7 4464.92 1194.70   7
  14   2  -6 6819.17 1454.17   6
  14  -2  -6 6444.39 1347.56   7
  14   2  -6 7685.95 1418.25   7
  14  -2  -6 7484.56 1559.29   6
 -14  -2   6 6823.10 2745.98   3
  14   2  -5 10062.1 1594.62   6
 -14  -2   5 6666.80 2747.22   3
  14   2  -5 9377.81 1584.54   7
  14  -2  -5 8755.45 1566.98   7
  14   2  -4-419.350 207.130   7
  14  -2  -4 252.340 409.537   7
 -14  -2   4-336.154 694.345   3
  14  -2  -3 12908.1 2706.21   2
 -14  -2   3 10451.5 3515.59   3
  14   2  -3 11950.8 1760.07   7
  14  -2  -3 11846.4 1863.02   7
 -14  -2   2 4140.36 2294.93   3
  14   2  -2 4575.39 1165.94   7
  14  -2  -2 5202.74 1237.56   7
  14  -2  -2 5561.59 1693.65   2
  14  -2  -1 4920.76 1165.96   5
 -14  -2   1 4018.30 2268.42   3
  14   2  -1 4791.66 1207.04   7
  14  -2  -1 4289.22 1107.18   7
  14  -2  -1 5167.08 1791.58   2
  14  -2   0 7430.60 2343.95   2
  14  -2   0 7942.63 1617.37  10
  14  -2   0 6931.38 1335.38   5
  14  -2   0 6960.69 1437.34   7
  14   2   0 7578.53 1449.89   7
 -14  -2   0 7063.25 2993.27   3
  14  -2   1 4951.09 1948.29   2
  14   2   1 6035.15 1274.43  10
  14  -2   1 5604.04 1242.95  10
  14  -2   1 5334.28 1204.16   5
  14  -2   1 6007.62 1397.78   7
  14   2   1 5576.06 1312.17   7
 -14  -2  -1 6087.26 3088.12   3
  14  -2   2 1351.08 1318.22   2
  14  -2   2-783.688 710.492  10
  14   2   2 586.959 479.843  10
 -14  -2  -2 1018.08 401.558   3
  14  -2   2 9.12598 212.979   7
  14   2   2 564.079 576.543   7
  14  -2   2 335.002 578.101   5
  14  -2   3 18150.7 2489.78  10
  14   2   3 16795.2 2221.08  10
  14   2   3 17852.3 2241.34   7
  14  -2   3 20321.4 2441.10   7
  14  -2   3 19481.3 2529.42   5
 -14  -2  -3 15903.3 4704.94   3
  14  -2   3 19056.7 3867.35   2
  14   2   4 3053.55 1050.28  10
  14  -2   4 4046.59 1821.50   2
  14  -2   4 5060.07 1322.71   5
  14  -2   4 5314.65 1182.17   7
  14   2   4 4612.90 1180.76   7
  14  -2   4 4737.82 1438.78  10
  14   2   5 184.066 481.742  10
  14  -2   5 708.250 1260.98   2
  14  -2   5-558.551 238.036   5
  14  -2   5 411.546 426.609   7
  14   2   5 489.740 371.239   7
  14  -2   5 195.598 1004.81  10
  14  -2   6-397.931 319.627   5
  14  -2   6-605.971 201.049  10
  14  -2   6-136.415 250.296   7
  14   2   6-116.169 472.431   7
  14   2   6 191.551 537.028  10
  14  -2   7-418.047 638.310   5
  14  -2   7-399.310 397.908  10
  14   2   7 73.4670 141.847   7
  14   2   7 204.638 164.611  10
  14   2   8 342.767 234.944  10
  14  -2   8 1026.89 202.385  10
  14  -2   8 266.710 329.702   5
  14   2   9 451.829 535.248  10
  14  -2   9 29.1974 227.578   5
  14  -2   9 534.912 373.199  10
  14  -2  10 1883.12 776.499   5
  14   2  10 767.897 524.605  10
  14  -2  10 810.859 704.770  10
  14   2  11 1530.16 970.605  10
  14  -2  11 1854.62 906.158  10
  14  -2  11 2911.99 823.635   5
  14   2  12 387.227 429.562  10
  14  -2  12 566.359 355.474   5
  14   2  13 869.239 531.408  10
  14  -2  13 1127.40 495.336   5
  14   2  14 1518.11 534.605  10
 -14   4  21 2294.56 568.080   9
 -14   4  20-530.813 370.383   9
  14  -4 -20-64.0890 197.453   6
  14  -4 -19 886.958 567.046   6
  14   4 -19-25.9281 480.765   6
  14  -4 -18 226.420 258.844   6
  14   4 -18 507.921 468.533   6
  14  -4 -17 711.473 620.032   6
  14   4 -17 299.824 536.031   6
  14  -4 -16 5691.77 1486.64   6
  14   4 -16 3813.09 1413.42   6
  14   4 -15 10997.8 2001.17   6
  14  -4 -15 10169.3 1971.52   6
  14   4 -14 792.874 453.092   6
  14  -4 -14 1009.85 731.043   6
  14   4 -13 2568.59 1032.28   6
  14  -4 -13 2806.71 1120.44   6
  14   4 -12 509.408 515.710   6
  14  -4 -12 619.976 525.946   6
  14   4 -11 4508.43 1405.89   6
  14  -4 -11 3619.51 1108.06   6
 -14  -4  11 2685.53 1722.17   3
  14   4 -10 2911.90 1089.22   6
  14  -4 -10 2451.62 1110.54   6
 -14  -4  10 942.864 608.884   3
  14  -4  -9 31220.8 3301.99   6
  14   4  -9 30465.4 3127.60   6
  14  -4  -9 30503.9 3006.95   7
 -14  -4   9 31679.6 6309.09   3
 -14  -4   8 8608.28 3375.84   3
  14   4  -8 7939.42 1951.64   7
  14  -4  -8 7092.88 1425.84   7
  14   4  -8 8584.68 1618.39   6
  14  -4  -8 7068.13 1447.75   6
  14  -4  -8 7407.31 1639.07  11
 -14  -4   7 5983.01 2741.08   3
  14   4  -7 6556.59 1701.50   7
  14  -4  -7 5063.15 1140.50   7
  14   4  -7 6834.30 1453.40   6
  14  -4  -7 6692.02 1331.32   6
  14  -4  -7 5951.71 1327.43  11
 -14  -4   6 6076.01 3099.77   3
  14  -4  -6 5128.46 1309.96  11
  14   4  -6 3868.08 1232.30   7
  14  -4  -6 4750.25 1175.79   7
  14   4  -6 5603.49 1256.14   6
 -14  -4   5 7151.19 3373.34   3
  14  -4  -5 8648.30 2299.79   2
  14  -4  -5 6689.34 1234.20  11
  14  -4  -5 6239.84 1408.70   7
  14   4  -5 6787.47 1494.95   7
  14  -4  -5 7121.25 1345.13   6
  14   4  -5 7436.96 1354.09   6
  14  -4  -4 1033.38 1041.18   2
  14   4  -4 1173.15 747.361   7
  14  -4  -4 256.923 261.646   7
 -14  -4   4-35.8629 646.190   3
  14   4  -4 512.039 160.267   6
 -14  -4   3 739.610 1572.22   3
  14  -4  -3 794.248 549.724   2
  14   4  -3 871.691 895.971   7
  14  -4  -3 1217.66 692.563   7
 -14  -4   2 686.891 1359.64   3
  14  -4  -2 925.143 855.330   2
  14   4  -2 827.072 594.264   7
  14  -4  -2 652.947 621.760   7
 -14  -4   1 3870.51 2799.48   3
  14   4  -1 1889.23 783.769   7
  14  -4  -1 2878.03 1016.69   7
  14  -4  -1 2227.33 1280.31   2
 -14  -4   0-1128.86 1490.53   3
  14  -4   0 1025.89 674.435   5
  14  -4   0 452.850 442.127   7
  14   4   0 673.316 631.442   7
  14  -4   0 809.571 638.043   2
 -14  -4  -1 7214.92 3426.30   3
  14  -4   1 8423.20 1679.37   7
  14   4   1 9264.81 1730.76   7
  14  -4   1 7894.19 2572.39   2
  14  -4   1 9467.96 1712.99   5
 -14  -4  -2 1385.95 1920.70   3
  14   4   2 1127.36 615.148   7
  14  -4   2 1251.20 458.271   7
  14  -4   2 1282.83 1158.24   2
  14  -4   2 1829.28 708.646   5
 -14  -4  -3 1886.96 619.434   3
  14   4   3 1064.67 294.906   7
  14  -4   3 303.523 29.5770   7
  14  -4   3 1020.79 1144.30   2
  14  -4   3 1819.38 877.632   5
  14  -4   4-396.535 255.465   5
  14  -4   4 266.875 288.465   7
  14   4   4 272.326 293.591   7
  14  -4   5 2824.52 998.129   5
  14  -4   5 2695.41 967.145   7
  14   4   5 2108.43 788.629   7
  14  -4   6-920.255 630.365   5
  14  -4   6 162.321 292.024   7
  14   4   6-487.314 454.002   7
  14   4   6 794.295 780.468  10
  14  -4   7 12140.1 1938.06   5
  14   4   7 8348.83 1905.53  10
  14   4   7 12612.1 1961.74   7
  14   4   8 18032.6 2523.42  10
  14  -4   8 22484.9 2689.85   5
  14  -4   9 1618.61 737.629   5
  14   4   9 1027.38 433.297  10
  14  -4  10-1.36373 406.649   5
  14   4  10 192.044 460.746  10
  14  -4  11 2670.74 784.885   5
  14   4  11 1699.51 908.028  10
  14  -4  12 2438.22 700.852   5
  14   4  12 1254.44 695.819  10
  14  -4  13-105.902 195.310   5
  14   4  13 395.067 272.648  10
  14   4  14 73.0465 159.097  10
  14   6 -19 4055.98 1086.34   6
  14  -6 -19 3588.05 1014.22   6
  14   6 -18 156.329 284.702   6
  14  -6 -18 59.6482 213.756   6
  14   6 -17 430.641 520.511   6
  14  -6 -17 171.993 356.091   6
  14  -6 -16 635.212 565.888   6
  14   6 -16 419.283 483.788   6
  14  -6 -15 387.400 57.2126   6
  14   6 -15 293.598 318.230   6
  14  -6 -14 666.005 630.706   6
  14   6 -14 1397.46 789.759   6
  14  -6 -13 72.5430 247.392   6
  14   6 -13-246.983 290.566   6
  14  -6 -12 7490.40 1679.33   6
  14   6 -12 7206.62 1536.07   6
  14  -6 -11 323.375 424.067   6
  14   6 -11 284.575 250.260   6
  14  -6 -11-257.587 93.7478  11
  14  -6 -10-231.940 537.299  11
  14  -6 -10 271.361 205.280   7
  14   6 -10 819.364 611.614   6
  14   6  -9 18038.7 2457.46   6
  14  -6  -9 17954.0 2467.52  11
  14  -6  -9 15180.8 2116.63   7
  14  -6  -8 3517.63 1091.79  11
  14  -6  -8 3033.72 941.145   7
  14   6  -8 4395.87 1162.04   6
  14   6  -8 3052.92 1150.83   7
  14  -6  -7 1349.70 571.036  11
  14  -6  -7 1079.40 595.561   7
  14   6  -7 1227.75 513.921   6
  14   6  -7 700.258 551.331   7
  14  -6  -6 3335.57 1132.38  11
  14  -6  -6 2843.51 1029.91   7
  14   6  -6 2863.24 1034.39   6
  14   6  -6 2497.29 1112.24   7
  14  -6  -5-203.114 189.096  11
  14  -6  -5 851.569 488.245   7
  14   6  -5 1421.19 665.106   6
  14   6  -5-257.812 179.707   7
  14   6  -4 10753.1 2018.64   7
  14  -6  -4 10375.9 1947.32   7
  14  -6  -4 10863.8 1754.00  11
  14   6  -4 11191.1 1864.53   6
  14   6  -3 37365.3 3839.25   7
  14  -6  -3 32140.1 3330.58   7
  14  -6  -3 32221.8 3167.60  11
  14   6  -3 35369.7 3253.20   6
  14   6  -2 62.4747 334.564   7
  14  -6  -2 778.569 450.395   7
  14   6  -1 367.300 260.629   7
  14  -6  -1 214.969 168.404   7
  14   6   0 6624.86 1532.62   7
  14  -6   0 6537.31 1436.44   7
  14   6   1 2275.53 944.472   7
  14  -6   1 2173.32 863.661   5
  14  -6   1 2297.53 1008.43   7
  14   6   2 967.602 631.940   7
  14  -6   2 925.397 649.691   5
  14  -6   2 58.4048 184.468   7
  14   6   3 869.852 577.205   7
  14  -6   3 1313.58 541.781   5
  14  -6   3 1859.89 766.131   7
  14   6   4 300.777 151.534   7
  14  -6   4 405.436 334.188   5
  14  -6   4 904.265 390.293   7
  14   6   5 3033.63 1020.44   7
  14  -6   5 2674.50 862.798   7
  14  -6   5 3233.16 1018.21   5
  14   6   6 2062.15 709.710   4
  14   6   6 1827.47 759.174   7
  14  -6   6 866.705 419.921   5
  14   6   7 1441.47 657.710   4
  14  -6   7 292.857 454.762   5
  14   6   7 703.802 384.981   7
  14   6   8 33184.8 2503.42   4
  14  -6   8 31847.1 3113.37   5
  14  -6   9 9289.57 1549.42   5
  14   6   9 8132.80 1113.83   4
  14   6   9 5430.17 1287.62  10
  14  -6  10 901.199 512.906   5
  14   6  10 310.171 366.966  10
  14  -6  11-216.195 256.313   5
  14   6  11-179.361 175.171  10
  14  -6  12 5475.47 834.543   5
  14   6  12 3282.20 807.496  10
  14  -8 -16 15.1184 40.2272   6
  14   8 -16 595.787 497.183   6
  14  -8 -15-34.7270 238.248   6
  14   8 -15-160.723 298.863   6
  14  -8 -14 673.869 556.106   6
  14   8 -14 80.1267 102.889   6
  14  -8 -13 841.480 466.037   6
  14   8 -13 310.810 364.151   6
  14  -8 -12 1270.54 697.092   6
  14   8 -12 442.726 321.818   6
  14   8 -11 1129.21 555.146   6
  14  -8 -11 873.100 440.010   6
  14  -8 -11 319.790 474.026  11
  14  -8 -10 7245.46 1462.02  11
  14   8 -10 6504.47 1377.19   6
  14  -8 -10 6041.01 1193.77   7
  14  -8  -9 894.548 456.571  11
  14   8  -9 464.192 349.385   6
  14  -8  -9-54.9808 308.630   7
  14  -8  -8 4562.43 972.614  11
  14   8  -8 4660.95 1141.74   6
  14  -8  -8 5466.32 1201.82   7
  14  -8  -7 304.000 366.894  11
  14  -8  -7 25.5398 61.7084   7
  14   8  -7 57.1338 312.293   6
  14  -8  -6 5965.32 1174.02  11
  14  -8  -6 5229.45 1324.91   7
  14   8  -6 5073.28 1273.08   6
  14   8  -6 5578.23 1523.06   7
  14  -8  -5 34.1228 307.055  11
  14  -8  -5 396.909 227.009   7
  14   8  -5 422.243 487.801   6
  14   8  -5-221.971 164.263   7
  14   8  -4 9276.31 1845.45   7
  14  -8  -4 9519.93 1695.84   7
  14  -8  -4 10930.5 1681.03  11
  14   8  -4 9188.91 1610.38   6
  14   8  -3 2550.53 1021.47   7
  14  -8  -3 1858.44 771.805  11
  14   8  -3 697.302 307.689   6
  14  -8  -3 1444.33 645.784   7
  14  -8  -2 1659.92 869.827   7
  14   8  -2 1886.93 727.528   6
  14   8  -2 935.136 423.886   7
  14  -8  -1 584.973 556.110   7
  14   8  -1 1087.66 678.018   7
  14  -8   0-458.476 246.568   7
  14   8   0 592.071 422.133   7
  14  -8   1 1871.71 748.234   7
  14   8   1 2022.62 763.956   7
  14   8   2 6527.84 1365.91   7
 -14  -8  -2 5487.00 1556.83  11
  14  -8   2 7378.46 1428.60   7
  14  -8   2 5896.51 1308.14   5
  14   8   3 2343.40 806.105   7
  14  -8   3 2852.10 842.995   7
  14  -8   3 1392.97 894.254   5
 -14  -8  -3 544.854 945.395  11
  14  -8   4 936.962 390.889   7
  14  -8   4 1332.57 708.555   5
 -14  -8  -4 638.294 793.719  11
  14  -8   5 1966.55 551.870   7
  14  -8   5 415.240 698.973   5
  14   8   5 1877.21 694.817   4
  14  -8   6 7542.67 1373.14   5
  14   8   6 9075.45 1316.13   4
  14  -8   7 3508.59 837.420   5
  14   8   7 3029.18 733.379   4
  14   8   7 1483.67 600.278  10
  14  -8   8 4719.72 861.138   5
  14   8   8 4788.59 759.928   4
  14   8   8 2973.76 795.556  10
  14  -8   9-72.8450 83.2324   5
  14   8   9-61.4646 151.837  10
  14 -10 -11 306.631 201.278   6
  14  10 -11 881.182 430.077   6
  14 -10 -10 1781.51 508.801   6
  14  10 -10 2301.81 563.568   6
 -14 -10   9 2273.45 533.930  11
  14 -10  -9 2115.87 561.571   7
  14  10  -9 2806.91 689.081   6
  14 -10  -9 2045.15 576.836   6
  14  10  -8 10314.0 1319.31   6
  14 -10  -8 10357.6 1247.03   6
  14 -10  -8 10601.3 1219.25   7
 -14 -10   8 10520.9 1251.08  11
  14  10  -7 1713.21 584.386   6
  14 -10  -7 1449.92 469.710   7
  14 -10  -7 1151.36 302.718   6
 -14 -10   7 1470.72 490.062  11
  14  10  -6 775.418 362.661   6
  14 -10  -6 366.219 337.690   7
 -14 -10   6 728.364 446.715  11
 -14 -10   5 256.422 233.358  11
  14 -10  -5-281.098 170.365   7
  14  10  -5 139.624 239.398   6
 -14 -10   4-99.1447 216.934  11
  14 -10  -4 329.359 188.277   7
  14  10  -4 274.527 110.397   6
 -14 -10   3 15.2734 235.614  11
  14  10  -3 287.343 334.319   6
  14 -10  -3 295.823 247.630   7
 -14 -10   2 1411.97 940.544  11
  14 -10  -2 4137.75 895.240   7
 -14 -10   1 181.351 245.460  11
  14 -10  -1 269.869 316.604   7
 -14 -10   0 1577.68 1038.30  11
  14 -10   0 2765.50 679.106   7
 -14 -10  -1 556.997 604.160  11
  14 -10   1 546.459 557.957   7
  14  10   1 991.533 407.977   4
  14  10   2 7691.87 1094.04   4
  14 -10   2 7148.48 943.005   7
  14  10   3 801.204 521.065   4
  14  10   4 79.3284 237.305   4
 -15   1  22 74.8024 56.0616   9
 -15  -1  22 36891.0 2356.86   9
  15   1 -21 1126.32 707.705   6
  15  -1 -21 1647.09 940.726   6
 -15  -1  21 733.403 758.568   9
 -15   1  21 1139.09 998.334   9
  15   1 -20-33.3899 480.246   6
  15  -1 -20-308.305 550.251   6
 -15  -1  20 5.35160 333.546   9
  15   1 -19-117.834 71.8543   6
  15  -1 -19 271.362 547.300   6
  15   1 -18 625.361 784.143   6
  15  -1 -18 435.259 521.602   6
  15   1 -17 544.471 474.077   6
  15  -1 -17 360.487 243.720   6
  15   1 -16 3639.73 1173.80   6
  15  -1 -16 3727.53 1244.65   6
  15   1 -15 46035.9 4296.07   6
  15  -1 -15 44822.9 4201.85   6
  15   1 -14 244.397 467.010   6
  15  -1 -14 339.716 271.273   6
  15   1 -13 970.283 664.562   6
  15  -1 -13 1225.49 690.845   6
  15   1 -12 105.792 76.2347   6
  15  -1 -12-288.141 278.726   6
 -15  -1  11 21274.2 4588.03   3
 -15   1  11 24154.8 4596.04   3
  15   1 -11 23834.5 2800.19   6
  15  -1 -11 24112.8 2893.01   6
 -15  -1  10 1933.22 1223.60   3
 -15   1  10 4695.02 1957.45   3
  15   1 -10 3388.58 1070.19   6
  15  -1 -10 3793.89 1151.03   6
  15   1  -9 1726.48 729.547   6
  15  -1  -9 2396.51 900.378   6
  15  -1  -9 1632.47 529.532   7
 -15  -1   9 1218.59 605.754   3
 -15   1   9 782.047 1141.92   3
  15   1  -8 16494.9 2220.28   6
  15  -1  -8 19421.2 2420.73   6
 -15  -1   8 14565.1 3680.95   3
  15   1  -8 18505.6 2258.54   7
  15  -1  -8 17568.1 2211.70   7
  15   1  -7 2104.74 1004.57   6
  15  -1  -7 2075.61 797.987   6
 -15  -1   7 2433.94 1421.76   3
  15  -1  -7 1593.67 659.798   7
  15   1  -7 2008.08 766.145   7
  15   1  -6 681.078 519.957   6
  15  -1  -6 519.744 287.705   6
  15  -1  -6 266.277 397.989   7
  15   1  -6 77.5074 483.897   7
 -15  -1   6-422.741 608.509   3
 -15  -1   5 11262.9 3481.72   3
  15   1  -5 11183.6 1755.99   7
  15  -1  -5 11868.6 1855.81   7
  15  -1  -4 1605.90 630.968   7
  15   1  -4 2699.95 901.243   7
 -15  -1   4 2387.70 1772.44   3
  15  -1  -3 2119.15 757.088   7
  15   1  -3 1509.85 748.773   7
 -15  -1   3 1467.76 697.282   3
  15  -1  -2 1692.86 737.696   7
  15   1  -2 1332.16 549.792   7
 -15  -1   2 2180.72 1660.13   3
  15  -1  -2 1757.90 610.687   5
  15  -1  -1 5013.81 1133.15   5
  15  -1  -1 6078.80 1455.73   7
  15   1  -1 5252.74 1243.10   7
  15  -1  -1 5711.81 1827.82   2
  15  -1   0 22314.1 2476.03  10
  15   1   0 22847.5 2535.38   7
  15  -1   0 20481.4 2595.27   7
  15  -1   0 20991.9 2421.24   5
  15  -1   0 22338.7 3835.29   2
  15  -1   1 1313.21 986.037   2
  15  -1   1 2080.22 905.829  10
  15  -1   1 1812.56 717.695   5
  15   1   1 1808.12 773.063  10
  15  -1   1 1844.41 735.269   7
  15   1   1 1557.30 806.328   7
  15   1   1 1156.30 509.456   5
  15  -1   2 2457.71 1176.34  10
  15  -1   2 2383.20 906.898   5
  15   1   2 2724.91 1070.77  10
  15  -1   2 1993.72 827.107   7
  15   1   2 1885.11 782.150   7
  15   1   2 1980.25 893.315   5
  15  -1   3 1941.21 805.108  10
  15   1   3 1932.22 905.680  10
  15  -1   3 1784.44 891.227   5
  15  -1   3 2354.18 816.019   7
  15   1   3 2356.67 834.691   7
  15   1   3 1543.63 786.676   5
  15  -1   4 9006.58 1806.33  10
  15   1   4 7325.03 1537.58  10
  15  -1   4 8023.01 1645.93   5
  15  -1   4 8741.94 1539.94   7
  15   1   4 8990.91 1697.90   5
  15   1   5-330.327 408.217  10
  15  -1   5 859.941 779.970  10
  15   1   5 31.7627 247.712   7
  15  -1   5 72.6473 254.279   7
  15   1   5-23.6100 335.314   5
  15  -1   5-198.210 105.750   5
  15   1   6 1410.32 544.411  10
  15  -1   6 2469.84 1097.92  10
  15  -1   6 2296.16 975.958   5
  15   1   6 2109.41 937.056   5
  15   1   6 2980.03 970.421   7
  15  -1   6 2653.85 835.918   7
  15   1   7 2033.16 1227.54  10
  15  -1   7 1263.04 634.881  10
  15  -1   7 831.037 511.343   5
  15   1   7 124.266 405.326   5
  15   1   8 1110.91 563.177  10
  15  -1   8 915.962 510.923  10
  15  -1   8 1574.58 690.946   5
  15  -1   9 3578.14 1361.86  10
  15   1   9 4054.67 1366.17  10
  15  -1   9 4900.85 1220.02   5
  15  -1  10 60.0317 298.466  10
  15   1  10 749.142 732.093  10
  15   1  11 30.2258 280.358  10
  15  -1  11 833.164 586.656   5
  15   1  12-153.045 196.581  10
  15   1  13 463.072 388.193  10
 -15   3  21 167.479 265.256   9
  15  -3 -21 3.28228 272.841   6
 -15   3  20 557.603 601.735   9
  15  -3 -20 836.067 569.524   6
  15   3 -20 329.138 537.870   6
  15  -3 -19 2033.48 816.572   6
  15   3 -19 934.093 616.528   6
  15   3 -18-474.017 714.744   6
  15  -3 -18-330.656 720.586   6
  15   3 -17 7165.05 1769.26   6
  15  -3 -17 9372.52 1921.52   6
  15   3 -16 5017.92 1259.43   6
  15  -3 -16 4001.00 1229.47   6
  15   3 -15 439.912 560.118   6
  15  -3 -15-210.088 471.725   6
  15   3 -14 19353.1 2758.18   6
  15  -3 -14 18276.1 2572.41   6
  15  -3 -13 2065.15 1025.70   6
  15   3 -13 2064.06 849.319   6
  15  -3 -12 1201.35 574.487   6
  15   3 -12 589.163 674.919   6
  15  -3 -11 14897.5 2354.75   6
  15   3 -11 12910.4 2142.10   6
 -15  -3  11 11470.9 3566.04   3
  15  -3 -10 34369.1 3490.58   6
  15   3 -10 28922.4 3215.68   6
 -15  -3  10 31310.0 6159.39   3
  15   3  -9 17084.8 2307.82   6
  15  -3  -9 19361.6 2604.08   6
  15  -3  -9 18068.3 2256.86   7
 -15  -3   9 16840.5 4486.22   3
  15   3  -8 29199.3 2971.50   6
  15  -3  -8 29817.9 3050.90   6
  15   3  -8 22530.7 2820.59   7
  15  -3  -8 27011.1 2875.68   7
 -15  -3   8 27984.9 5816.01   3
  15   3  -7 23.3990 118.872   6
  15  -3  -7-81.8822 381.556   6
 -15  -3   7 185.672 1108.57   3
  15  -3  -7 112.188 282.264   7
  15   3  -7 267.413 490.721   7
  15   3  -6 435.388 447.516   6
  15  -3  -6-672.823 657.841   6
  15  -3  -6-290.676 466.600   7
  15   3  -6 608.898 572.954   7
 -15  -3   6 75.1942 451.342   3
  15   3  -5 11274.1 1694.53   6
 -15  -3   5 11209.2 3823.46   3
  15   3  -5 10893.9 1780.76   7
  15  -3  -5 12168.8 1936.93   7
 -15  -3   4 2454.05 2211.77   3
  15  -3  -4 2614.46 917.211   7
  15   3  -4 2478.65 810.745   7
 -15  -3   3 5601.53 3344.26   3
  15  -3  -3 7038.03 2037.84   2
  15  -3  -3 7285.06 1450.74   7
  15   3  -3 5933.94 1330.60   7
 -15  -3   2 1122.69 2089.89   3
  15  -3  -2 11.0189 438.581   7
  15   3  -2 23.0825 423.148   7
  15  -3  -2 32.5200 331.998   2
 -15  -3   1-386.442 1525.90   3
  15   3  -1 1046.85 797.928   7
  15  -3  -1 647.869 286.818   7
  15  -3  -1 325.295 921.800   2
  15  -3  -1 1237.42 677.912   5
 -15  -3   0 7588.11 3633.59   3
  15  -3   0 9621.19 1688.01   5
  15   3   0 6548.84 1464.69   7
  15  -3   0 8732.75 1653.36   7
  15  -3   0 7420.42 2515.37   2
 -15  -3  -1 2454.99 1953.04   3
  15  -3   1 4064.44 1246.55   5
  15   3   1 3819.95 1174.42  10
  15  -3   1 3575.06 1107.95   7
  15   3   1 3730.86 1017.33   7
  15  -3   1 3670.99 1821.41   2
 -15  -3  -2 1247.37 1521.59   3
  15   3   2 380.464 455.882  10
  15  -3   2 968.361 476.337   7
  15   3   2 455.735 598.302   7
  15  -3   2-23.6864 1035.96   2
  15  -3   2 1032.01 586.381   5
  15   3   3 2.45911 301.959  10
  15  -3   3 1066.97 688.839   7
  15   3   3 819.096 526.549   7
  15  -3   3 603.246 250.182   2
  15  -3   3 146.947 374.567   5
  15  -3   4 2816.46 956.985   5
  15  -3   4 2969.48 914.308   7
  15   3   4 2418.73 902.869   7
  15   3   4 2362.45 773.702  10
  15   3   5 270.535 329.203   7
  15  -3   5-10.3176 134.417   5
  15   3   5-27.1909 281.573  10
  15  -3   6 1401.38 620.912   7
  15   3   6 2431.73 875.608   7
  15  -3   6 2270.67 835.943   5
  15   3   6 1486.26 789.513  10
  15   3   7 826.857 713.255   7
  15  -3   7-556.856 590.140   5
  15   3   7-788.273 667.177  10
  15  -3   8 10606.7 1772.62   5
  15   3   8 9066.54 1800.66  10
  15  -3   9 444.801 365.581   5
  15   3   9-102.062 334.149  10
  15  -3  10 2685.96 797.187   5
  15   3  10 2192.60 966.054  10
  15  -3  11 929.925 382.541   5
  15   3  11 152.583 198.780  10
  15  -3  12 776.275 434.534   5
  15   3  12 4.37498 369.801  10
  15   3  13 471.723 342.056  10
  15  -5 -20 444.848 383.338   6
 -15   5  19 39.9208 142.057   9
  15  -5 -19 438.607 576.483   6
  15   5 -19 26.0901 360.639   6
  15   5 -18 860.627 581.193   6
  15  -5 -18 352.068 250.593   6
  15   5 -17 72.7081 311.676   6
  15  -5 -17-41.0531 268.044   6
  15  -5 -16 6784.18 1703.43   6
  15   5 -16 8013.34 1694.94   6
  15  -5 -15 1443.25 639.723   6
  15   5 -15 2060.65 961.256   6
  15  -5 -14 52.3882 302.405   6
  15   5 -14 408.141 356.052   6
  15   5 -13 34174.8 3482.15   6
  15  -5 -13 34447.7 3537.10   6
  15  -5 -12 1746.60 870.840   6
  15   5 -12 2674.78 946.487   6
  15  -5 -11 9944.47 1957.17   6
  15   5 -11 8784.45 1724.56   6
  15  -5 -10 9268.21 1865.45   6
  15  -5 -10 8776.29 1616.67   7
  15   5 -10 9231.16 1720.20   6
  15  -5  -9 13839.9 2232.77   6
  15   5  -9 15640.8 2287.93   6
  15  -5  -9 13175.2 1976.41   7
  15  -5  -8 1516.44 795.191   6
  15   5  -8 1099.05 582.614   6
  15   5  -8 1196.70 216.446   7
  15  -5  -8 1439.36 758.182   7
  15  -5  -7-63.8451 528.845   6
  15   5  -7 301.329 274.579   6
  15  -5  -7 369.658 245.136   7
  15   5  -7 622.997 830.394   7
  15  -5  -6 1454.96 637.243   6
  15   5  -6 1471.33 821.767   6
  15   5  -6 2114.79 842.797   7
  15  -5  -6 1175.97 553.848   7
  15   5  -5 4742.53 1268.43   6
 -15  -5   5 3797.07 2571.16   3
  15   5  -5 5774.22 1501.95   7
  15  -5  -5 4982.32 1272.23   7
  15   5  -4-40.5705 547.706   6
  15  -5  -4 536.662 481.680   7
  15   5  -4 477.763 416.661   7
 -15  -5   4-301.544 2217.55   3
  15   5  -3 51348.4 4261.68   7
  15  -5  -3 49678.4 4118.10   7
  15  -5  -3 51916.8 6514.83   2
 -15  -5   3 49665.3 8825.50   3
  15   5  -2 526.734 60.6454   7
  15  -5  -2 814.987 503.242   7
  15  -5  -2-194.778 725.122   2
  15   5  -1 4564.14 1265.08   7
  15  -5  -1 5185.82 1297.06   7
  15  -5   0 34068.3 3061.61   5
  15   5   0 30396.7 3249.25   7
  15  -5   0 29494.2 3139.15   7
  15  -5   1 7770.36 1497.06   5
  15  -5   1 7660.19 1622.78   7
  15   5   1 7113.21 1585.55   7
  15  -5   2 1988.29 649.867   5
  15  -5   2 2302.59 932.751   7
  15   5   2 1708.17 718.214   7
  15  -5   3 3138.18 1084.85   5
  15  -5   3 2964.39 952.016   7
  15   5   3 3345.01 1051.97   7
  15   5   4 5569.84 1341.86   7
  15  -5   4 5210.02 1237.10   7
  15  -5   4 5424.71 1399.19   5
  15   5   5 640.110 523.680   7
  15  -5   5 1993.02 956.557   5
  15  -5   5 768.122 418.587   7
  15   5   5 626.261 368.657  10
  15   5   6 92.3029 179.312   7
  15  -5   6-74.4750 123.021   5
  15   5   6 306.698 312.194   4
  15   5   7 14855.5 1836.47   7
  15   5   7 9991.75 1899.28  10
  15  -5   7 15595.9 2204.55   5
  15   5   8 315.381 331.681  10
  15  -5   8 350.276 413.701   5
  15   5   9 915.212 649.947  10
  15  -5   9 1988.76 764.483   5
  15   5  10 93.5180 149.075  10
  15  -5  10 20.8479 327.889   5
  15   5  11 505.837 445.194  10
  15  -5  11 1078.90 397.233   5
  15   5  12 218.917 142.829  10
  15  -5  12 401.292 223.183   5
  15   7 -17 233.881 194.377   6
  15  -7 -17 527.517 397.679   6
  15  -7 -16 339.165 290.039   6
  15   7 -16 30.3073 150.138   6
  15  -7 -15 416.678 244.594   6
  15   7 -15 586.959 512.015   6
  15  -7 -14 610.816 244.688   6
  15   7 -14 229.519 270.205   6
  15  -7 -13 257.817 169.655   6
  15   7 -13 1357.42 689.445   6
  15   7 -12 3694.31 988.566   6
  15  -7 -12 3951.65 1107.49   6
  15  -7 -11 1339.19 734.688   6
  15   7 -11 2255.46 906.881   6
  15  -7 -10 12734.4 2018.91   6
  15   7 -10 11095.3 1862.54   6
  15  -7 -10 10447.5 1592.92   7
  15  -7  -9 173.740 270.097   7
  15   7  -9-257.577 356.017   6
  15  -7  -9-215.510 398.280   6
  15  -7  -8 9884.95 1754.82   6
  15   7  -8 10785.8 1820.08   6
  15  -7  -8 10640.2 1802.45  11
  15   7  -8 8607.10 1907.39   7
  15  -7  -8 9747.22 1700.70   7
  15  -7  -7 220.716 53.3418  11
  15  -7  -7 387.639 116.791   7
  15   7  -7 173.915 115.382   6
  15  -7  -6 505.649 315.583  11
  15  -7  -6 818.484 563.618   7
  15   7  -6-266.509 266.037   6
  15   7  -6 274.776 51.2363   7
  15  -7  -5 440.160 120.979   7
  15   7  -5-145.149 360.296   6
  15   7  -5 533.966 366.025   7
  15  -7  -4-54.3467 413.147   7
  15   7  -4 787.817 553.586   6
  15   7  -4-333.122 358.252   7
  15   7  -3 44002.9 3966.69   7
  15  -7  -3 44904.1 3918.45   7
  15   7  -3 45427.2 3444.30   6
  15   7  -2 6316.79 1423.49   7
  15  -7  -2 6610.11 1537.58   7
  15   7  -1 3124.93 1061.49   7
  15  -7  -1 4225.67 1188.23   7
  15   7   0 929.758 439.634   7
  15  -7   0 2000.76 857.253   7
  15   7   1 89.0225 65.2820   7
  15  -7   1 276.172 528.270   7
  15   7   2 2487.53 949.048   7
  15  -7   2 1412.46 523.478   5
  15  -7   2 2563.77 952.983   7
  15   7   3 2357.81 777.307   7
  15  -7   3 1445.91 650.274   5
  15  -7   3 2403.19 851.615   7
  15   7   4 156.056 400.469   7
  15  -7   4 290.645 310.794   7
  15  -7   4 350.114 388.880   5
  15   7   5-0.57553 112.369   7
  15  -7   5 538.192 609.056   5
  15   7   5 581.514 413.738   4
  15   7   5-548.866 324.604  10
  15  -7   6 968.431 518.623   5
  15   7   6 658.698 409.243   4
  15   7   6-32.4874 329.831  10
  15  -7   7-7.00838 30.8898   5
  15   7   7 1103.41 434.874   4
  15   7   7 745.183 424.668  10
  15  -7   8 5369.29 929.142   5
  15   7   8 6993.81 972.266   4
  15  -7   9 1338.09 408.583   5
  15   7   9 593.549 437.825  10
  15   9 -13 654.622 294.806   6
  15  -9 -13 393.761 237.611   6
  15   9 -12 6827.12 1113.17   6
  15  -9 -12 6078.42 1036.78   6
  15  -9 -11-185.786 102.237   6
  15   9 -11-298.233 267.501   6
  15  -9 -10 405.349 297.082   7
  15  -9 -10 307.565 264.683   6
  15   9 -10 48.4304 142.148   6
 -15  -9  10 84.4793 57.1728  11
  15  -9  -9 2484.68 687.230   7
  15   9  -9 2769.47 785.592   6
  15  -9  -9 2696.46 695.229   6
 -15  -9   9 2751.97 691.184  11
  15  -9  -8 2500.22 699.778   7
  15   9  -8 2401.78 714.233   6
  15  -9  -8 1806.85 631.959   6
  15   9  -7-387.070 381.164   6
  15  -9  -7 90.1848 227.969   7
  15  -9  -7 437.486 369.162   6
  15   9  -6 4710.31 1007.09   6
  15  -9  -6 5336.46 1075.80   7
  15  -9  -5-182.568 285.660   7
  15   9  -5 535.867 418.454   6
  15   9  -4 110.661 125.091   6
  15  -9  -4-339.746 294.242   7
  15  -9  -3 1413.09 608.818   7
  15   9  -3-10.5806 202.697   6
 -15  -9   2 192.771 595.957  11
  15  -9  -2-196.386 301.464   7
 -15  -9   1 601.198 439.914  11
  15  -9  -1 1340.59 628.070   7
 -15  -9   0-66.4226 416.384  11
  15  -9   0 660.172 446.214   7
 -15  -9  -1-76.7162 331.020  11
  15  -9   1 668.093 254.035   7
 -15  -9  -2-31.5483 310.843  11
  15  -9   2-384.636 327.515   7
 -15  -9  -3 526.343 812.100  11
  15  -9   3 2321.08 581.126   7
  15   9   3 1618.67 490.301   4
  15   9   4 404.597 337.056   4
  15   9   5 473.873 230.659   4
 -16   0  21-227.239 438.250   9
  16   0 -21-460.902 359.917   6
 -16   0  20 1727.99 1078.48   9
  16   0 -20 1839.94 1112.40   6
  16   0 -19 293.617 490.330   6
  16   0 -18 1464.35 640.498   6
  16   0 -17-209.759 467.222   6
  16   0 -16 5567.86 1414.61   6
  16   0 -15-245.515 602.622   6
  16   0 -14 638.783 517.445   6
  16   0 -13 2727.58 1420.43   6
  16   0 -12-257.709 97.6788   6
 -16   0  11 317.168 459.023   3
  16   0 -11-60.3126 378.721   6
 -16   0  10 187.090 916.201   3
  16   0 -10 214.391 122.247   6
  16   0  -9 224.277 325.231   6
 -16   0   9-115.534 657.545   3
  16   0  -9-581.395 512.577   7
  16   0  -8 7003.57 1516.46   6
 -16   0   8 7208.17 2556.46   3
  16   0  -8 6934.00 1456.73   7
  16   0  -7-557.302 452.581   7
  16   0  -7-273.501 304.926   6
  16   0  -6 93279.9 5078.76   6
  16   0  -6 89024.6 5070.40   7
  16   0  -5-12.2477 257.416   7
  16   0  -4 1322.83 765.623   7
  16   0  -3-334.252 232.820   7
  16   0  -2 40265.0 3529.64   7
  16   0  -1 414.941 308.880   7
  16   0  -1 159.942 178.709   5
  16   0   0 24499.9 2766.68   5
  16   0   0 27537.6 2946.96   7
  16   0   1 565.737 529.884  10
  16   0   1 236.798 579.310   5
  16   0   1 86.3146 164.293   7
  16   0   2 810.769 753.696  10
  16   0   2-1190.79 828.785   5
  16   0   2 387.779 624.575   7
  16   0   3-394.260 139.912  10
  16   0   3-213.418 272.144   7
  16   0   3 26.2524 281.161   5
  16   0   4 27239.1 3103.50  10
  16   0   4 29302.7 3142.77   5
  16   0   4 31706.6 3009.82   7
  16   0   5-182.657 210.793  10
  16   0   5 216.092 295.984   5
  16   0   5 181.537 472.428   7
  16   0   6-509.491 512.311  10
  16   0   6 199.775 404.394   5
  16   0   6-505.353 580.219   7
  16   0   7-277.308 408.713  10
  16   0   7-33.0671 245.082   5
  16   0   8 231.471 552.677  10
  16   0   8 485.144 403.107   5
  16   0   9-210.410 156.235  10
  16   0  10 1141.26 647.930  10
  16   0  11-300.685 77.6241  10
  16   0  12 9967.76 1540.06  10
 -16   2  21 344.968 618.566   9
  16  -2 -21 599.033 527.823   6
  16   2 -21 621.242 380.456   6
 -16  -2  20 998.768 602.135   9
  16  -2 -20 1584.68 834.628   6
  16   2 -20 1245.15 809.229   6
 -16  -2  19 4233.16 1248.12   9
  16   2 -19 4936.61 1381.93   6
  16  -2 -19 6742.46 1482.39   6
  16   2 -18 213.765 437.244   6
  16  -2 -18-78.7761 377.101   6
  16   2 -17 3872.38 1377.98   6
  16  -2 -17 4008.29 1182.00   6
  16   2 -16 10593.8 1923.11   6
  16  -2 -16 10052.2 1934.84   6
  16   2 -15-537.607 521.435   6
  16  -2 -15 112.004 22.4890   6
  16   2 -14 1798.14 828.209   6
  16  -2 -14 2008.55 953.961   6
  16  -2 -13 32819.6 3478.10   6
  16   2 -13 31244.3 3293.54   6
  16   2 -12 977.659 630.968   6
  16  -2 -12 1336.86 720.629   6
  16   2 -11 37724.3 3636.82   6
  16  -2 -11 39320.4 3739.38   6
 -16  -2  10 379.707 154.559   3
  16   2 -10 648.230 673.167   6
  16  -2 -10-170.216 327.501   6
  16   2  -9 1916.28 850.910   6
  16  -2  -9 1647.19 543.981   6
  16  -2  -9 2192.72 905.560   7
  16   2  -9 931.841 556.756   7
 -16  -2   9 1686.97 1412.09   3
  16   2  -8 10338.4 1783.65   6
  16   2  -8 9742.39 1694.11   7
  16  -2  -8 11192.0 1864.89   6
  16  -2  -8 9268.45 1645.19   7
 -16  -2   8 7357.89 2758.43   3
  16   2  -7 106.037 475.448   6
  16  -2  -7 603.299 516.231   6
 -16  -2   7-209.151 867.358   3
  16  -2  -7 523.724 274.656   7
  16   2  -7 450.914 666.643   7
  16   2  -6 2955.65 876.960   6
  16  -2  -6 1617.59 718.681   6
  16  -2  -6 3645.85 1138.44   7
  16   2  -6 1697.53 662.509   7
 -16  -2   6 3651.79 2033.10   3
  16   2  -5 22916.7 2595.40   7
  16  -2  -5 24062.0 2800.95   7
 -16  -2   5 22951.5 5391.50   3
  16   2  -4 11256.6 1861.54   7
  16  -2  -4 12702.7 2007.63   7
 -16  -2   4 12621.7 3954.46   3
  16  -2  -3 2686.59 1143.05   7
  16   2  -3 2708.45 984.372   7
 -16  -2   3 2153.61 1760.53   3
  16  -2  -2 5792.32 1402.93   7
  16   2  -2 6016.66 1431.80   7
 -16  -2   2 4906.60 2497.37   3
  16  -2  -1 915.595 327.977   5
  16  -2  -1 849.583 1060.39   2
  16  -2  -1 1041.79 533.407   7
  16   2  -1 362.999 676.231   7
 -16  -2   1 1763.71 1618.39   3
  16  -2   0 2260.30 814.635   5
  16  -2   0 2587.29 800.604   7
  16   2   0 2369.75 774.952   7
  16  -2   0 2288.73 1166.01   2
  16   2   1 1813.81 923.419  10
  16  -2   1 2542.30 957.964  10
  16  -2   1 1297.68 707.934   5
  16  -2   1 2036.69 574.969   7
  16   2   1 1566.50 780.257   7
  16  -2   1 611.551 452.771   2
  16   2   2 1315.32 678.592  10
  16  -2   2-167.476 649.844  10
  16  -2   2 1016.58 664.354   5
  16  -2   2 2054.14 894.754   7
  16   2   2 1658.03 712.812   7
  16  -2   2 624.126 497.179   2
  16  -2   3-739.440 406.004   5
  16   2   3-391.303 554.634  10
  16  -2   3-422.493 337.151   7
  16   2   3-215.096 154.002   7
  16  -2   3-961.541 569.567  10
  16  -2   4 3269.63 1170.11   5
  16   2   4 1755.82 745.402  10
  16  -2   4 3129.35 923.597   7
  16   2   4 1679.49 669.946   7
  16  -2   4 2344.60 979.617  10
  16  -2   5 1442.51 626.913   5
  16   2   5 2960.08 1305.11  10
  16   2   5 1438.67 642.166   7
  16  -2   5 1275.77 407.186   7
  16  -2   5 1796.67 908.579  10
  16  -2   6 6279.62 1153.53   7
  16   2   6 6663.93 1419.87   7
  16  -2   6 6958.46 1419.37   5
  16   2   6 4313.26 1239.03  10
  16  -2   6 4075.82 1299.73  10
  16  -2   7 1316.34 690.590   5
  16   2   7 318.923 453.779  10
  16  -2   7 870.674 682.781  10
  16  -2   8-426.261 360.753   5
  16   2   8-67.5780 143.411  10
  16  -2   8 339.032 436.046  10
  16  -2   9 1644.78 623.694   5
  16   2   9 1306.52 673.693  10
  16  -2  10 1601.89 508.312   5
  16   2  10 1428.70 776.305  10
  16  -2  11 995.387 452.058   5
  16   2  11 256.763 300.281  10
  16   2  12 37.3321 169.223  10
  16   2  13 434.662 205.166  10
  16  -4 -20 383.371 317.261   6
  16   4 -20 525.833 406.769   6
 -16   4  20 1291.65 516.371   9
  16  -4 -19-42.9729 194.809   6
  16   4 -19 127.657 116.860   6
  16  -4 -18 1609.63 727.272   6
  16   4 -18 1590.89 608.543   6
  16  -4 -17 273.711 308.229   6
  16   4 -17 402.331 373.594   6
  16  -4 -16 400.867 379.489   6
  16   4 -16-712.195 566.329   6
  16  -4 -15 1273.88 700.609   6
  16   4 -15 1037.57 419.465   6
  16   4 -14-4.54872 397.935   6
  16  -4 -14 222.172 125.238   6
  16   4 -13 100.112 167.489   6
  16  -4 -13 415.128 104.979   6
  16   4 -12 18737.9 2541.24   6
  16  -4 -12 17478.6 2618.85   6
  16   4 -11 34597.9 3391.95   6
  16  -4 -11 34323.3 3546.41   6
  16  -4 -10 1951.24 716.123   7
  16   4 -10 2607.35 906.077   6
  16  -4 -10 2719.77 974.526   6
  16  -4  -9 4621.02 1198.24   7
  16   4  -9 5224.56 1481.94   7
  16   4  -9 5147.29 1287.26   6
  16  -4  -9 5674.61 1388.28   6
  16  -4  -8 539.419 367.082   7
  16   4  -8 895.415 457.328   7
  16  -4  -8 808.261 342.607   6
  16   4  -8 1162.20 767.208   6
  16   4  -7 19008.1 2414.63   6
  16  -4  -7 18682.6 2431.45   6
  16   4  -7 17414.2 2516.98   7
  16  -4  -7 19102.2 2466.82   7
  16  -4  -6 3850.50 1182.47   6
  16   4  -6 4090.16 1102.08   6
  16  -4  -6 3144.08 1005.15   7
  16   4  -6 3555.19 1024.36   7
 -16  -4   6 4090.02 2077.21   3
  16   4  -5 12526.8 1882.22   6
 -16  -4   5 10486.5 3989.70   3
  16   4  -5 13083.1 2137.08   7
  16  -4  -5 12577.6 2093.04   7
  16  -4  -4 2964.01 1031.85   7
  16   4  -4 3632.47 1114.22   7
 -16  -4   4 377.059 1147.67   3
  16   4  -3 383.931 668.410   7
  16  -4  -3 425.144 391.344   7
 -16  -4   3-982.571 2108.53   3
  16  -4  -2 6201.33 1440.42   7
  16   4  -2 5162.36 1250.54   7
  16  -4  -1 37.6934 401.949   7
  16   4  -1 955.714 618.354   7
  16   4   0 9276.31 1741.14   7
  16  -4   0 9637.38 1704.56   5
  16  -4   0 7988.09 1547.63   7
  16   4   1 17306.1 2302.48   7
  16  -4   1 15553.4 2217.83   7
  16  -4   1 16511.1 2134.33   5
  16  -4   2 388.312 205.204   5
  16   4   2-531.701 140.131  10
  16   4   2 24.6391 289.567   7
  16  -4   2 368.799 564.360   7
  16  -4   3 883.981 634.814   5
  16  -4   3 784.110 574.350   7
  16   4   3 630.202 535.632   7
  16   4   3 1617.89 878.828  10
  16   4   4 10273.3 1959.56   7
  16  -4   4 8818.47 1511.96   7
  16   4   4 8294.55 1629.46  10
  16  -4   4 8760.37 1615.44   5
  16  -4   5 639.101 456.149   5
  16  -4   5 686.990 622.949   7
  16   4   5 388.820 393.835   7
  16   4   5 342.157 439.500  10
  16   4   6 3831.22 1075.41   7
  16  -4   6 2446.25 817.081   5
  16   4   6 2763.26 1010.51  10
  16   4   7 1958.07 719.635   7
  16   4   7 1245.97 801.362  10
  16  -4   7 1620.59 763.510   5
  16   4   8 2453.57 1041.74  10
  16  -4   8 3114.13 954.540   5
  16   4   9 3835.18 1199.32  10
  16  -4   9 3295.65 957.368   5
  16   4  10 4670.75 1182.68  10
  16  -4  10 5555.70 1060.19   5
  16   4  11 138.567 198.487  10
  16  -4  11 192.810 223.146   5
  16   4  12 1157.69 393.763  10
  16   6 -18-6.18835 216.199   6
  16  -6 -18 470.539 373.949   6
  16   6 -17 110.464 298.709   6
  16  -6 -17-659.175 416.173   6
  16   6 -16 1685.32 732.851   6
  16  -6 -16 1210.67 517.955   6
  16  -6 -15 141.550 260.970   6
  16   6 -15 359.532 314.650   6
  16  -6 -14-114.225 251.805   6
  16   6 -14 644.705 475.809   6
  16  -6 -13 776.526 416.009   6
  16   6 -13 732.103 520.058   6
  16  -6 -12 2367.46 955.315   6
  16   6 -12 2236.00 826.163   6
  16  -6 -11-112.065 51.3746   6
  16   6 -11 211.872 240.650   6
  16  -6 -10 9279.53 1788.02   6
  16   6 -10 10226.0 1793.25   6
  16  -6 -10 9982.67 1651.12   7
  16  -6  -9 6516.01 1380.71   7
  16  -6  -9 6838.00 1611.47   6
  16   6  -9 7186.65 1511.74   6
  16  -6  -8 506.890 574.177   7
  16  -6  -8 460.446 274.149   6
  16   6  -8-225.052 305.962   6
  16   6  -8 500.876 536.045   7
  16  -6  -7 961.940 675.024   7
  16  -6  -7 1334.98 714.016   6
  16   6  -7 757.231 593.144   6
  16   6  -7 641.915 742.500   7
  16  -6  -6 755.085 339.188   7
  16   6  -6 118.618 308.150   6
  16   6  -6 129.144 379.573   7
  16  -6  -5 3510.83 1061.10   7
  16   6  -5 2986.17 859.087   6
  16   6  -5 3073.69 1038.30   7
  16  -6  -4 5813.82 1415.45   7
  16   6  -4 4516.14 1072.70   6
  16   6  -4 5798.89 1490.77   7
  16   6  -3-514.582 526.134   7
  16  -6  -3 242.555 228.018   7
  16   6  -2 992.821 516.798   7
  16  -6  -2 1460.87 845.456   7
  16   6  -1 367.436 564.320   7
  16  -6  -1-67.5228 255.107   7
  16   6   0 585.200 342.039   7
  16  -6   0 735.206 481.538   7
  16   6   1 262.990 15.5992   7
  16  -6   1 57.0023 390.825   7
  16  -6   1 265.177 356.105   5
  16   6   2 798.769 515.152   7
  16  -6   2 102.530 261.805   5
  16  -6   2 883.964 538.101   7
  16   6   2 317.545 274.888  10
  16   6   3 987.093 617.655   7
  16  -6   3 1646.23 697.191   5
  16  -6   3 1395.56 575.337   7
  16   6   3 1136.85 630.006  10
  16   6   4 2982.19 878.411   7
  16  -6   4 3808.45 1025.09   5
  16  -6   4 4130.75 1033.06   7
  16   6   4 2619.56 992.660  10
  16   6   5 318.587 335.369  10
  16  -6   5-124.609 231.818   5
  16   6   5-28.6456 111.045   7
  16  -6   5-216.231 111.256   7
  16   6   5 349.183 348.140   4
  16   6   6-5.08808 119.811   7
  16  -6   6 419.816 212.794   5
  16   6   6-67.2480 244.903  10
  16   6   6-102.300 266.431   4
  16  -6   7-408.774 321.311   5
  16   6   7 232.639 255.868  10
  16  -6   8-18.3074 243.862   5
  16   6   8 265.736 164.619  10
  16  -6   9 1016.12 463.948   5
  16   6   9 581.585 215.997  10
  16  -6  10 6964.34 889.541   5
  16   8 -15 3048.99 630.749   6
  16  -8 -15 2633.43 630.437   6
  16  -8 -14 375.029 216.785   6
  16   8 -14 1036.07 396.787   6
  16  -8 -13 43.3354 118.130   6
  16   8 -13 257.589 385.257   6
  16  -8 -12 4246.33 925.369   6
  16   8 -12 4356.06 910.736   6
  16  -8 -11 1733.60 689.667   6
  16   8 -11 1673.44 467.897   6
  16  -8 -10 191.179 69.0888   7
  16  -8 -10-156.642 393.517   6
  16   8 -10 145.367 94.7149   6
  16  -8  -9 1027.82 510.129   7
  16  -8  -9 1002.57 559.250   6
  16   8  -9 1467.26 632.185   6
  16  -8  -8 2205.70 709.477   7
  16  -8  -8 2528.88 857.470   6
  16   8  -8 1921.55 727.436   6
  16  -8  -7 3161.63 907.719   7
  16  -8  -7 3302.84 946.726   6
  16   8  -7 2361.89 850.643   6
  16  -8  -6 2405.82 869.900   7
  16   8  -6 1827.76 681.338   6
  16   8  -5 1052.94 529.297   6
  16  -8  -5 1303.50 714.046   7
  16   8  -5 1556.96 706.900   7
  16  -8  -4 1055.91 620.910   7
  16   8  -4 539.734 394.444   6
  16   8  -4 406.150 498.684   7
  16  -8  -3 1988.30 680.668   7
  16   8  -3 1542.66 608.011   7
  16   8  -2 11867.0 1784.15   7
  16  -8  -2 12988.0 1961.52   7
  16  -8  -1 5836.92 1266.38   7
  16   8  -1 4972.14 1108.71   7
  16   8   0 7704.01 1345.34   7
  16  -8   0 8988.46 1445.62   7
 -16  -8  -1 10449.5 2221.17  11
  16   8   1 12538.3 1675.42   7
  16  -8   1 14370.2 1795.33   7
 -16  -8  -2 5290.94 1747.97  11
  16  -8   2 10215.5 1436.13   7
  16  -8   3 278.651 136.395   7
  16   8   3-116.858 141.408   4
  16  -8   4-86.9851 177.650   7
  16   8   4 232.834 43.2253   4
  16  -8   4 124.722 136.851   5
  16   8   5-225.628 209.778   4
  16  -8   5 50.3957 250.356   5
 -16 -10   6 830.133 372.085  11
  16 -10  -6 1254.89 384.895   7
 -16 -10   5 4113.13 810.597  11
  16 -10  -5 3697.00 652.605   7
 -16 -10   4 885.447 480.937  11
  16 -10  -4 468.441 216.233   7
 -16 -10   3 480.110 321.208  11
  16 -10  -3 469.809 288.257   7
 -16 -10   2 1059.03 498.636  11
  16 -10  -2 1230.67 398.178   7
  16  10  -1 1551.49 449.958   4
  17  -1 -21 260.189 141.575   6
  17   1 -21 564.057 456.443   6
 -17   1  21 94.9542 375.547   9
  17   1 -20 1651.94 691.471   6
  17  -1 -20 1221.92 565.953   6
 -17  -1  20 563.624 690.837   9
  17   1 -19 2647.07 1052.65   6
  17  -1 -19 3020.01 908.445   6
  17   1 -18-145.840 277.864   6
  17  -1 -18-131.014 303.877   6
  17   1 -17 1269.39 661.448   6
  17  -1 -17 2342.35 954.159   6
  17   1 -16 3774.05 1012.76   6
  17  -1 -16 3745.90 1119.47   6
  17   1 -15 3915.39 1163.34   6
  17  -1 -15 4478.15 1263.59   6
  17   1 -14 1299.98 738.010   6
  17  -1 -14 1199.47 672.751   6
  17   1 -13 6253.80 1421.27   6
  17  -1 -13 5470.39 1454.48   6
  17   1 -12 794.620 470.722   6
  17  -1 -12 559.105 556.001   6
  17   1 -11 77.6712 342.729   6
  17  -1 -11 703.751 324.160   6
  17   1 -10-565.793 396.525   6
  17  -1 -10 1183.13 674.526   6
  17   1  -9 30092.4 3033.56   6
  17  -1  -9 29016.9 3099.69   6
  17   1  -9 31217.8 2996.67   7
  17  -1  -9 31436.5 3017.23   7
 -17  -1   9 26996.5 5200.94   3
  17   1  -8 173.842 131.177   6
  17  -1  -8-356.788 572.191   7
  17   1  -8 223.794 454.834   7
 -17  -1   8-669.244 397.318   3
  17   1  -7 18935.6 2288.25   6
  17  -1  -7 19163.0 2302.56   6
  17   1  -7 18133.3 2273.14   7
  17  -1  -7 19804.5 2486.85   7
 -17  -1   7 20058.8 4574.01   3
  17  -1  -6 484.810 399.888   7
  17   1  -6-74.9219 473.190   7
  17   1  -5 27150.2 2833.82   7
  17  -1  -5 28904.7 3051.32   7
  17  -1  -4 6434.20 1395.81   7
  17   1  -4 5617.78 1351.33   7
  17  -1  -3 2609.64 951.958   7
  17   1  -3 2838.39 929.403   7
  17  -1  -2 4345.52 1148.75   5
  17  -1  -2 3554.42 1048.50   7
  17   1  -2 3294.30 960.936   7
  17  -1  -1 1166.91 841.325   7
  17   1  -1 882.291 437.484   7
  17  -1   0 1815.95 692.838   5
  17  -1   0 2656.51 862.249   7
  17   1   0 2839.87 931.237   7
  17  -1   1 4518.06 1129.76  10
  17  -1   1 4596.94 1216.61   7
  17   1   1 3374.27 930.509   7
  17  -1   1 3992.40 1088.03   5
  17  -1   2 17355.8 2352.14  10
  17   1   2 16935.7 2294.26  10
  17  -1   2 18141.9 2398.21   5
  17   1   2 20454.7 2525.42   7
  17  -1   2 19391.2 2399.12   7
  17  -1   3 123.630 398.449  10
  17   1   3-616.099 651.320  10
  17  -1   3-288.450 473.637   5
  17   1   3 362.891 217.670   7
  17  -1   3-11.1312 232.675   7
  17  -1   4 88.3403 128.258  10
  17   1   4-51.3427 261.103  10
  17  -1   4 139.495 261.655   5
  17   1   4 389.348 230.536   7
  17  -1   4-290.174 94.7877   7
  17  -1   5-193.669 405.187  10
  17   1   5-431.068 339.780  10
  17  -1   5-376.928 668.974   5
  17   1   5 333.296 403.705   7
  17  -1   5-678.536 497.648   7
  17   1   6 633.926 408.627  10
  17  -1   6 61.4967 210.401  10
  17  -1   6 99.0636 403.131   5
  17   1   6-219.317 353.314   7
  17  -1   6 558.010 326.555   7
  17   1   7 431.435 515.959  10
  17  -1   7 207.576 277.196  10
  17  -1   7 817.863 340.253   5
  17   1   8 449.245 402.788  10
  17  -1   8 743.987 499.820  10
  17  -1   8-293.053 292.581   5
  17   1   9 1265.51 807.733  10
  17  -1   9 941.170 524.648  10
  17   1  10-37.9852 310.822  10
  17   1  11 1874.88 803.879  10
  17  -3 -20-292.531 253.303   6
  17   3 -20 96.8322 206.849   6
  17  -3 -19 552.764 387.362   6
  17   3 -19 269.834 311.475   6
  17  -3 -18 326.510 494.799   6
  17   3 -18-202.439 466.242   6
  17   3 -17 33.4151 356.370   6
  17  -3 -17 92.6206 185.776   6
  17   3 -16 35.3276 300.980   6
  17  -3 -16 387.266 353.000   6
  17   3 -15 952.192 443.757   6
  17  -3 -15 561.237 487.240   6
  17   3 -14 8983.97 1728.22   6
  17  -3 -14 8195.40 1715.05   6
  17   3 -13 11310.4 1975.29   6
  17  -3 -13 12509.0 2083.88   6
  17   3 -12 13177.7 2025.92   6
  17  -3 -12 11664.0 2035.07   6
  17   3 -11 15245.1 2252.95   6
  17  -3 -11 14626.2 2293.85   6
  17   3 -10 5696.74 1420.01   6
  17  -3 -10 5496.38 1319.78   6
  17  -3 -10 6484.55 1387.90   7
  17   3  -9 3424.12 1092.24   6
  17  -3  -9 3116.77 1043.14   6
  17  -3  -9 3150.50 1017.71   7
  17   3  -9 4414.25 1199.76   7
  17   3  -8 1720.07 871.750   6
  17  -3  -8 1389.03 781.656   6
  17  -3  -8 1141.65 607.989   7
  17   3  -8 1148.55 545.516   7
  17   3  -7 7015.81 1450.42   6
  17  -3  -7 7281.01 1462.86   6
  17  -3  -7 6832.36 1552.32   7
  17   3  -7 7812.18 1605.00   7
  17   3  -6 1197.48 650.014   6
  17  -3  -6 1138.11 582.737   7
  17   3  -6 1286.95 761.943   7
  17  -3  -5 2380.76 878.967   7
  17   3  -5 2524.30 947.583   7
  17  -3  -4 668.367 602.087   7
  17   3  -4 1457.41 687.810   7
  17  -3  -3 2481.29 877.032   7
  17   3  -3 2508.58 927.600   7
  17  -3  -2 6435.65 1510.90   7
  17   3  -2 6040.09 1439.57   7
  17  -3  -1 5156.51 1098.40   5
  17  -3  -1 5768.48 1369.05   7
  17   3  -1 5641.71 1325.26   7
  17  -3   0 642.156 319.903   5
  17  -3   0 889.363 698.970   7
  17   3   0 560.731 277.536   7
  17  -3   1 1572.92 655.180   7
  17   3   1 1775.91 761.546   7
  17  -3   1 1222.10 656.428   5
  17  -3   2 6641.81 1411.92   7
  17   3   2 7974.25 1620.40   7
  17  -3   2 8299.83 1620.82   5
  17   3   2 6142.61 1284.37  10
  17  -3   3 4433.63 1202.96   7
  17   3   3 5080.41 1294.71   7
  17  -3   3 4598.45 1171.12   5
  17   3   3 4571.64 1191.76  10
  17  -3   4-40.3089 221.496   7
  17   3   4 519.802 234.146   7
  17  -3   4 796.897 491.210   5
  17   3   4 107.892 295.302  10
  17   3   5 2806.87 912.433  10
  17  -3   5 1708.41 869.542   5
  17   3   5 1479.00 687.063   7
  17  -3   5 1868.46 729.858   7
  17   3   6 888.544 668.794  10
  17  -3   6 800.248 619.329   5
  17   3   6 444.216 429.652   7
  17  -3   7 103.187 404.819   5
  17   3   7 223.222 154.832  10
  17  -3   8 1628.05 733.608   5
  17   3   8 2025.11 904.600  10
  17  -3   9 2004.56 705.773   5
  17   3   9 1931.21 717.360  10
  17  -3  10 1581.76 546.402   5
  17   3  10 1759.54 711.455  10
  17   3  11 627.054 392.961  10
  17  -5 -19 521.419 301.519   6
  17   5 -19 1050.90 537.142   6
  17  -5 -18 556.167 345.666   6
  17   5 -18 521.965 414.296   6
  17  -5 -17 77.9564 322.473   6
  17   5 -17 222.125 359.164   6
  17   5 -16 125.810 389.599   6
  17  -5 -16-246.247 230.571   6
  17   5 -15-200.366 355.415   6
  17  -5 -15 200.831 146.036   6
  17   5 -14-604.972 523.858   6
  17  -5 -14 351.413 301.865   6
  17  -5 -13 2461.88 858.292   6
  17   5 -13 2258.67 804.203   6
  17  -5 -12 3206.96 1038.54   6
  17   5 -12 3427.58 991.812   6
  17  -5 -11 4726.82 1229.35   6
  17   5 -11 4751.59 1201.60   6
  17  -5 -10 611.193 550.844   7
  17  -5 -10 3.78514 196.759   6
  17   5 -10 210.583 355.285   6
  17  -5  -9 194.884 182.182   7
  17  -5  -9 269.274 315.190   6
  17   5  -9-610.724 551.533   6
  17   5  -9-13.7981 242.644   7
  17  -5  -8 4596.50 1250.74   7
  17  -5  -8 4303.23 1242.31   6
  17   5  -8 4319.41 1174.10   6
  17   5  -8 3002.19 1040.54   7
  17   5  -7 2971.44 1180.31   7
  17  -5  -7 2604.76 969.211   7
  17  -5  -7 2707.01 934.643   6
  17   5  -7 2458.98 839.593   6
  17   5  -6 2815.17 1048.85   7
  17  -5  -6 3106.37 1091.17   7
  17   5  -6 2458.40 717.946   6
  17   5  -5 16033.5 2290.55   7
  17  -5  -5 15722.8 2325.74   7
  17   5  -5 16280.8 2057.53   6
  17  -5  -4 301.559 92.1735   7
  17   5  -4 141.941 349.382   7
  17  -5  -3 1777.76 785.979   7
  17   5  -3 1850.99 825.624   7
  17  -5  -2 2997.06 961.828   7
  17   5  -2 2667.90 851.490   7
  17   5  -1 9814.84 1801.58   7
  17  -5  -1 11613.5 1951.10   7
  17  -5   0 220.867 307.927   7
  17   5   0 673.292 491.276   7
  17  -5   1 3939.19 1089.11   5
  17  -5   1 3223.94 972.243   7
  17   5   1 2750.43 1020.24   7
  17   5   2 8341.51 1629.52   7
  17  -5   2 7677.06 1461.21   7
  17  -5   2 8341.63 1529.57   5
  17   5   3 2780.54 922.599   7
  17  -5   3 1725.90 567.077   5
  17  -5   3 2022.52 841.394   7
  17   5   3 1763.34 702.745  10
  17   5   4 28.6499 190.163   7
  17  -5   4 633.125 478.987   5
  17  -5   4 729.847 427.744   7
  17   5   4 629.522 394.355  10
  17   5   5 176.829 243.594   7
  17  -5   5-196.235 155.570   5
  17  -5   5 388.421 421.826   7
  17   5   5-120.476 317.351  10
  17   5   6 224.343 119.382   7
  17  -5   6 302.836 248.356   5
  17   5   6 209.132 229.200  10
  17  -5   7 1601.70 466.385   5
  17   5   7 457.562 263.705  10
  17  -5   8 733.535 378.012   5
  17   5   8 1727.31 684.594  10
  17  -5   9 21526.4 1812.40   5
  17   5   9 12432.8 1614.08  10
  17   7 -16 812.647 285.129   6
  17  -7 -16 719.345 402.129   6
  17   7 -15 140.243 169.685   6
  17  -7 -15-152.537 164.117   6
  17   7 -14 90.2771 7.08849   6
  17  -7 -14 197.927 113.901   6
  17  -7 -13 1989.43 617.898   6
  17   7 -13 2279.93 769.891   6
  17  -7 -12 2475.00 842.258   6
  17   7 -12 2897.81 780.361   6
  17  -7 -11 1562.05 591.817   6
  17   7 -11 826.371 397.714   6
  17  -7 -10-212.223 375.041   7
  17  -7 -10-58.1853 229.770   6
  17   7 -10-375.203 303.829   6
  17  -7  -9 264.447 286.910   7
  17  -7  -9-483.441 308.764   6
  17   7  -9 454.826 496.295   6
  17  -7  -8 1835.33 691.654   7
  17  -7  -8 1322.66 619.139   6
  17   7  -8 1022.15 589.193   6
  17   7  -8 1826.39 802.965   7
  17  -7  -7 2341.04 784.406   7
  17   7  -7 1515.53 823.020   6
  17   7  -7 2762.00 958.056   7
  17  -7  -6-39.5404 64.5151   7
  17   7  -6-31.1516 328.842   7
  17  -7  -5 353.926 401.695   7
  17   7  -5 590.897 457.935   6
  17   7  -5-135.120 166.893   7
  17   7  -4 31.6349 303.750   7
  17  -7  -4-425.525 340.965   7
  17   7  -3 1014.85 475.213   7
  17  -7  -3 765.136 418.359   7
  17   7  -2 2354.56 914.753   7
  17  -7  -2 1637.23 628.166   7
  17   7  -1 1243.22 394.174   7
  17  -7  -1 1633.52 583.272   7
  17   7   0 469.579 478.627   7
  17  -7   0-87.5925 338.746   7
  17   7   1 1385.86 609.684   7
  17  -7   1 2867.75 943.245   7
  17   7   2 250.431 59.9404   7
 -17  -7  -2-31.2101 196.409  11
  17   7   3-183.408 265.749   7
  17   7   3-55.3333 231.913   4
  17  -7   3-51.2349 71.7885   5
  17   7   4 670.673 367.662   7
  17  -7   4 86.4288 174.847   7
  17   7   4 392.141 159.996   4
  17  -7   4 176.574 176.013   5
  17  -7   5-482.939 407.923   5
  17  -7   6 6491.44 1051.57   5
  17   9 -10 978.915 373.854   6
  17   9  -9-297.825 245.950   6
 -17  -9   9 1175.18 635.484  11
  17  -9  -8 1939.80 479.011   7
  17   9  -8 1914.19 576.202   6
 -17  -9   8 1347.69 521.996  11
  17   9  -7 8139.27 990.765   6
 -17  -9   7 8872.17 1270.83  11
  17  -9  -7 9167.59 1167.32   7
  17  -9  -6-76.3206 189.024   7
 -17  -9   6 305.031 352.632  11
  17  -9  -5-37.8284 205.614   7
 -17  -9   5 45.9248 67.9888  11
  17  -9  -4 835.507 245.553   7
 -17  -9   4 164.051 542.933  11
  17  -9  -3 3754.68 823.304   7
 -17  -9   3 1860.36 997.101  11
  17  -9  -2-4.69468 111.320   7
 -17  -9   2 258.724 260.185  11
  17  -9  -1 2639.48 612.059   7
 -17  -9   1 1669.53 808.404  11
 -17  -9   0 2873.72 964.968  11
  17  -9   0 5166.05 815.433   7
  17   9   1 639.233 296.082   4
 -18   0  20 2257.33 895.946   9
  18   0 -20 3578.78 869.435   6
  18   0 -19-308.686 263.136   6
  18   0 -18 4589.07 1174.38   6
  18   0 -17-130.951 35.5152   6
  18   0 -16 782.735 519.524   6
  18   0 -15 309.196 135.509   6
  18   0 -14 4803.93 1254.28   6
  18   0 -13 28.8986 583.122   6
  18   0 -12 2987.62 1004.20   6
  18   0 -11-152.875 461.746   6
  18   0 -10 2211.98 874.471   6
  18   0  -9-320.758 446.488   7
  18   0  -9-82.1755 433.583   6
  18   0  -8 11813.8 1810.98   6
  18   0  -8 10964.1 1759.89   7
  18   0  -7-44.3695 255.785   7
  18   0  -7-427.190 631.673   6
  18   0  -6 449.834 225.459   7
  18   0  -5 38.3506 365.891   7
  18   0  -4 7632.74 1541.58   7
  18   0  -3-757.124 521.076   7
  18   0  -2 10153.5 1647.16   7
  18   0  -1-590.903 443.318   7
  18   0   0 1974.95 832.325   7
  18   0   1 9.29491 175.979   7
  18   0   2 792.016 616.987   7
  18   0   2 1524.53 708.540  10
  18   0   3 497.477 364.061   7
  18   0   3-1028.97 713.331  10
  18   0   4 2537.47 819.830   7
  18   0   4 3186.75 1179.11  10
  18   0   5 194.261 251.149   7
  18   0   5 658.027 443.241  10
  18   0   6 3844.96 873.289   7
  18   0   6 2119.07 933.215  10
  18   0   7 1439.48 1009.01  10
  18   0   8 924.539 415.191  10
  18   0   9-168.385 265.941  10
 -18   2  20 525.557 379.692   9
  18  -2 -20 342.329 111.782   6
  18   2 -20 111.920 187.578   6
  18  -2 -19 2475.24 751.683   6
  18   2 -19 1842.29 725.347   6
  18   2 -18 1890.40 821.202   6
  18  -2 -18 1543.19 715.056   6
  18   2 -17 1032.46 580.479   6
  18  -2 -17 1941.77 829.364   6
  18   2 -16 3538.47 967.405   6
  18  -2 -16 3682.79 1065.61   6
  18   2 -15 5028.14 1225.97   6
  18  -2 -15 6384.78 1418.89   6
  18   2 -14 9734.71 1772.00   6
  18  -2 -14 8728.81 1697.83   6
  18   2 -13 25126.9 2843.73   6
  18  -2 -13 27490.2 3003.48   6
  18   2 -12 458.714 426.769   6
  18  -2 -12 361.341 510.122   6
  18   2 -11 551.271 313.746   6
  18  -2 -11 542.537 374.463   6
  18  -2 -10 2176.17 694.071   7
  18   2 -10 2127.09 712.730   6
  18  -2 -10 2170.35 806.002   6
  18   2  -9 53160.6 4140.28   6
  18  -2  -9 51875.0 4077.08   6
  18   2  -9 59545.4 4272.75   7
  18  -2  -9 53758.8 3974.04   7
  18  -2  -8 6998.76 1405.69   7
  18   2  -8 6616.38 1462.92   7
  18   2  -8 6330.73 1388.77   6
  18  -2  -8 6926.90 1530.88   6
  18  -2  -7-235.225 325.360   7
  18   2  -7 5.12318 193.954   7
  18   2  -7 329.678 126.388   6
  18  -2  -6 1622.16 649.971   7
  18   2  -6 1967.97 709.401   7
  18  -2  -5-23.9851 400.253   7
  18   2  -5 216.913 272.921   7
  18  -2  -4 7651.89 1544.48   7
  18   2  -4 7683.22 1502.10   7
  18  -2  -3 2538.09 1071.86   7
  18   2  -3 2261.83 833.581   7
  18  -2  -2 2980.70 957.843   7
  18   2  -2 1865.67 826.397   7
  18  -2  -1 1675.68 818.663   7
  18   2  -1 1626.74 682.766   7
  18  -2  -1 1870.70 678.044   5
  18  -2   0 46.1327 340.031   7
  18   2   0 128.219 395.142   7
  18  -2   0-487.300 595.223   5
  18  -2   1 6275.42 1328.48   7
  18   2   1 4222.18 1161.96   7
  18  -2   1 4187.67 1215.60   5
  18   2   2 14068.0 2073.69   7
  18  -2   2 12943.3 1905.09   7
  18  -2   2 13058.6 1926.01   5
  18   2   2 12927.2 1997.63  10
  18   2   3 1540.73 652.795  10
  18  -2   3 2157.72 838.727   5
  18   2   3 1985.00 768.799   7
  18  -2   3 2815.42 899.427   7
  18   2   4 3207.18 1042.01  10
  18  -2   4 4539.35 1110.32   5
  18   2   4 3619.42 1001.89   7
  18  -2   4 4040.23 1049.58   7
  18   2   5 1166.34 570.775  10
  18  -2   5-1.39158 181.483   5
  18   2   5-65.1948 434.789   7
  18  -2   5 393.799 379.663   7
  18   2   6-19.2595 258.945  10
  18  -2   6 52.0303 128.586   5
  18   2   6-376.491 137.959   7
  18  -2   7 3331.55 966.055   5
  18   2   7 2753.86 1037.40  10
  18   2   8-145.284 311.426  10
  18   2   9 741.004 565.775  10
  18   2  10 3256.84 822.754  10
  18  -4 -19 540.161 307.988   6
  18   4 -19 216.459 332.009   6
  18  -4 -18 811.874 446.392   6
  18   4 -18 1157.51 439.533   6
  18  -4 -17-219.955 320.109   6
  18   4 -17 499.650 232.091   6
  18  -4 -16 1995.99 748.626   6
  18   4 -16 1618.68 702.174   6
  18  -4 -15 409.335 407.113   6
  18   4 -15 511.946 407.299   6
  18  -4 -14 595.355 364.747   6
  18   4 -14-517.174 487.908   6
  18  -4 -13 201.819 307.147   6
  18   4 -13 522.927 347.416   6
  18  -4 -12 1693.03 694.204   6
  18   4 -12 1435.93 620.960   6
  18  -4 -11 947.479 584.425   6
  18   4 -11 217.419 271.330   6
  18  -4 -10-176.626 109.706   7
  18   4 -10 119.455 299.350   6
  18   4  -9 34687.7 3206.94   6
  18  -4  -9 35710.4 3339.29   6
  18   4  -9 35792.1 3457.00   7
  18  -4  -9 35201.8 3191.20   7
  18   4  -8 2875.57 977.186   6
  18  -4  -8 2633.73 945.711   6
  18  -4  -8 3473.65 972.400   7
  18   4  -8 2539.04 914.561   7
  18   4  -7 4829.48 1215.58   6
  18  -4  -7 5656.19 1360.22   7
  18   4  -7 5002.25 1313.29   7
  18   4  -6 6037.36 1250.45   6
  18  -4  -6 5937.91 1437.28   7
  18   4  -6 6162.87 1388.27   7
  18  -4  -5 642.363 542.312   7
  18   4  -5 536.875 407.765   7
  18  -4  -4-15.6528 317.312   7
  18   4  -4 313.586 388.446   7
  18  -4  -3 6603.38 1531.97   7
  18   4  -3 5512.00 1299.34   7
  18  -4  -2 6223.83 1465.48   7
  18   4  -2 5245.58 1383.94   7
  18  -4  -1 6170.41 1350.81   7
  18   4  -1 5094.80 1194.21   7
  18  -4   0 1323.14 707.381   5
  18  -4   0 469.152 439.130   7
  18   4   0 561.812 539.540   7
  18  -4   1 5865.99 1299.73   5
  18  -4   1 5321.46 1153.54   7
  18   4   1 6112.54 1346.68   7
  18  -4   2 5173.62 1113.39   5
  18  -4   2 4420.91 1093.51   7
  18   4   2 5040.91 1222.33   7
  18  -4   3 107.036 137.059   5
  18  -4   3 43.8539 316.569   7
  18   4   3 269.791 460.576   7
  18   4   4 49.1684 195.482  10
  18   4   4 367.564 330.295   7
  18  -4   4 476.997 348.669   7
  18  -4   4 489.314 376.019   5
  18   4   5 205.294 192.194   7
  18   4   5 144.882 238.051  10
  18  -4   5 745.823 434.267   7
  18  -4   5 990.312 617.575   5
  18   4   6-282.198 129.361   7
  18  -4   6 511.121 542.556   5
  18   4   6-439.296 533.868  10
  18  -4   7-298.124 374.149   5
  18   4   7 217.202 328.191  10
  18  -4   8 3484.45 762.966   5
  18   4   8 2317.52 772.107  10
  18   4   9 828.275 391.249  10
  18  -6 -17 768.152 301.248   6
  18   6 -17 757.469 335.182   6
  18   6 -16 295.230 213.901   6
  18  -6 -16 420.055 423.239   6
  18   6 -15 1443.19 609.153   6
  18  -6 -15 1176.72 552.990   6
  18   6 -14 1128.03 470.493   6
  18  -6 -14 896.635 435.205   6
  18   6 -13 381.832 394.003   6
  18  -6 -13 789.917 510.013   6
  18   6 -12 2095.63 695.811   6
  18  -6 -12 1105.81 469.155   6
  18  -6 -11 2031.77 731.494   6
  18   6 -11 1656.05 677.749   6
  18  -6 -10 5125.31 1121.20   7
  18  -6 -10 4079.57 1039.12   6
  18   6 -10 3070.15 974.777   6
  18  -6  -9 353.620 183.109   7
  18  -6  -9 469.349 132.069   6
  18   6  -9 446.191 439.678   6
  18  -6  -8 109.971 256.444   7
  18   6  -8 762.217 272.976   7
  18  -6  -8 237.040 205.085   6
  18   6  -8 330.963 264.272   6
  18  -6  -7 2580.68 970.463   7
  18   6  -7 3019.02 854.674   7
  18   6  -7 2385.45 738.792   6
  18  -6  -6 2755.84 872.639   7
  18   6  -6 2537.61 798.158   7
  18   6  -6 4090.21 1001.45   6
  18  -6  -5 822.155 552.257   7
  18   6  -5 1799.85 809.973   7
  18  -6  -4 264.300 308.120   7
  18   6  -4-393.503 433.531   7
  18  -6  -3 6060.83 1305.52   7
  18   6  -3 6536.13 1413.94   7
  18   6  -2 17289.6 2213.29   7
  18  -6  -2 19300.8 2419.60   7
  18  -6  -1 297.593 96.2097   7
  18   6  -1 743.320 488.091   7
  18  -6   0 2425.79 806.780   7
  18   6   0 1541.84 683.137   7
  18  -6   1 543.492 301.001   7
  18   6   1 510.826 107.306   7
  18  -6   2 5603.52 1184.20   7
  18   6   2 4320.87 1026.15   7
  18  -6   3 232.569 206.408   7
  18   6   3-155.652 158.906   7
  18  -6   4 1017.24 354.264   7
  18   6   4 701.826 299.995   7
  18  -6   4 1181.07 530.830   5
  18   6   5 2655.15 605.384   7
  18  -6   5 2556.37 770.365   5
  18  -6   6 395.180 224.618   5
  18   8 -12 945.075 317.378   6
  18   8 -11 1039.28 358.282   6
  18   8 -10 5702.97 894.944   6
  18  -8  -9 2378.51 624.075   7
  18   8  -9 3399.30 709.474   6
  18   8  -8 7593.37 1055.83   6
  18  -8  -8 7945.63 1129.56   7
  18   8  -7-173.661 147.412   6
  18  -8  -7 389.532 108.216   7
  18  -8  -6 914.121 426.771   7
  18  -8  -5 122.115 213.732   7
  18  -8  -4 2335.09 701.291   7
  18  -8  -3 848.951 470.665   7
  18  -8  -2 63.4419 215.976   7
 -18  -8   1 1337.19 891.719  11
  18  -8  -1 2152.53 665.644   7
 -18  -8   0 469.791 589.720  11
  18  -8   0 256.290 193.552   7
  18  -8   1 2081.37 581.802   7
  18   8   1 2581.84 548.348   4
 -19   1  20-126.483 291.252   9
  19  -1 -20 586.732 367.068   6
  19   1 -20 135.923 180.627   6
 -19  -1  19 246.214 388.067   9
  19   1 -19 184.472 285.192   6
  19  -1 -19 135.725 273.157   6
  19   1 -18-119.405 324.966   6
  19  -1 -18 736.928 477.671   6
  19   1 -17 302.068 178.916   6
  19  -1 -17 376.773 141.955   6
  19   1 -16 273.789 191.121   6
  19  -1 -16 538.314 165.752   6
  19   1 -15 1051.01 667.257   6
  19  -1 -15 644.470 288.015   6
  19   1 -14 8058.26 1563.69   6
  19  -1 -14 6840.98 1374.19   6
  19   1 -13 1608.91 686.773   6
  19  -1 -13 435.578 47.0923   6
  19   1 -12 2307.66 835.854   6
  19  -1 -12 1934.80 838.960   6
  19   1 -11 11738.2 1894.93   6
  19  -1 -11 11450.2 1872.86   6
  19   1 -10-272.976 224.098   7
  19  -1 -10 3.40747 245.932   7
  19   1 -10 153.890 170.197   6
  19  -1 -10 525.517 512.673   6
  19  -1  -9 9635.93 1647.72   6
  19   1  -9 8963.51 1579.90   6
  19   1  -9 9083.17 1585.76   7
  19  -1  -9 9237.79 1604.64   7
  19   1  -8 6520.77 1313.72   7
  19  -1  -8 7611.74 1449.82   7
  19   1  -8 7617.08 1327.63   6
  19  -1  -8 7405.64 1408.98   6
  19   1  -7 11675.0 1800.66   7
  19  -1  -7 12414.9 1901.70   7
  19  -1  -6 575.385 344.393   7
  19   1  -6 76.4881 354.459   7
  19  -1  -5 184.526 75.4296   7
  19   1  -5-90.5355 98.7418   7
  19  -1  -4 5816.44 1260.79   7
  19   1  -4 6064.73 1397.53   7
  19   1  -3 9040.95 1666.38   7
  19  -1  -3 8503.59 1719.60   7
  19   1  -2 247.730 259.416   7
  19  -1  -2 660.574 563.007   7
  19   1  -1 6725.76 1462.25   7
  19  -1  -1 6890.24 1478.14   7
  19   1   0 6038.33 1280.42   7
  19  -1   0 6925.78 1395.92   7
  19   1   1 5106.76 1221.44   7
  19  -1   1 5211.65 1213.59   7
  19   1   2 2071.81 686.267   7
  19  -1   2 1750.57 713.035   7
  19   1   3 1297.91 680.948  10
  19   1   3 941.626 397.924   7
  19  -1   3 700.046 490.569   7
  19   1   4 754.308 529.567  10
  19   1   4 92.3590 43.1391   7
  19  -1   4 638.195 423.607   7
  19   1   5 1671.51 594.693  10
  19   1   5 1256.80 516.183   7
  19  -1   5 1392.12 509.729   7
  19   1   6 3315.13 1058.68  10
  19   1   6 5709.00 947.900   7
  19   1   7-254.304 390.898  10
  19   1   8 185.160 221.767  10
  19  -3 -19 204.587 174.596   6
  19   3 -19-107.934 185.725   6
  19  -3 -18 806.731 352.987   6
  19   3 -18 1115.92 426.165   6
  19  -3 -17 109.676 111.930   6
  19   3 -17 48.9494 208.962   6
  19  -3 -16 261.930 258.755   6
  19   3 -16 197.694 270.767   6
  19  -3 -15 6009.94 1257.73   6
  19   3 -15 5742.83 1194.87   6
  19   3 -14 3256.82 928.302   6
[truncated: 31,160 more chars]
