# Supplementary material for: Structure of (E)-4-amino-5-{[(1,5-dimethyl-3-oxo-2-phenyl-2,3-di­hydro-1H-pyrazol-4-yl)imino]­meth­yl}-1-methyl-2-phenyl-2,3-di­hydro-1H-pyrazol-3-one: aerial oxidation of 4-amino­anti­pyrine in di­methyl­formamide
Source: Acta Crystallogr E Crystallogr Commun. 2025 Apr 29;81(Pt 5):438–43. doi: 10.1107/S2056989025003676 (PMC12054767; doi:10.1107/S2056989025003676)
Supplement: Supplementary file 2 [file e-81-00438-Isup2.hkl]

data_I                                                                          
_shelx_title ' I                C 1 2/C 1    R   0.06'                          
_shelx_refln_list_code          4                                               
_shelx_F_calc_maximum      387.68                                               
_exptl_crystal_F_000      1696.00                                               
_reflns_d_resolution_high  0.8046                                               
                                                                                
loop_                                                                           
 _space_group_symop_operation_xyz                                               
 'x, y, z'                                                                      
 '-x, y, -z+1/2'                                                                
 'x+1/2, y+1/2, z'                                                              
 '-x+1/2, y+1/2, -z+1/2'                                                        
 '-x, -y, -z'                                                                   
 'x, -y, z-1/2'                                                                 
 '-x+1/2, -y+1/2, -z'                                                           
 'x+1/2, -y+1/2, z-1/2'                                                         
                                                                                
_cell_length_a    20.2393                                                       
_cell_length_b    10.6519                                                       
_cell_length_c    19.4225                                                       
_cell_angle_alpha  90.000                                                       
_cell_angle_beta  106.614                                                       
_cell_angle_gamma  90.000                                                       
                                                                                
_shelx_F_squared_multiplier     1.000                                           
                                                                                
loop_                                                                           
 _refln_index_h                                                                 
 _refln_index_k                                                                 
 _refln_index_l                                                                 
 _refln_F_squared_calc                                                          
 _refln_F_squared_meas                                                          
 _refln_F_squared_sigma                                                         
 _refln_observed_status                                                         
   2   0   0        995.93        917.30        77.71 o                         
   4   0   0      38388.53      35606.23       697.50 o                         
   6   0   0      13649.20      13251.39       548.48 o                         
   8   0   0      11272.65      10890.52       563.70 o                         
  10   0   0       4914.79       4718.18       423.52 o                         
  12   0   0         26.44          6.00        75.38 o                         
  14   0   0       6104.24       6210.80       362.70 o                         
  16   0   0       4185.92       4229.39       327.97 o                         
  18   0   0        240.50        321.12       135.33 o                         
  20   0   0        542.76        490.82       140.42 o                         
  22   0   0        206.96        222.80        85.78 o                         
   3   1   0      10676.67      10036.43       264.98 o                         
   5   1   0      15030.57      15130.90       341.82 o                         
   7   1   0      37891.49      37695.59       690.75 o                         
   9   1   0         64.45         78.79        72.12 o                         
  11   1   0         28.33        -15.90       101.77 o                         
  13   1   0        158.75        194.16        67.95 o                         
  15   1   0       3475.58       3539.39       193.55 o                         
  17   1   0        463.03        387.73        75.96 o                         
  19   1   0       1106.37       1052.67       153.42 o                         
  21   1   0         72.23         49.18        23.54 o                         
  23   1   0        255.93        290.26        57.42 o                         
   4   2   0       3462.50       3347.04       285.96 o                         
   6   2   0       2513.90       2426.56       152.31 o                         
   8   2   0      22661.07      23440.09       959.47 o                         
  10   2   0        315.84        125.42        82.06 o                         
  12   2   0       2465.03       2597.79       389.36 o                         
  14   2   0        992.09       1190.14       109.71 o                         
  16   2   0        324.95        388.36        69.54 o                         
  18   2   0         17.78         -8.15        38.46 o                         
  20   2   0          3.35         -7.26        37.06 o                         
  22   2   0          0.06         33.79        39.11 o                         
   1   3   0        231.60         65.80        50.62 o                         
   3   3   0       5386.21       4216.38       323.56 o                         
   5   3   0       8038.78       7677.76       455.64 o                         
   7   3   0        145.29        143.65       115.42 o                         
   9   3   0         91.80        225.74       111.79 o                         
  11   3   0        157.52        157.93        77.21 o                         
  13   3   0          0.04         38.57        27.77 o                         
  15   3   0       1159.46       1333.64       136.61 o                         
  17   3   0         41.94        105.61        32.65 o                         
  19   3   0        446.05        412.13        75.22 o                         
  21   3   0        594.52        504.74        89.01 o                         
  23   3   0         39.82         18.78        43.01 o                         
   0   4   0      14706.12      14515.07       920.97 o                         
   2   4   0         78.27         -5.93        48.65 o                         
   4   4   0         19.77        144.91       149.24 o                         
   6   4   0        237.41        238.92       114.80 o                         
   8   4   0       1543.99       1431.26       274.31 o                         
  10   4   0        738.30        796.63       223.62 o                         
  12   4   0        329.63        361.26        67.92 o                         
  14   4   0         66.74         88.60        45.57 o                         
  16   4   0       1429.78       1456.41       155.63 o                         
  18   4   0         79.62        116.72        49.90 o                         
  20   4   0       1206.52       1234.13       156.60 o                         
  22   4   0          1.34        -24.38        24.38 o                         
   1   5   0       9770.09       9745.74       586.34 o                         
   3   5   0        905.65        925.34       317.68 o                         
   5   5   0       1875.98       1864.84       339.32 o                         
   7   5   0        604.02       2122.65       742.44 o                         
   9   5   0        187.28        120.14       320.76 o                         
  11   5   0         49.25         48.58        65.86 o                         
  13   5   0          0.03         27.63        41.85 o                         
  15   5   0       4826.03       5124.42       295.44 o                         
  17   5   0         16.95         64.26        42.42 o                         
  19   5   0         73.00        102.90        57.32 o                         
  21   5   0        299.89        357.88        66.92 o                         
   0   6   0       3769.97       3784.90       590.57 o                         
   2   6   0       1189.10       1571.11       449.37 o                         
   4   6   0       4092.46       3781.49       508.80 o                         
   6   6   0         37.47        -81.66       110.84 o                         
   8   6   0       2268.07       2253.87       217.04 o                         
  10   6   0        201.38        190.04        39.62 o                         
  12   6   0       1273.36       1235.52       163.76 o                         
  14   6   0        938.40       1069.65       170.41 o                         
  16   6   0         90.86        105.28        45.34 o                         
  18   6   0        293.45        316.68        84.77 o                         
  20   6   0        524.85        588.46        91.91 o                         
   3   7   0        191.92         46.61        41.78 o                         
   5   7   0         88.34        106.67        34.37 o                         
   7   7   0        698.90        694.28        79.45 o                         
   9   7   0         63.84         92.70        37.52 o                         
  11   7   0        686.23        689.09       105.55 o                         
  13   7   0       2500.90       2544.10       213.42 o                         
  15   7   0        229.96        210.21        87.07 o                         
  17   7   0         15.20         23.30        45.30 o                         
  19   7   0        207.07        230.44       107.52 o                         
   0   8   0       1003.73        949.26       136.89 o                         
   2   8   0         24.16          9.28        18.92 o                         
   4   8   0       7567.44       7799.57       312.51 o                         
   6   8   0       3383.27       3456.68       225.93 o                         
   8   8   0         92.96        145.77        34.46 o                         
  10   8   0        456.99        399.70        77.61 o                         
  12   8   0       3160.52       3352.43       295.09 o                         
  14   8   0         27.53        -11.56        85.41 o                         
  16   8   0       1093.40       1357.61       160.13 o                         
  18   8   0         87.36         50.25        29.90 o                         
   1   9   0       2521.53       2597.62       172.20 o                         
   3   9   0        350.33        469.08        87.21 o                         
   5   9   0       1486.67       1455.16       145.16 o                         
   7   9   0         55.37         90.12        28.91 o                         
   9   9   0         31.83         68.15        39.40 o                         
  11   9   0          8.73        -15.16        53.50 o                         
  13   9   0        613.46        412.43       132.82 o                         
  15   9   0         97.84         46.23        59.07 o                         
  17   9   0        639.03        733.46       186.36 o                         
   0  10   0       5489.36       5802.22       437.76 o                         
   2  10   0        183.01        107.46        30.39 o                         
   4  10   0       6808.03       7518.96       337.77 o                         
   6  10   0        157.89        111.84        42.23 o                         
   8  10   0        652.03        783.09        96.08 o                         
  10  10   0         10.66      11881.92      2394.43 o                         
  12  10   0        101.75         87.78        43.01 o                         
  14  10   0        418.99        386.86        96.57 o                         
   1  11   0          0.90         39.30        47.91 o                         
   3  11   0        323.80        254.32        61.37 o                         
   5  11   0         32.33        118.26        58.55 o                         
   7  11   0         39.41         19.23         9.24 o                         
   9  11   0        726.30        567.74       201.63 o                         
  11  11   0         36.47          3.61        48.81 o                         
  13  11   0         65.75         65.44        31.68 o                         
   0  12   0       1501.54       1713.84       256.92 o                         
   2  12   0         24.99         76.03        36.53 o                         
   4  12   0         20.40          9.58        18.31 o                         
   6  12   0         50.42         42.01        53.23 o                         
   8  12   0        101.22        199.58        86.05 o                         
  10  12   0        113.62        238.61        78.27 o                         
 -23   1   1        177.35        191.89        56.36 o                         
 -21   1   1          1.03        -11.74        17.53 o                         
 -19   1   1       1036.21       1106.97       169.03 o                         
 -17   1   1        144.41        159.29        63.11 o                         
 -15   1   1        779.68        884.47       109.69 o                         
 -13   1   1         20.85        155.11       115.23 o                         
 -11   1   1        524.28        378.95        99.05 o                         
  -9   1   1          7.96         50.43        36.75 o                         
  -7   1   1        542.37        571.38        78.77 o                         
  -5   1   1       6283.06       5733.41       269.37 o                         
  -3   1   1      12555.38      12392.22       309.24 o                         
  -1   1   1       8190.33       7840.21       214.36 o                         
   1   1   1        627.87        664.71        78.38 o                         
   3   1   1      78863.51      79722.18       754.49 o                         
   5   1   1         44.96         33.00        21.22 o                         
   7   1   1          8.14        -15.10        15.10 o                         
   9   1   1        360.66        533.30       122.06 o                         
  11   1   1       7036.59       7272.21       777.17 o                         
  13   1   1         45.01         45.20        34.09 o                         
  15   1   1        183.63        263.85        44.92 o                         
  17   1   1        691.56        664.68        87.43 o                         
  19   1   1        782.85        839.01       139.98 o                         
  21   1   1       1633.52       1685.72       170.22 o                         
  23   1   1         28.81         19.81        24.51 o                         
 -24   2   1        482.50        485.87        68.42 o                         
 -22   2   1         83.83         53.37        23.03 o                         
 -20   2   1        117.35        161.21        58.78 o                         
 -18   2   1        241.06        280.90        67.44 o                         
 -16   2   1        109.21        146.45        40.31 o                         
 -14   2   1        636.72        758.67        98.16 o                         
 -12   2   1       4700.95       5084.71       530.14 o                         
 -10   2   1         32.98         23.28        28.34 o                         
  -8   2   1       2963.43       3473.81       243.84 o                         
  -6   2   1      18261.97      17757.47       458.41 o                         
  -4   2   1       1458.47       1303.79        90.95 o                         
  -2   2   1       6551.08       5233.07       399.39 o                         
   0   2   1      15057.26      13607.56      1108.13 o                         
   2   2   1       1486.76       1239.03       166.96 o                         
   4   2   1      56571.09      56670.55      1967.90 o                         
   6   2   1       6634.59       6215.92       454.25 o                         
   8   2   1      11969.71      11984.23       723.81 o                         
  10   2   1        414.24        432.76       145.07 o                         
  12   2   1          5.81        326.54       159.79 o                         
  14   2   1        969.90        921.22        88.00 o                         
  16   2   1        278.74        250.47        43.76 o                         
  18   2   1        691.88        809.57       115.44 o                         
  20   2   1        285.39        229.59        62.25 o                         
  22   2   1        125.92         84.21        26.16 o                         
 -23   3   1         26.84         15.74        18.29 o                         
 -21   3   1        143.22         55.96        48.52 o                         
 -19   3   1        392.96        526.45       110.55 o                         
 -17   3   1        839.43        891.41       116.99 o                         
 -15   3   1        181.42        112.33        38.86 o                         
 -13   3   1          1.87         12.10        16.72 o                         
 -11   3   1        386.69        523.50       170.03 o                         
  -9   3   1        930.51        761.88       185.11 o                         
  -7   3   1       1754.39       1698.62       269.50 o                         
  -5   3   1       3222.82       3141.07       350.14 o                         
  -3   3   1          0.30         68.40        51.86 o                         
  -1   3   1        300.92        164.79       105.81 o                         
   1   3   1         78.47         62.03        39.47 o                         
   3   3   1       1994.45       1744.60       242.85 o                         
   5   3   1        351.85        408.85       133.21 o                         
   7   3   1       5127.30       5184.15       392.93 o                         
   9   3   1       2506.16       2468.61       355.19 o                         
  11   3   1       3988.16       4048.59       499.33 o                         
  13   3   1        990.48       1105.31       106.01 o                         
  15   3   1        513.33        591.61        84.38 o                         
  17   3   1        273.00        245.77        64.40 o                         
  19   3   1          3.63         -2.27        20.52 o                         
  21   3   1        152.32        141.32        44.46 o                         
 -22   4   1         10.57         23.40        26.20 o                         
 -20   4   1       1457.69       1559.54       182.83 o                         
 -18   4   1        836.85        913.44       145.47 o                         
 -16   4   1          0.59         64.93        74.63 o                         
 -14   4   1        456.14        400.23        89.06 o                         
 -12   4   1       1698.59       1755.50       138.94 o                         
 -10   4   1       1486.00       1485.93       309.43 o                         
  -8   4   1       3053.81       3568.29       442.73 o                         
  -6   4   1        707.44        729.26       207.65 o                         
  -4   4   1       1424.35       1315.81       368.32 o                         
  -2   4   1          0.45         23.72        56.63 o                         
   0   4   1       3153.98       2910.54       313.22 o                         
   2   4   1         19.82         13.86        49.70 o                         
   4   4   1       1816.05       1696.66       238.92 o                         
   6   4   1       2239.12       2264.50       274.16 o                         
   8   4   1       1293.67       1118.88       230.06 o                         
  10   4   1       4188.90       4451.42       581.65 o                         
  12   4   1        268.63        264.22        58.54 o                         
  14   4   1       1502.24       1430.83       144.54 o                         
  16   4   1       2386.70       2677.63       207.94 o                         
  18   4   1        822.05        933.59       118.12 o                         
  20   4   1        131.33        129.79        48.98 o                         
  22   4   1        861.71        961.96       101.21 o                         
 -21   5   1        807.14        860.72       114.09 o                         
 -19   5   1        546.92        594.83       119.06 o                         
 -17   5   1       1758.96       1742.73       215.21 o                         
 -15   5   1        717.55        794.62       147.25 o                         
 -13   5   1       2396.38       2580.84       184.30 o                         
 -11   5   1        270.52        215.38        59.80 o                         
  -9   5   1        225.17        142.37        79.71 o                         
  -7   5   1       7254.43       9322.29       814.22 o                         
  -5   5   1       7704.33       8140.25       705.00 o                         
  -3   5   1       2707.44       2792.23       541.77 o                         
  -1   5   1        240.60        202.91        72.52 o                         
   1   5   1          8.17        -70.06        74.43 o                         
   3   5   1         26.85        103.97        49.50 o                         
   5   5   1        155.11         67.89        43.44 o                         
   7   5   1         12.49       -217.82       217.82 o                         
   9   5   1        534.20        855.93       171.24 o                         
  11   5   1        679.13        671.71       110.18 o                         
  13   5   1         30.94         67.53        29.10 o                         
  15   5   1       1167.83       1224.93       146.98 o                         
  17   5   1        523.61        540.72        96.12 o                         
  19   5   1          2.05        -10.45        35.82 o                         
  21   5   1         45.23        108.28       134.71 o                         
 -20   6   1         25.92         59.85         8.05 o                         
 -18   6   1        109.87         60.02        36.24 o                         
 -16   6   1         19.96         11.04        37.80 o                         
 -14   6   1         15.43         44.68        23.00 o                         
 -12   6   1        100.87         22.51        42.32 o                         
 -10   6   1          1.41         -0.59        22.64 o                         
  -8   6   1       1732.51       1968.00       163.52 o                         
  -6   6   1       1336.62       1412.15       320.00 o                         
  -4   6   1       4867.26       4986.58       602.43 o                         
  -2   6   1          0.08        -36.12        64.29 o                         
   0   6   1        493.23        695.68       181.15 o                         
   2   6   1        181.45        199.40       208.04 o                         
   4   6   1        115.84         49.82       124.94 o                         
   6   6   1        733.43        607.39       190.34 o                         
   8   6   1        838.62        862.62        87.49 o                         
  10   6   1        214.43        209.25        61.39 o                         
  12   6   1        943.94        998.61       142.77 o                         
  14   6   1        370.50        365.10        87.60 o                         
  16   6   1         66.12         42.53         8.03 o                         
  18   6   1         62.18         84.03        16.43 o                         
  20   6   1          0.72         66.43        45.00 o                         
 -19   7   1        210.72        191.44        64.71 o                         
 -17   7   1        132.32        226.97        53.10 o                         
 -15   7   1        683.20        600.15       128.71 o                         
 -13   7   1        395.51        462.45        77.43 o                         
 -11   7   1        171.10         80.76        58.02 o                         
  -9   7   1          0.23        -35.10        35.10 o                         
  -7   7   1         44.51         50.95        26.00 o                         
  -5   7   1       1678.19       1805.20       175.23 o                         
  -3   7   1         62.45        212.21        61.04 o                         
   1   7   1       1036.33       1106.26       294.95 o                         
   3   7   1       5340.46       6398.73       563.41 o                         
   5   7   1        104.05        101.55        49.90 o                         
   7   7   1        150.57        177.43        32.53 o                         
   9   7   1        144.86        241.22        53.62 o                         
  11   7   1         23.91          5.07        48.73 o                         
  13   7   1         74.76         61.42        35.16 o                         
  15   7   1          0.22         17.82        15.21 o                         
  17   7   1        287.94        320.70       120.47 o                         
  19   7   1        220.05        257.36        43.65 o                         
 -18   8   1        256.41        295.75        86.73 o                         
 -16   8   1        819.21        875.05       135.64 o                         
 -14   8   1        100.71        131.94        69.91 o                         
 -12   8   1        521.78        580.30        82.56 o                         
 -10   8   1       1034.76        970.63       159.18 o                         
  -8   8   1        734.29        659.60        87.65 o                         
  -6   8   1        136.86         79.05        77.55 o                         
  -4   8   1       1341.04       1415.74       138.68 o                         
  -2   8   1        464.30        347.91        55.65 o                         
   0   8   1         29.28          3.49        23.19 o                         
   2   8   1        153.47        122.48        36.46 o                         
   4   8   1       4781.78       5019.82       237.95 o                         
   6   8   1       1360.07       1458.91       131.98 o                         
   8   8   1        398.92        473.58        67.22 o                         
  10   8   1        464.32        363.84        75.92 o                         
  12   8   1        115.97         23.05        30.82 o                         
  14   8   1        298.43        316.47        86.92 o                         
  16   8   1       1742.66       2093.79       174.40 o                         
  18   8   1        274.61        385.84        64.88 o                         
 -17   9   1        419.45        374.76        79.34 o                         
 -15   9   1        134.30        147.27        60.11 o                         
 -13   9   1        486.18        322.82       115.49 o                         
 -11   9   1        123.06         77.94        65.76 o                         
  -9   9   1        487.19        471.09        78.03 o                         
  -7   9   1        413.68        504.61        83.84 o                         
  -5   9   1       1966.25       2159.10       176.96 o                         
  -3   9   1       1097.01       1115.29       121.00 o                         
  -1   9   1        932.54        958.52       106.74 o                         
   1   9   1        364.95        351.46        56.42 o                         
   3   9   1          0.97         46.89        43.21 o                         
   5   9   1         10.53         -5.02        16.79 o                         
   7   9   1       1719.39       1800.89       138.60 o                         
   9   9   1        230.50        156.07        45.30 o                         
  11   9   1        824.19        797.47       115.68 o                         
  13   9   1        817.09        718.29       143.96 o                         
  15   9   1        135.25         56.05        60.55 o                         
  17   9   1        113.46        103.94        48.14 o                         
 -16  10   1        177.01        252.27        73.16 o                         
 -14  10   1         15.50         35.77        31.54 o                         
 -12  10   1         22.94         16.97        28.96 o                         
 -10  10   1        497.65        497.29        67.12 o                         
  -8  10   1          2.37         38.19        25.74 o                         
  -6  10   1        244.99        288.01        51.63 o                         
  -4  10   1         10.96         53.67        50.12 o                         
  -2  10   1        550.01        605.72        95.66 o                         
   0  10   1        390.68        507.18        89.15 o                         
   2  10   1        603.74        449.35       112.59 o                         
   4  10   1        477.82        372.99        99.69 o                         
   6  10   1        229.21        232.76        48.82 o                         
   8  10   1       1422.19       1219.14       145.93 o                         
  10  10   1        295.71         62.35        68.33 o                         
  12  10   1        575.92        544.55       124.43 o                         
  14  10   1        130.21        119.40        47.02 o                         
 -13  11   1         69.39         20.59        33.33 o                         
 -11  11   1        278.75        238.41       122.00 o                         
  -9  11   1         33.10         14.33        28.05 o                         
  -7  11   1        317.19        293.22        67.32 o                         
  -5  11   1        582.05        460.36        87.69 o                         
  -3  11   1          0.68         21.38        26.13 o                         
  -1  11   1        865.84        876.70       112.40 o                         
   1  11   1         30.03         56.55        32.53 o                         
   3  11   1       2064.88       2125.96       161.66 o                         
   5  11   1        123.54         66.18        33.53 o                         
   7  11   1         99.27        111.35        56.63 o                         
   9  11   1        344.77        281.18        76.44 o                         
  11  11   1        323.14        182.15        90.72 o                         
 -10  12   1        372.81        453.83        75.03 o                         
  -8  12   1        273.61        331.88       101.79 o                         
  -6  12   1       1315.64       1601.81       151.32 o                         
  -4  12   1        416.24        434.67        93.02 o                         
  -2  12   1         39.04          8.55        27.09 o                         
   0  12   1        137.21        167.80        48.38 o                         
   2  12   1        478.67        505.18        66.46 o                         
   4  12   1        172.27        200.73        65.13 o                         
   6  12   1          0.04         -8.19        37.97 o                         
   8  12   1        243.79        306.76       105.82 o                         
   1  13   1        322.04        266.05        88.09 o                         
   3  13   1        327.41        316.21        78.57 o                         
 -24   0   2        206.65        163.55        59.77 o                         
 -22   0   2        324.60        255.02        86.98 o                         
 -20   0   2       2067.70       2079.78       322.04 o                         
 -18   0   2       1736.70       1650.92       267.82 o                         
 -16   0   2       6204.80       6546.93       573.91 o                         
 -14   0   2        834.87        700.43       170.18 o                         
 -12   0   2        160.02        119.69        45.79 o                         
 -10   0   2      12744.90      12772.09       648.87 o                         
  -8   0   2       3728.81       3712.27       298.41 o                         
  -6   0   2      15367.56      14127.88       486.20 o                         
  -4   0   2      30403.68      30295.76       543.66 o                         
  -2   0   2      52917.16      51777.41      1071.24 o                         
   0   0   2        776.84        755.94        69.36 o                         
   2   0   2      90251.38      88648.26       889.22 o                         
   4   0   2      65643.61      64775.12       955.58 o                         
   6   0   2      33925.00      33544.90       841.25 o                         
   8   0   2        465.65        333.38        94.87 o                         
  10   0   2      49319.09      51707.12      1502.91 o                         
  12   0   2        236.56        302.80       161.38 o                         
  14   0   2        592.99        498.30        74.64 o                         
  16   0   2         24.30         10.22        89.16 o                         
  18   0   2         52.18        184.22        75.66 o                         
  20   0   2       7373.32       7324.04       530.48 o                         
  22   0   2          0.21         30.96        44.19 o                         
 -23   1   2          7.51        -15.29        63.38 o                         
 -21   1   2        151.51        196.64        64.43 o                         
 -19   1   2         51.99         61.45        38.31 o                         
 -17   1   2        523.77        604.95        98.04 o                         
 -15   1   2        196.28        267.57        56.82 o                         
 -13   1   2       1713.20       1880.54       321.98 o                         
 -11   1   2        169.99        281.61        97.44 o                         
  -9   1   2          8.59        -34.91        34.91 o                         
  -7   1   2        228.21        198.70        49.40 o                         
  -5   1   2      18551.02      17674.55       486.08 o                         
  -3   1   2         55.42         40.36        15.88 o                         
  -1   1   2       2166.14       2317.04       109.58 o                         
   1   1   2       7293.04       6855.77       276.37 o                         
   3   1   2     134851.80     135794.78       927.78 o                         
   5   1   2      83001.66      81139.44       934.85 o                         
   7   1   2         16.61         -8.53        29.18 o                         
   9   1   2       5568.67       6119.51       421.79 o                         
  11   1   2       7997.78       8087.73       668.51 o                         
  13   1   2       3211.33       3164.48       144.36 o                         
  15   1   2        290.33        358.04        60.76 o                         
  17   1   2       3063.70       3003.17       173.81 o                         
  19   1   2        446.74        311.33        80.40 o                         
  21   1   2          0.87         -0.70        95.77 o                         
  23   1   2        379.31        371.06        80.06 o                         
 -24   2   2         80.21         96.23        34.80 o                         
 -22   2   2        155.82        155.04        58.50 o                         
 -20   2   2        614.40        676.98       123.86 o                         
 -18   2   2        360.57        388.97       101.74 o                         
 -16   2   2        902.70        932.49       151.21 o                         
 -14   2   2        727.17        800.39       117.13 o                         
 -12   2   2       5826.14       6227.67       575.82 o                         
 -10   2   2        198.15        294.04       118.01 o                         
  -8   2   2          2.37         28.64        22.45 o                         
  -6   2   2       9218.57       9052.94       356.92 o                         
  -4   2   2       2121.02       2070.00       161.19 o                         
  -2   2   2       5182.89       5330.79       257.02 o                         
   0   2   2       5682.38       6175.00       331.33 o                         
   2   2   2     150298.09     161084.62      1755.31 o                         
   4   2   2      27334.15      27572.48       807.16 o                         
   6   2   2       5255.37       4600.94       365.54 o                         
   8   2   2         19.68         43.25        65.12 o                         
  10   2   2         47.58       1896.12       529.75 o                         
  12   2   2       2125.96       2186.10       140.32 o                         
  14   2   2         14.09         57.63        34.19 o                         
  16   2   2        243.90        163.28        43.37 o                         
  18   2   2       2053.85       2152.76       160.35 o                         
  20   2   2        113.91         61.62        25.66 o                         
  22   2   2        433.68        402.62        66.17 o                         
 -23   3   2        129.33        167.57        62.79 o                         
 -21   3   2        670.17        752.81       124.60 o                         
 -19   3   2       1417.82       1299.83       177.33 o                         
 -17   3   2        932.77       1013.72       169.46 o                         
 -15   3   2         73.89         14.29        36.28 o                         
 -13   3   2       1746.05       1621.20       160.24 o                         
 -11   3   2       5999.14       6130.70       577.54 o                         
  -9   3   2        691.85        559.63       224.87 o                         
  -7   3   2        580.38        594.09       159.83 o                         
  -5   3   2       9206.29       8580.77       552.97 o                         
  -3   3   2       1199.35       1218.38       156.14 o                         
  -1   3   2       2899.66       2507.92       220.27 o                         
   1   3   2       3286.60       3175.12       196.08 o                         
   3   3   2      25242.75      26150.80       887.69 o                         
   5   3   2        142.63        222.91        83.55 o                         
   7   3   2         31.11          2.32        32.08 o                         
   9   3   2       1956.48       2253.42       334.35 o                         
  11   3   2       1761.71       2100.01       411.47 o                         
  13   3   2       1693.65       1671.76       137.53 o                         
  15   3   2        125.31        108.25        40.29 o                         
  17   3   2       1114.60       1171.05       118.92 o                         
  19   3   2        165.86        198.54        49.39 o                         
  21   3   2        203.85        268.86        59.40 o                         
 -22   4   2         37.41         10.89        18.30 o                         
 -20   4   2        163.09        182.09        50.88 o                         
 -18   4   2        939.22        934.69       163.60 o                         
 -16   4   2        949.38        919.65       153.54 o                         
 -14   4   2        120.36        126.08        60.07 o                         
 -12   4   2        924.36       1046.95       129.34 o                         
 -10   4   2       3653.75       4229.60       498.06 o                         
  -8   4   2       3567.04       3809.44       465.24 o                         
  -6   4   2          3.25         57.24        88.21 o                         
  -4   4   2      13829.61      11953.72       638.30 o                         
  -2   4   2        126.38        173.38       104.96 o                         
   0   4   2        255.31        211.49        81.95 o                         
   2   4   2         15.04        -18.39        23.56 o                         
   4   4   2       5216.40       5134.45       467.72 o                         
   6   4   2        346.47        182.90        80.07 o                         
   8   4   2        437.57       1204.67       320.59 o                         
  10   4   2       1132.21       1909.51       415.65 o                         
  12   4   2        306.38        363.25        70.03 o                         
  14   4   2        215.89        220.97        50.39 o                         
  16   4   2          5.32        -10.98        33.99 o                         
  18   4   2        714.10        794.50       106.93 o                         
  20   4   2        245.38        292.69        70.76 o                         
  22   4   2        151.74         78.15        26.95 o                         
 -21   5   2        744.37        868.48       119.75 o                         
 -19   5   2         10.90          8.43        54.03 o                         
 -17   5   2        499.43        458.85       103.66 o                         
 -15   5   2        146.42         84.30        39.02 o                         
 -13   5   2        142.73        138.04        25.39 o                         
 -11   5   2        642.67        562.69        85.21 o                         
  -9   5   2        136.60        241.22       112.96 o                         
  -7   5   2        186.32        256.76       880.20 o                         
  -5   5   2       2879.49       2922.49       585.13 o                         
  -3   5   2        301.67        211.15        60.34 o                         
  -1   5   2       8819.48       8740.13       615.38 o                         
   1   5   2       1584.19       1459.66       184.63 o                         
   3   5   2        201.12        161.60        67.06 o                         
   5   5   2       1812.29       2303.60       296.79 o                         
   7   5   2         50.59         -4.92       158.49 o                         
   9   5   2        336.46        342.91        60.54 o                         
  11   5   2        227.17        142.86        73.57 o                         
  13   5   2        522.62        501.47        87.51 o                         
  15   5   2        314.45        321.15        69.61 o                         
  17   5   2       1293.41       1318.60       144.15 o                         
  19   5   2        300.56        221.21        58.81 o                         
  21   5   2        104.63         61.64        41.06 o                         
 -20   6   2        217.38        227.12        64.34 o                         
 -18   6   2       2725.32       2969.15       265.54 o                         
 -16   6   2        275.22        190.30        71.70 o                         
 -14   6   2         64.15         59.78        58.22 o                         
 -12   6   2       3435.42       3659.92       207.15 o                         
 -10   6   2       6087.75       6296.68       267.47 o                         
  -8   6   2        336.76        188.48        79.48 o                         
  -6   6   2        203.53        194.73       131.63 o                         
  -4   6   2         69.87        -43.75        43.75 o                         
  -2   6   2       3396.15       3196.57       580.06 o                         
   0   6   2        126.25        516.82       653.65 o                         
   2   6   2       2060.25       2476.46       534.37 o                         
   4   6   2        435.98        592.12       195.93 o                         
   6   6   2        951.93       1569.36       359.63 o                         
   8   6   2       1733.09       1659.36       148.42 o                         
  10   6   2        212.90        215.32        65.00 o                         
  12   6   2        355.58        350.36        61.48 o                         
  14   6   2        118.79         62.28        55.63 o                         
  16   6   2        106.88         68.47        29.63 o                         
  18   6   2        710.26        805.45       126.09 o                         
  20   6   2        316.51        343.92        59.14 o                         
 -19   7   2        477.35        473.10        88.38 o                         
 -17   7   2        212.35        313.69        84.20 o                         
 -15   7   2        780.38       1049.64       169.84 o                         
 -13   7   2          6.87         11.13        35.44 o                         
 -11   7   2       3235.30       3269.06       199.51 o                         
  -9   7   2        257.31        116.11        60.51 o                         
  -7   7   2       1409.52       1489.06       131.63 o                         
  -5   7   2        147.92        151.39        43.13 o                         
  -3   7   2         79.55         77.14        18.27 o                         
   1   7   2        549.28        534.09       176.02 o                         
   3   7   2        224.87        315.94        70.01 o                         
   5   7   2        374.21        345.51        74.01 o                         
   7   7   2       1303.78       1282.31       120.49 o                         
   9   7   2        201.12        202.19        54.66 o                         
  11   7   2       1121.28       1430.50       154.90 o                         
  13   7   2        270.88        215.61        62.85 o                         
  15   7   2        278.37        324.50        67.16 o                         
  17   7   2         35.06         32.49        22.90 o                         
  19   7   2         64.53         89.37        27.99 o                         
 -18   8   2          6.61         10.32        35.12 o                         
 -16   8   2       1585.97       2016.14       214.60 o                         
 -14   8   2        149.19        223.35        54.88 o                         
 -12   8   2       3713.09       3521.09       220.82 o                         
 -10   8   2          7.80         16.00        37.07 o                         
  -8   8   2       1851.91       1741.49       151.35 o                         
  -6   8   2       3067.68       3389.32       238.29 o                         
  -4   8   2        343.59        407.61        74.36 o                         
  -2   8   2      13275.38      13305.24       380.23 o                         
   0   8   2        145.39        131.28        44.70 o                         
   2   8   2        271.72        282.18        52.07 o                         
   4   8   2       2946.73       2864.11       179.82 o                         
   6   8   2       3168.40       3142.50       192.08 o                         
   8   8   2       1743.75       1692.75       147.63 o                         
  10   8   2         91.17         46.13        24.87 o                         
  12   8   2        158.97        145.09        39.69 o                         
  14   8   2       1117.98       1042.93       114.32 o                         
  16   8   2       1617.75       1453.58       400.36 o                         
 -17   9   2         21.21         12.07        21.42 o                         
 -15   9   2         15.69        -10.68        43.74 o                         
 -13   9   2        686.45        776.74       102.43 o                         
 -11   9   2        172.88        134.60        51.98 o                         
  -9   9   2       1241.26       1303.46       152.09 o                         
  -7   9   2        305.93        296.96        65.31 o                         
  -5   9   2       2184.18       2309.78       181.77 o                         
  -3   9   2         42.71         60.67        31.90 o                         
  -1   9   2       2515.50       2569.69       175.58 o                         
   1   9   2        255.83        149.61        41.20 o                         
   3   9   2       1229.67       1139.44       121.28 o                         
   5   9   2       1863.23       1902.57       145.03 o                         
   7   9   2         33.37         51.26        24.23 o                         
   9   9   2        527.44        511.21       124.82 o                         
  11   9   2        203.04        166.63        52.63 o                         
  13   9   2         29.33         84.93        55.65 o                         
  15   9   2          0.01        -33.09        36.66 o                         
 -16  10   2        181.25        187.92        50.59 o                         
 -14  10   2        609.52        503.53       221.60 o                         
 -12  10   2        185.24        198.59        51.54 o                         
 -10  10   2        409.51        393.73        65.10 o                         
  -8  10   2       1490.50       1501.33       142.30 o                         
  -6  10   2         99.83         99.39        41.89 o                         
  -4  10   2         72.56         65.08        39.91 o                         
  -2  10   2        365.66        440.21        73.60 o                         
   0  10   2         48.12         47.64        31.63 o                         
   2  10   2       3673.26       3825.68       237.19 o                         
   4  10   2         24.24         55.79        40.73 o                         
   6  10   2       4217.45       4618.61       291.14 o                         
   8  10   2        940.19       1005.20       126.40 o                         
  10  10   2        633.34        527.94       145.41 o                         
  12  10   2        146.60        116.10        43.43 o                         
  14  10   2       1009.57       1201.57       116.14 o                         
 -13  11   2        462.83        471.59        79.13 o                         
 -11  11   2          9.89         34.68        29.85 o                         
  -9  11   2         47.77        103.43        41.88 o                         
  -7  11   2        990.06       1189.05       128.68 o                         
  -5  11   2         21.69         -5.01        39.14 o                         
  -3  11   2        669.04        853.32       201.82 o                         
  -1  11   2       1297.27       1464.12       142.70 o                         
   1  11   2        554.52        750.29       128.47 o                         
   3  11   2        111.43        108.79        35.23 o                         
   5  11   2          0.03          9.75        27.68 o                         
   7  11   2         16.38         10.86        20.29 o                         
   9  11   2         65.79         33.63         9.58 o                         
  11  11   2          7.27        -10.40        20.20 o                         
 -10  12   2         30.36         49.03        33.21 o                         
  -8  12   2         21.66        131.19       197.20 o                         
  -6  12   2        374.24        361.13        69.67 o                         
  -4  12   2        356.83        435.49        84.03 o                         
  -2  12   2          6.87         35.45       133.05 o                         
   0  12   2        313.10        297.42        57.79 o                         
   2  12   2        690.51        701.46        83.13 o                         
   4  12   2         40.30         81.67        36.21 o                         
   6  12   2         72.81         46.61        54.27 o                         
   8  12   2         22.73         49.74        27.99 o                         
  -1  13   2        462.77        607.96       133.72 o                         
   1  13   2         48.59         70.93        52.74 o                         
   3  13   2        113.38         72.24        54.65 o                         
 -23   1   3          3.95         40.91        25.34 o                         
 -21   1   3        510.73        455.68        97.91 o                         
 -19   1   3       1257.19       1429.04       194.58 o                         
 -17   1   3        284.03        443.30       108.13 o                         
 -15   1   3        265.36        275.09        68.80 o                         
 -13   1   3       1475.70       1856.37       300.73 o                         
 -11   1   3       2200.69       2039.21       232.99 o                         
  -9   1   3      10874.32      10484.13       469.33 o                         
  -7   1   3       1903.26       1526.98       159.18 o                         
  -5   1   3       4569.43       4648.33       252.74 o                         
  -3   1   3      15132.25      15023.15       487.41 o                         
  -1   1   3      19150.75      17476.26       311.24 o                         
   1   1   3      48041.86      45092.86       557.36 o                         
   3   1   3       8955.61       7998.52       256.81 o                         
   5   1   3      62033.89      61363.23       837.55 o                         
   7   1   3        458.38        336.25        62.95 o                         
   9   1   3         11.35        -39.64        61.67 o                         
  11   1   3        476.40        324.86       155.59 o                         
  13   1   3        549.48        523.85        62.14 o                         
  15   1   3        313.65        322.73        55.53 o                         
  17   1   3          1.19          4.05        23.20 o                         
  19   1   3         71.38        153.94        45.76 o                         
  21   1   3        317.15        352.41        68.78 o                         
 -24   2   3         40.03         74.72        29.82 o                         
 -22   2   3        186.30        171.80        45.63 o                         
 -20   2   3        946.18        980.73       145.58 o                         
 -18   2   3        354.82        387.42       106.99 o                         
 -16   2   3        347.45        418.28       111.67 o                         
 -14   2   3       2082.24       1944.00       178.65 o                         
 -12   2   3        845.54        803.85       200.82 o                         
 -10   2   3       1337.60       1346.06       173.29 o                         
  -8   2   3         42.16         16.02        29.49 o                         
  -6   2   3        360.68        458.87        66.50 o                         
  -4   2   3         38.81          2.35        40.58 o                         
  -2   2   3       5480.92       5714.14       301.00 o                         
   0   2   3        187.97        254.99        55.01 o                         
   2   2   3      32583.48      32037.10       563.25 o                         
   4   2   3        329.71        372.34        52.13 o                         
   6   2   3      41598.80      41331.24      1132.59 o                         
   8   2   3        107.69        110.16        30.81 o                         
  10   2   3        107.39        240.50       115.28 o                         
  12   2   3         77.06         76.67        34.59 o                         
  14   2   3       3163.16       2998.40       162.66 o                         
  16   2   3          3.45        -20.43        20.43 o                         
  18   2   3        366.65        338.08        62.83 o                         
  20   2   3        262.10        214.94        54.47 o                         
  22   2   3        151.28        141.03        82.51 o                         
 -23   3   3        604.99        581.01        84.43 o                         
 -21   3   3         13.93        -16.96        40.71 o                         
 -19   3   3         35.43         18.97        12.58 o                         
 -17   3   3        382.07        405.60       103.62 o                         
 -15   3   3       1019.31       1072.89       138.91 o                         
 -13   3   3        149.67        160.12        43.38 o                         
 -11   3   3         33.17         52.48       133.13 o                         
  -9   3   3         78.52         33.81        27.55 o                         
  -7   3   3         18.70       -128.73       128.73 o                         
  -5   3   3       8496.72       7762.49       390.89 o                         
  -3   3   3        304.57        287.15        78.08 o                         
  -1   3   3      10355.04       9388.02       563.05 o                         
   1   3   3       1152.78        965.86       103.62 o                         
   3   3   3      14007.03      15024.49       371.24 o                         
   5   3   3      11623.53      12065.94       635.67 o                         
   7   3   3      11641.11      11422.31       683.31 o                         
   9   3   3       1011.23       1148.25       194.59 o                         
  11   3   3       1183.06       1081.37       106.23 o                         
  13   3   3        339.99        359.10        63.45 o                         
  15   3   3        115.22         72.17        30.83 o                         
  17   3   3        678.15        758.85        98.57 o                         
  19   3   3        239.75        254.13        62.24 o                         
  21   3   3         88.92         96.42        32.08 o                         
 -22   4   3        756.06        908.25       120.67 o                         
 -20   4   3         58.21         13.36        24.20 o                         
 -18   4   3        742.97        978.37       161.12 o                         
 -16   4   3         65.01         42.93        58.55 o                         
 -14   4   3        172.77        150.64        61.26 o                         
 -12   4   3        701.64        882.73       119.11 o                         
 -10   4   3          9.54        -10.25        79.22 o                         
  -8   4   3          0.82        -75.12        96.64 o                         
  -6   4   3       4048.64       4203.26       491.91 o                         
  -4   4   3       1611.76       1653.67       242.35 o                         
  -2   4   3       9070.28       7990.69       492.81 o                         
   0   4   3       8940.15       8346.11       388.98 o                         
   2   4   3        198.87        219.61        88.00 o                         
   4   4   3        317.46        486.43       129.31 o                         
   6   4   3      12531.70      13298.48       764.81 o                         
   8   4   3       2230.98       2172.08       291.87 o                         
  10   4   3       2914.87       2918.26       183.51 o                         
  12   4   3        176.22        198.14        57.18 o                         
  14   4   3        124.27         59.97        71.25 o                         
  16   4   3        153.98        148.55        50.68 o                         
  18   4   3         53.74         19.38        19.73 o                         
  20   4   3        722.57        778.30        98.88 o                         
 -23   5   3         17.39         -3.50         3.50 o                         
 -21   5   3        286.24        359.27        76.25 o                         
 -19   5   3        152.04        169.65        69.88 o                         
 -17   5   3        283.79        294.86        92.56 o                         
 -15   5   3       8072.83       8236.56       419.23 o                         
 -13   5   3        317.33        335.77        68.78 o                         
 -11   5   3         62.42        181.04        56.31 o                         
  -9   5   3       3036.59       3378.60       497.36 o                         
  -7   5   3        597.20       3563.22       666.71 o                         
  -5   5   3        830.61        939.59       336.92 o                         
  -3   5   3       2972.15       3082.65       370.64 o                         
  -1   5   3       1558.13       1614.78       251.63 o                         
   1   5   3       8755.06       8602.78       643.00 o                         
   3   5   3       1811.93       1801.64       305.37 o                         
   5   5   3       5420.95       5690.14       528.11 o                         
   7   5   3        265.81        341.73       103.07 o                         
   9   5   3        271.01        196.24        59.69 o                         
  11   5   3        312.13        399.02        77.07 o                         
  13   5   3         41.43          9.78        51.74 o                         
  15   5   3        516.35        511.27        96.20 o                         
  17   5   3        322.80        326.66        58.51 o                         
  19   5   3         64.35        114.28        38.15 o                         
 -22   6   3         16.76        -19.20        84.07 o                         
 -20   6   3         19.38         -0.30        26.45 o                         
 -18   6   3       1034.84       1022.49       155.96 o                         
 -16   6   3         20.00          2.22        61.55 o                         
 -14   6   3       5651.79       5555.52       274.00 o                         
 -12   6   3        198.46        166.04        42.17 o                         
 -10   6   3        181.70        248.28        56.22 o                         
  -8   6   3        458.62        431.66        66.19 o                         
  -6   6   3         55.95        213.47       153.08 o                         
  -4   6   3        125.10         69.16       108.14 o                         
  -2   6   3      13847.03      14572.28       881.24 o                         
   0   6   3        103.54        237.26       621.58 o                         
   2   6   3       7514.86       6803.23       716.55 o                         
   4   6   3        449.42        372.46       118.87 o                         
   6   6   3        865.43       1119.54       118.64 o                         
   8   6   3       1492.95       1534.78       147.18 o                         
  10   6   3        133.47        111.18        33.51 o                         
  12   6   3        938.85        962.62       132.40 o                         
  14   6   3        112.17        211.73        57.09 o                         
  16   6   3        182.46        208.75        50.86 o                         
  18   6   3          2.16          2.15        31.56 o                         
  20   6   3          7.38         87.95        33.40 o                         
 -21   7   3        412.57        364.80        81.32 o                         
 -19   7   3         58.33         25.10        57.43 o                         
 -17   7   3        152.18        143.42        51.06 o                         
 -15   7   3       6755.30       7292.42       352.33 o                         
 -13   7   3         67.79         54.31        47.41 o                         
 -11   7   3         16.94         -7.41        29.77 o                         
  -9   7   3       2928.40       3189.39       203.48 o                         
  -7   7   3       1578.44       1683.29       144.73 o                         
  -5   7   3        335.16        333.67        30.95 o                         
  -3   7   3        287.16        299.15        71.67 o                         
  -1   7   3         42.01         96.16        51.42 o                         
   1   7   3        189.89        168.94        26.17 o                         
   3   7   3        431.32        376.40        56.16 o                         
   5   7   3       1224.56       1239.66       132.56 o                         
   7   7   3        752.19        618.57        81.98 o                         
   9   7   3       2594.14       2859.86       213.67 o                         
  11   7   3        464.53        449.44        75.88 o                         
  13   7   3        310.53        314.62        59.68 o                         
  15   7   3        362.57        328.71        69.98 o                         
  17   7   3         29.02        -10.80        10.80 o                         
 -18   8   3         12.65        138.04        76.53 o                         
 -16   8   3        201.96        285.02        73.73 o                         
 -14   8   3        274.71        216.26        58.58 o                         
 -12   8   3         76.92         26.34        31.32 o                         
 -10   8   3        111.18         24.26        33.51 o                         
  -8   8   3         18.20        -30.46        30.46 o                         
  -6   8   3        954.90       1108.14       144.28 o                         
  -4   8   3       1476.48       1526.27       152.53 o                         
  -2   8   3       1100.22       1136.23       114.73 o                         
   0   8   3        430.60        342.26        55.96 o                         
   2   8   3         38.90         63.79        26.09 o                         
   4   8   3       1298.20       1389.58       144.14 o                         
   6   8   3       4241.50       3932.28       216.19 o                         
   8   8   3        784.36        768.24       104.04 o                         
  10   8   3         55.67          3.04        40.97 o                         
  12   8   3        616.55        892.10        95.87 o                         
  14   8   3        308.46        302.89        76.45 o                         
  16   8   3          0.17         13.73        32.15 o                         
 -17   9   3        608.05        502.08       154.00 o                         
 -15   9   3        145.86         56.10       115.74 o                         
 -13   9   3        265.83        313.72        74.01 o                         
 -11   9   3         81.21         50.03        23.83 o                         
  -9   9   3        122.49         42.44        79.15 o                         
  -7   9   3       1505.37       1699.20       157.70 o                         
  -5   9   3        494.10        567.52        94.96 o                         
  -3   9   3       1441.73       1464.18       135.70 o                         
  -1   9   3          0.51         78.92        37.33 o                         
   1   9   3        820.81        843.41        99.35 o                         
   3   9   3          8.81         37.10        52.23 o                         
   5   9   3         61.58         31.67        40.42 o                         
   7   9   3         91.69         70.61        42.81 o                         
   9   9   3        329.91        216.52        80.75 o                         
  11   9   3         17.33         45.96        21.80 o                         
  13   9   3        201.27        194.52        49.82 o                         
  15   9   3        294.36        270.64        70.54 o                         
 -16  10   3          8.86         77.18        34.88 o                         
 -14  10   3         21.70         30.56        24.72 o                         
 -12  10   3         11.97        -49.31        49.31 o                         
 -10  10   3         65.82        113.60        39.62 o                         
  -8  10   3        625.98        763.03       105.00 o                         
  -6  10   3        321.91        398.05        72.35 o                         
  -4  10   3       3251.86       3325.34       234.78 o                         
  -2  10   3       1019.71       1063.23       114.58 o                         
   0  10   3       1847.29       1809.14       148.32 o                         
   2  10   3         68.66         37.82        37.60 o                         
   4  10   3        345.57        317.27        84.95 o                         
   6  10   3       3290.84       3442.12       251.44 o                         
   8  10   3         34.90         13.45        41.63 o                         
  10  10   3        508.59        364.00        67.68 o                         
  12  10   3         11.11         -5.05        20.42 o                         
  14  10   3          1.90        130.27        84.72 o                         
 -13  11   3          2.67        -10.89        32.88 o                         
 -11  11   3        142.89        106.83        43.78 o                         
  -9  11   3        453.39        403.49        70.33 o                         
  -7  11   3         67.99         11.54        15.41 o                         
  -5  11   3        132.70        188.55        51.54 o                         
  -3  11   3        664.68        648.29       101.65 o                         
  -1  11   3          3.17        -19.67        38.63 o                         
   1  11   3        617.07        585.67       122.70 o                         
   3  11   3         17.05         57.92        37.56 o                         
   5  11   3        730.24        400.81        97.85 o                         
   7  11   3        112.61         36.64        25.01 o                         
   9  11   3        178.41        139.49        43.34 o                         
  11  11   3         19.88         13.55        25.99 o                         
 -10  12   3        411.12        428.48        68.98 o                         
  -8  12   3        503.29        713.51       134.01 o                         
  -6  12   3        187.25        191.56        55.67 o                         
  -4  12   3         15.10        -11.75        33.66 o                         
  -2  12   3         48.94         99.02        33.36 o                         
   0  12   3        523.54        639.13        88.15 o                         
   2  12   3       1038.60       1193.35       155.06 o                         
   4  12   3        684.88        561.49       120.53 o                         
   6  12   3        612.04        629.10       162.04 o                         
   8  12   3         23.67          3.13        23.04 o                         
  -1  13   3        149.65        156.02        60.78 o                         
   1  13   3         23.76         46.86        40.79 o                         
 -24   0   4          3.37        -26.51        26.51 o                         
 -22   0   4        201.91        231.03       107.79 o                         
 -20   0   4        186.65        141.62        73.92 o                         
 -18   0   4       1104.74       1241.05       250.65 o                         
 -16   0   4        147.82        215.09       124.49 o                         
 -14   0   4       9922.48      10627.51       579.38 o                         
 -12   0   4        526.00         84.45       199.56 o                         
 -10   0   4      11769.18      11532.43       557.85 o                         
  -8   0   4       1344.47       1383.88       163.16 o                         
  -6   0   4       2924.53       2784.51       181.75 o                         
  -4   0   4         33.52         14.08        97.30 o                         
  -2   0   4       1623.29       1532.88       233.44 o                         
   0   0   4       5184.31       5256.08       365.80 o                         
   2   0   4       9018.98       8854.63       371.06 o                         
   4   0   4       9329.85       9004.33       403.95 o                         
   6   0   4        364.16        373.14        89.16 o                         
   8   0   4       2402.67       2197.98       240.00 o                         
  10   0   4       7674.87       8359.14       653.07 o                         
  12   0   4          9.13          1.12        46.03 o                         
  14   0   4       6404.84       6277.95       326.88 o                         
  16   0   4       4784.95       4809.60       289.49 o                         
  18   0   4        484.84        455.09       109.45 o                         
  20   0   4       3259.14       3273.73       312.48 o                         
 -23   1   4         30.26         82.57        41.00 o                         
 -21   1   4       1847.76       1888.73       202.96 o                         
 -19   1   4        835.96        964.26       152.21 o                         
 -17   1   4       1004.98        982.15       157.86 o                         
 -15   1   4        345.76        343.69        80.68 o                         
 -13   1   4         44.37        -17.71        44.12 o                         
 -11   1   4        266.60        259.41        78.68 o                         
  -9   1   4       8450.05       8347.33       410.58 o                         
  -7   1   4        674.68        748.05       110.61 o                         
  -5   1   4      15261.87      14949.17       592.49 o                         
  -3   1   4       3032.88       3132.99       195.35 o                         
  -1   1   4       7676.85       7075.98       231.91 o                         
   1   1   4      31033.36      29789.29       518.29 o                         
   3   1   4       1413.29       1397.99       119.53 o                         
   5   1   4        338.88        328.29        67.65 o                         
   7   1   4         90.97         68.34        32.79 o                         
   9   1   4      10774.31      10584.14       575.53 o                         
  11   1   4         97.67         42.06       276.47 o                         
  13   1   4       3664.83       3690.29       164.50 o                         
  15   1   4       1437.02       1369.25       118.99 o                         
  17   1   4         46.28         -1.86        15.77 o                         
  19   1   4         49.37         30.06        42.74 o                         
  21   1   4        865.19        862.94        98.17 o                         
 -24   2   4       2485.86       2585.10       173.64 o                         
 -22   2   4          7.24         28.63        12.34 o                         
 -20   2   4         75.91        129.58        49.39 o                         
 -18   2   4       1134.70       1246.79       175.09 o                         
 -16   2   4       1909.85       1957.96       209.80 o                         
 -14   2   4         10.25        -30.30        30.30 o                         
 -12   2   4         87.42        193.14       118.11 o                         
 -10   2   4       1922.65       2121.00       219.63 o                         
  -8   2   4        929.01       1003.01       144.98 o                         
  -6   2   4       8240.21       7933.87       305.23 o                         
  -4   2   4      13035.30      12265.06       291.53 o                         
  -2   2   4       1184.15       1136.37       104.21 o                         
   0   2   4        165.38        110.42        26.89 o                         
   2   2   4       2353.74       2485.26       160.54 o                         
   4   2   4       1753.98       1879.57       140.99 o                         
   6   2   4       4459.00       4417.49       246.03 o                         
   8   2   4      14395.53      15440.30       795.88 o                         
  10   2   4         11.14         19.31        40.12 o                         
  12   2   4        355.82        248.57        50.29 o                         
  14   2   4        752.23        739.01        84.58 o                         
  16   2   4        474.54        380.33        61.58 o                         
  18   2   4        521.70        631.91        85.27 o                         
  20   2   4        623.98        629.85        93.12 o                         
 -23   3   4        122.16        158.49        40.88 o                         
 -21   3   4        407.25        411.12        95.47 o                         
 -19   3   4       1952.17       1969.13       233.12 o                         
 -17   3   4        141.96        168.56        73.66 o                         
 -15   3   4        481.95        410.97        95.24 o                         
 -13   3   4        657.98        705.22       111.29 o                         
 -11   3   4       1525.30       1574.38       279.26 o                         
  -9   3   4        255.43        227.91       111.30 o                         
  -7   3   4       1206.73       1200.30       150.41 o                         
  -5   3   4       2599.61       2676.31       242.73 o                         
  -3   3   4      19344.53      18412.45       497.25 o                         
  -1   3   4         54.00         60.68        34.45 o                         
   1   3   4      15046.43      15909.13       429.72 o                         
   3   3   4       1896.58       2229.56       152.70 o                         
   5   3   4      10270.90      11044.90       614.36 o                         
   7   3   4        366.39        511.24       173.67 o                         
   9   3   4      19008.97      20034.99       901.98 o                         
  11   3   4        680.24        650.50        84.17 o                         
  13   3   4        112.36        104.43        42.52 o                         
  15   3   4        441.59        428.01        71.40 o                         
  17   3   4         94.73         46.07        29.32 o                         
  19   3   4        875.66       1020.65        95.94 o                         
  21   3   4        358.21        403.37        94.29 o                         
 -22   4   4          9.93        -32.12        35.12 o                         
 -20   4   4         50.00         91.23        40.59 o                         
 -18   4   4         37.61         21.52        39.96 o                         
 -16   4   4        489.47        389.42       146.57 o                         
 -14   4   4         43.02         78.28        32.78 o                         
 -12   4   4        963.43        994.95       109.80 o                         
 -10   4   4        750.69        864.77       239.08 o                         
  -8   4   4       8145.88       9532.71       756.81 o                         
  -6   4   4         66.50         83.07        61.62 o                         
  -4   4   4       3010.93       2825.82       290.33 o                         
  -2   4   4        340.47        436.72        84.55 o                         
   0   4   4          0.52         19.62        33.64 o                         
   2   4   4       7227.66       8212.74       526.01 o                         
   4   4   4       1710.61       1482.95       240.22 o                         
   6   4   4       5173.16       4938.88       468.78 o                         
   8   4   4       3708.17       4375.16       429.31 o                         
  10   4   4        341.05        250.02        58.64 o                         
  12   4   4          0.99        -15.10        44.05 o                         
  14   4   4          7.31          4.53        34.79 o                         
  16   4   4       1362.95       1459.59       134.67 o                         
  18   4   4         40.73         47.98        22.85 o                         
  20   4   4        109.48        114.65        34.49 o                         
 -23   5   4         87.25        119.34        33.16 o                         
 -21   5   4          4.31        -33.27        33.27 o                         
 -19   5   4        108.73        131.73        63.06 o                         
 -17   5   4          5.44         43.98        14.49 o                         
 -15   5   4         82.82         49.38        44.08 o                         
 -13   5   4        337.04        400.43        57.38 o                         
 -11   5   4        231.89        234.59        49.46 o                         
  -9   5   4         33.22       -157.37       162.69 o                         
  -7   5   4       5337.13       6591.25       739.86 o                         
  -5   5   4        115.48         69.29       132.72 o                         
  -3   5   4       4866.48       4784.92       357.99 o                         
  -1   5   4       1329.42       1597.91       196.65 o                         
   1   5   4        155.06        177.24        86.02 o                         
   3   5   4        390.35        439.13       132.08 o                         
   5   5   4       3546.30       3585.98       408.63 o                         
   7   5   4       2547.79       2758.90       365.32 o                         
   9   5   4        433.92        395.84        76.10 o                         
  11   5   4        290.85        240.28        58.75 o                         
  13   5   4       2749.24       3114.71       229.49 o                         
  15   5   4        768.61        877.09       123.99 o                         
  17   5   4         89.80         63.54        27.75 o                         
  19   5   4        118.17         91.69        39.72 o                         
 -22   6   4        359.25        341.64        58.88 o                         
 -20   6   4        297.30        381.63        86.66 o                         
 -18   6   4          8.08         -1.46        53.48 o                         
 -16   6   4        959.80        856.87       120.59 o                         
 -14   6   4       1785.17       1758.72       153.52 o                         
 -12   6   4        788.94        767.07        94.52 o                         
 -10   6   4       1425.93       1544.76       134.69 o                         
  -8   6   4       3103.88       3159.14       193.72 o                         
  -6   6   4       3096.66       3596.23       674.72 o                         
  -4   6   4        154.77         93.09        42.75 o                         
  -2   6   4       7924.21       8367.10       523.68 o                         
   0   6   4        750.79        685.84       247.48 o                         
   2   6   4         55.04         83.29        78.48 o                         
   4   6   4         22.77          6.51       119.80 o                         
   6   6   4        931.05        934.88        99.28 o                         
   8   6   4         36.04         83.17        40.22 o                         
  10   6   4       3075.95       3219.75       214.75 o                         
  12   6   4         18.10         26.96        40.86 o                         
  14   6   4        106.83         73.78        24.98 o                         
  16   6   4        504.36        556.62        79.34 o                         
  18   6   4        156.67        150.38        34.18 o                         
 -21   7   4        399.16        491.65       102.44 o                         
 -19   7   4         15.05         51.86        43.27 o                         
 -17   7   4          0.20        -29.88        37.17 o                         
 -15   7   4         20.20          8.38        47.02 o                         
 -13   7   4        101.95        134.27        40.57 o                         
 -11   7   4        512.93        726.67        99.21 o                         
  -9   7   4          0.14         -1.05        27.61 o                         
  -7   7   4        475.33        432.47        74.25 o                         
  -5   7   4          8.86         55.21        44.88 o                         
  -3   7   4       5369.27       5232.86       332.26 o                         
  -1   7   4       1339.40       1097.29       108.74 o                         
   1   7   4       5725.78       5503.85       330.54 o                         
   3   7   4        249.37        189.70        35.58 o                         
   5   7   4        170.78        188.56        43.74 o                         
   7   7   4        110.17        130.90        42.96 o                         
   9   7   4       2307.42       2429.80       190.65 o                         
  11   7   4        307.37        344.38        66.70 o                         
  13   7   4         51.92         94.49        45.28 o                         
  15   7   4         15.49         43.66        33.76 o                         
  17   7   4         35.57         46.08        18.77 o                         
 -18   8   4        252.84        379.68       114.03 o                         
 -16   8   4         67.53        102.65        45.02 o                         
 -14   8   4       1597.43       1591.68       138.37 o                         
 -12   8   4          4.33        -15.09        23.35 o                         
 -10   8   4         97.97         54.67        36.44 o                         
  -8   8   4        412.84        433.53        86.95 o                         
  -6   8   4        361.85        403.45        80.34 o                         
  -4   8   4        263.18        164.31        43.47 o                         
  -2   8   4        480.03        399.47        70.65 o                         
   0   8   4       2195.23       2267.64       155.76 o                         
   2   8   4        227.81        151.21        49.82 o                         
   4   8   4       7749.77       7853.70       338.19 o                         
   6   8   4        483.95        457.54        72.40 o                         
   8   8   4       1186.00       1024.07       185.62 o                         
  10   8   4       1120.92       1129.05       131.24 o                         
  12   8   4        770.81        864.43        92.23 o                         
  14   8   4        166.91        158.01        51.10 o                         
  16   8   4          0.97         30.13        14.58 o                         
 -17   9   4        104.66        104.73        54.59 o                         
 -15   9   4         22.29         -3.85        36.62 o                         
 -13   9   4        490.63        501.16        79.42 o                         
 -11   9   4       3325.12       3447.32       289.16 o                         
  -9   9   4       2117.35       2168.67       199.94 o                         
  -7   9   4       1695.28       1833.42       168.69 o                         
  -5   9   4       4084.99       4158.72       258.94 o                         
  -3   9   4       2728.30       2544.73       183.03 o                         
  -1   9   4       4172.50       4209.35       283.03 o                         
   1   9   4       1338.96       1274.05       107.92 o                         
   3   9   4       1929.87       2035.33       253.17 o                         
   5   9   4       1035.34       1034.63       143.62 o                         
   7   9   4       2519.44       2773.46       231.52 o                         
   9   9   4       1334.25       1350.78       213.09 o                         
  11   9   4        337.08        272.22        55.86 o                         
  13   9   4          2.52         17.03        19.06 o                         
  15   9   4        104.52         65.79        54.80 o                         
 -16  10   4         23.80         97.20        33.90 o                         
 -14  10   4          5.50         32.38        19.31 o                         
 -12  10   4          3.41         71.56        21.76 o                         
 -10  10   4        228.30        127.07        41.20 o                         
  -8  10   4         55.11          7.08        48.92 o                         
  -6  10   4         62.64          6.45        29.14 o                         
  -4  10   4       1464.97       1346.80       128.09 o                         
  -2  10   4        242.60        255.46        47.20 o                         
   0  10   4         36.53         42.95        68.71 o                         
   2  10   4          8.38        -32.69        32.69 o                         
   4  10   4        820.07        927.03       112.06 o                         
   6  10   4        197.04        114.03        53.50 o                         
   8  10   4         41.48         57.58        19.54 o                         
  10  10   4        224.59        213.05        44.59 o                         
  12  10   4       1644.81       1897.06       165.50 o                         
  14  10   4          9.73         12.90        38.58 o                         
 -13  11   4        118.99         88.01        31.01 o                         
 -11  11   4         63.69         90.07        24.74 o                         
  -9  11   4         99.45         71.05        41.77 o                         
  -7  11   4       1124.66       1200.99       131.65 o                         
  -5  11   4        111.25        219.83        69.22 o                         
  -3  11   4       1298.52       1468.21       160.44 o                         
  -1  11   4        782.64        919.27       121.23 o                         
   1  11   4          0.13         54.60        93.83 o                         
   3  11   4         70.18         33.35        48.84 o                         
   5  11   4         41.83         13.34        18.07 o                         
   7  11   4         59.37         59.29        33.42 o                         
   9  11   4         42.74         14.23        16.67 o                         
  11  11   4        460.18        211.20       123.00 o                         
 -10  12   4        505.57        412.64        93.26 o                         
  -8  12   4          1.01        -15.71        15.71 o                         
  -6  12   4        896.75        891.98       115.08 o                         
  -4  12   4        854.60        939.65       121.92 o                         
  -2  12   4          8.33          3.34        30.08 o                         
   0  12   4        160.27        140.15        38.46 o                         
   2  12   4         76.60         54.90        34.50 o                         
   4  12   4        388.03        270.79        74.89 o                         
   6  12   4         69.88         84.43        88.57 o                         
   8  12   4        301.63        215.50        80.35 o                         
  -1  13   4         53.16         42.53        42.94 o                         
   1  13   4        210.98        253.18        86.55 o                         
 -23   1   5        600.03        561.20        93.15 o                         
 -21   1   5        789.60        710.17       128.84 o                         
 -19   1   5         43.99         10.63        22.36 o                         
 -17   1   5       4477.14       4551.07       337.62 o                         
 -15   1   5       1904.62       1867.87       194.74 o                         
 -13   1   5         47.64        -15.88       132.94 o                         
 -11   1   5       5589.74       6402.10       392.39 o                         
  -9   1   5       2252.68       2249.53       210.65 o                         
  -7   1   5      18662.50      18961.85       578.18 o                         
  -5   1   5         25.38        -27.56        50.08 o                         
  -3   1   5        742.43        890.77       109.59 o                         
  -1   1   5      11964.48      11661.47       359.70 o                         
   1   1   5      20695.13      19733.87       465.29 o                         
   3   1   5      14134.18      14381.79       422.03 o                         
   5   1   5         41.78        -30.04        33.70 o                         
   7   1   5        921.93        914.71       136.61 o                         
   9   1   5         25.74         13.08        47.45 o                         
  11   1   5        250.05        155.34        48.40 o                         
  13   1   5         66.84         78.80        14.82 o                         
  15   1   5          7.87         -8.34        19.05 o                         
  17   1   5          0.59        -31.20        31.20 o                         
  19   1   5        160.39        232.40        50.35 o                         
 -24   2   5         42.21         42.45        22.38 o                         
 -22   2   5         26.17         60.61        40.85 o                         
 -20   2   5       1259.43       1207.49       172.31 o                         
 -18   2   5          1.45         19.39        36.66 o                         
 -16   2   5       4016.09       3805.47       291.88 o                         
 -14   2   5       1356.95       1492.25       140.92 o                         
 -12   2   5        792.52       1056.95       226.22 o                         
 -10   2   5       8734.28       9584.95       482.13 o                         
  -8   2   5       1834.61       2028.91       211.70 o                         
  -6   2   5       5781.40       5412.46       307.11 o                         
  -4   2   5       1682.58       1548.51       186.51 o                         
  -2   2   5        550.65        444.27        65.68 o                         
   0   2   5       8373.50       7576.65       286.19 o                         
   2   2   5       2144.15       1967.18       157.80 o                         
   4   2   5         11.99         26.68        13.80 o                         
   6   2   5        249.24        274.37        91.40 o                         
   8   2   5       9373.95      11586.83      1398.44 o                         
  10   2   5         51.29        -65.90        65.90 o                         
  12   2   5         58.85         48.94        22.35 o                         
  14   2   5         11.09         13.35        26.98 o                         
  16   2   5        335.48        258.54        45.45 o                         
  18   2   5          0.38         38.97        38.18 o                         
  20   2   5        175.11        321.40        55.63 o                         
 -23   3   5          7.89         31.94        26.89 o                         
 -21   3   5        717.63        780.67       136.78 o                         
 -19   3   5        151.87        193.47        74.47 o                         
 -17   3   5        351.78        398.33       104.78 o                         
 -15   3   5       1859.10       1855.18       162.71 o                         
 -13   3   5        747.49        799.95        84.27 o                         
 -11   3   5         84.93        219.38       112.89 o                         
  -9   3   5       4512.29       5128.57       510.98 o                         
  -7   3   5         17.09          3.80        34.60 o                         
  -5   3   5       8175.72       7826.01       453.83 o                         
  -3   3   5        196.07        179.63        37.81 o                         
  -1   3   5       1939.21       1813.51       156.00 o                         
   1   3   5        551.17        566.60        80.51 o                         
   3   3   5       1605.24       1516.28       142.24 o                         
   5   3   5       1894.59       1900.63       260.39 o                         
   7   3   5       8681.45       9425.85       655.79 o                         
   9   3   5        811.87        733.32       158.26 o                         
  11   3   5       2582.55       2673.29       154.85 o                         
  13   3   5         41.45         54.32        25.86 o                         
  15   3   5         46.88          7.52        18.51 o                         
  17   3   5        216.57        313.49        63.68 o                         
  19   3   5         40.79         17.94        17.39 o                         
 -22   4   5          0.05         17.02        53.02 o                         
 -20   4   5        651.03        813.09       137.90 o                         
 -18   4   5          0.87         94.66        52.99 o                         
 -16   4   5       2134.00       2040.14       182.67 o                         
 -14   4   5       1299.22       1143.41        94.14 o                         
 -12   4   5       4566.04       4693.47       238.72 o                         
 -10   4   5       1568.23       1692.11       335.31 o                         
  -8   4   5          0.97        -74.89        74.89 o                         
  -6   4   5       1368.44       1434.49       211.31 o                         
  -4   4   5       7888.79       8367.59       390.44 o                         
  -2   4   5          0.06         33.39        23.43 o                         
   0   4   5        158.88        120.70        44.91 o                         
   2   4   5       1105.19       1204.63       139.12 o                         
   4   4   5        440.74        404.69       121.31 o                         
   6   4   5       3938.18       4394.98       471.05 o                         
   8   4   5      26308.43      27881.40      1253.73 o                         
  10   4   5        785.71        892.25        99.45 o                         
  12   4   5       1167.59       1192.35       133.55 o                         
  14   4   5        371.72        408.00        84.75 o                         
  16   4   5        133.37         80.61        37.30 o                         
  18   4   5         47.90         60.98        32.53 o                         
  20   4   5          1.36        289.03        85.43 o                         
 -23   5   5         35.34         52.12        25.69 o                         
 -21   5   5        418.79        535.11        97.70 o                         
 -19   5   5         24.32        -31.03        87.17 o                         
 -17   5   5       2261.17       2607.78       207.90 o                         
 -15   5   5        855.63        809.06       120.07 o                         
 -13   5   5       1057.10        911.87       116.97 o                         
 -11   5   5       1105.90       1195.06       109.43 o                         
  -9   5   5         16.60         25.01       266.86 o                         
  -7   5   5          8.40         25.29        55.23 o                         
  -5   5   5       1810.62       1440.76       373.74 o                         
  -3   5   5          8.88        -21.76        39.70 o                         
  -1   5   5       4927.01       5059.65       337.57 o                         
   1   5   5      16618.81      18837.85      1012.89 o                         
   3   5   5       5511.30       6878.02       580.57 o                         
   5   5   5       1115.01       1237.58       245.49 o                         
   7   5   5         14.23          1.29        80.79 o                         
   9   5   5       2786.14       2966.59       187.17 o                         
  11   5   5        248.80        201.08        61.75 o                         
  13   5   5         89.30         34.08        49.53 o                         
  15   5   5        143.67        138.04        38.87 o                         
  17   5   5         22.35          0.06        20.70 o                         
  19   5   5        191.03        141.28        38.47 o                         
 -22   6   5         68.75         39.69        24.30 o                         
 -20   6   5         29.80         55.27        42.56 o                         
 -18   6   5        242.17        198.13        79.48 o                         
 -16   6   5        558.11        516.09        91.31 o                         
 -14   6   5         18.23         15.49        64.16 o                         
 -12   6   5       2096.58       2239.06       192.83 o                         
 -10   6   5        430.28        374.45        66.92 o                         
  -8   6   5        208.51        286.31        56.20 o                         
  -6   6   5          0.81        518.74       322.42 o                         
  -4   6   5        253.50        293.94       199.55 o                         
  -2   6   5         77.57         14.01        86.25 o                         
   0   6   5          0.23         38.55        47.80 o                         
   2   6   5        316.23        276.22       120.17 o                         
   4   6   5       3167.18       3353.81       279.75 o                         
   6   6   5       1765.79       1962.95       152.24 o                         
   8   6   5       1901.12       1735.63       156.66 o                         
  10   6   5        192.33        165.07        69.02 o                         
  12   6   5       1150.83       1233.24       157.05 o                         
  14   6   5        285.13        482.00        89.94 o                         
  16   6   5          5.42         -4.54        16.41 o                         
  18   6   5        467.11        425.73        77.39 o                         
 -21   7   5        226.17        237.44        55.72 o                         
 -19   7   5         20.48        -23.53        23.53 o                         
 -17   7   5          8.89         20.76        36.49 o                         
 -15   7   5         21.07         57.25        29.40 o                         
 -13   7   5       4645.70       4419.08       291.66 o                         
 -11   7   5       9890.43       9926.62       364.55 o                         
  -9   7   5        448.55        433.78        71.86 o                         
  -7   7   5       2238.46       2293.58       167.35 o                         
  -5   7   5        266.80        136.04        59.50 o                         
  -3   7   5        262.80        365.93        69.18 o                         
  -1   7   5        193.26        159.08        39.52 o                         
   1   7   5        748.84        728.30        93.68 o                         
   3   7   5        385.01        412.87        66.87 o                         
   5   7   5       1479.22       1411.68       121.79 o                         
   7   7   5         47.30         74.97        21.19 o                         
   9   7   5        932.80        784.09       105.61 o                         
  11   7   5        351.11        387.90        65.85 o                         
  13   7   5        127.71        139.00        37.04 o                         
  15   7   5          1.26          6.01        39.17 o                         
  17   7   5          6.67        -66.33        66.33 o                         
 -20   8   5          3.14        109.73        67.33 o                         
 -18   8   5          3.47         19.86        34.75 o                         
 -16   8   5        289.12        207.98        59.25 o                         
 -14   8   5         30.54         14.14        23.63 o                         
 -12   8   5       4935.91       4931.57       307.33 o                         
 -10   8   5        828.08        819.15       125.60 o                         
  -8   8   5          0.19         16.30        20.47 o                         
  -6   8   5       1439.42       1443.39       178.10 o                         
  -4   8   5       3321.65       3557.97       208.42 o                         
  -2   8   5       1010.65        786.48        91.95 o                         
   0   8   5         32.53         61.94        28.06 o                         
   2   8   5       1110.20        926.66       107.79 o                         
   4   8   5       1368.38       1514.32       180.22 o                         
   6   8   5         90.97         78.56        40.27 o                         
   8   8   5       1799.88       1791.96       190.98 o                         
  10   8   5        107.85         69.03        34.09 o                         
  12   8   5         36.88        145.17        68.24 o                         
  14   8   5        256.56        243.74        73.95 o                         
  16   8   5          8.60        -16.22        26.14 o                         
 -17   9   5         24.43          4.08        10.50 o                         
 -15   9   5         15.49         17.71        58.41 o                         
 -13   9   5       1350.27       1331.74       136.03 o                         
 -11   9   5        379.84        357.57       253.65 o                         
  -9   9   5          3.41        -32.51        33.51 o                         
  -7   9   5       1446.20       1649.11       160.25 o                         
  -5   9   5        193.82        189.18        47.38 o                         
  -3   9   5        408.28        409.44        68.48 o                         
  -1   9   5       2157.73       2188.41       177.57 o                         
   1   9   5        157.58        246.94        46.63 o                         
   3   9   5       1728.37       1646.28       183.75 o                         
   5   9   5         28.31         26.79        34.19 o                         
   7   9   5         13.84          1.34        31.85 o                         
   9   9   5        110.47        116.11        35.55 o                         
  11   9   5        814.80        820.75        84.88 o                         
  13   9   5         14.90         -8.59         9.64 o                         
  15   9   5          3.31         77.05        37.50 o                         
 -16  10   5        491.26        629.47        82.65 o                         
 -14  10   5         23.82          0.36        25.87 o                         
 -12  10   5         74.64         49.63        19.48 o                         
 -10  10   5        461.68        614.82        94.83 o                         
  -8  10   5        272.48        258.99        67.53 o                         
  -6  10   5       3793.81       3826.69       262.29 o                         
  -4  10   5         80.12        135.19        56.24 o                         
  -2  10   5          1.09         64.32        40.98 o                         
   0  10   5         29.44         -2.40        14.06 o                         
   2  10   5        488.09        345.43       100.81 o                         
   4  10   5       1174.39       1397.87       141.08 o                         
   6  10   5         23.28          6.74        21.50 o                         
   8  10   5          8.51         -2.47        24.24 o                         
  10  10   5         99.65         78.85        33.00 o                         
  12  10   5          7.54         70.87        50.54 o                         
 -13  11   5         27.98          4.81        26.56 o                         
 -11  11   5        354.16        376.03        51.60 o                         
  -9  11   5        112.75        147.29        38.72 o                         
  -7  11   5        777.28        864.35       110.15 o                         
  -5  11   5         64.39         73.76        31.21 o                         
  -3  11   5        389.28        473.29        80.08 o                         
  -1  11   5         81.08         49.69        93.46 o                         
   1  11   5        156.79        134.53        69.12 o                         
   3  11   5        191.98         88.52        62.59 o                         
   5  11   5          7.54         14.33        11.61 o                         
   7  11   5        109.85         58.16        23.35 o                         
   9  11   5          5.30          2.72        23.00 o                         
 -10  12   5          1.78         21.53        35.27 o                         
  -8  12   5        679.05        779.67        93.91 o                         
  -6  12   5        147.62        245.98        60.69 o                         
  -4  12   5        193.97        378.24       113.72 o                         
  -2  12   5          4.54         -4.03        42.52 o                         
   0  12   5          0.01        -18.74        22.93 o                         
   2  12   5         32.50          3.05        24.93 o                         
   4  12   5       1142.68        862.16       163.14 o                         
   6  12   5        115.89        191.52        56.10 o                         
 -24   0   6       2668.22       2761.86       263.46 o                         
 -22   0   6       2388.04       2482.26       305.47 o                         
 -20   0   6       3650.01       3462.53       392.89 o                         
 -18   0   6        127.66         73.14        36.66 o                         
 -16   0   6      14325.38      14828.50       583.44 o                         
 -14   0   6        271.31        170.04        73.15 o                         
 -12   0   6        141.81        107.25       105.20 o                         
 -10   0   6        599.27        554.42       223.49 o                         
  -8   0   6       1400.09       1206.96       312.20 o                         
  -6   0   6        776.08        824.90        84.82 o                         
  -4   0   6       2936.19       2783.71       366.77 o                         
  -2   0   6       5143.48       4649.79       312.91 o                         
   0   0   6         77.10         42.13        31.98 o                         
   2   0   6      29474.28      28052.54      1053.22 o                         
   4   0   6       5382.17       5619.40       374.07 o                         
   6   0   6       1367.19       1457.85       214.92 o                         
   8   0   6        246.51        112.19        41.73 o                         
  10   0   6        501.46        559.50       170.36 o                         
  12   0   6       2368.89       2230.45       179.26 o                         
  14   0   6        492.50        538.50        94.62 o                         
  16   0   6         28.27        -36.27        45.28 o                         
  18   0   6        561.57        515.91       140.31 o                         
 -23   1   6       1549.28       1471.19       154.76 o                         
 -21   1   6       1146.04       1164.93       156.97 o                         
 -19   1   6         85.45         53.58        40.56 o                         
 -17   1   6          0.04         37.14        49.66 o                         
 -15   1   6         30.89         45.48        30.16 o                         
 -13   1   6       2016.41       2276.53       368.69 o                         
 -11   1   6       3877.65       4568.78       473.98 o                         
  -9   1   6       6673.82       7359.85       374.13 o                         
  -7   1   6       1934.86       1964.76       189.48 o                         
  -5   1   6        188.73        219.31        96.47 o                         
  -3   1   6        347.93        380.12        88.89 o                         
  -1   1   6       9421.93       8958.62       321.80 o                         
   1   1   6      13750.44      12984.09       413.09 o                         
   3   1   6       6480.94       6417.45       306.71 o                         
   5   1   6       1605.16       1766.00       174.30 o                         
   7   1   6        795.75        743.47       125.68 o                         
   9   1   6          0.05        -25.30       183.21 o                         
  11   1   6        132.71         94.70        33.58 o                         
  13   1   6        457.53        379.09        98.87 o                         
  15   1   6        287.94        362.13        54.55 o                         
  17   1   6          5.46         33.17        23.65 o                         
  19   1   6        793.97        804.62       194.62 o                         
 -24   2   6        871.17        826.15        97.58 o                         
 -22   2   6        403.83        372.04        80.14 o                         
 -20   2   6          4.84         36.77        13.79 o                         
 -18   2   6        306.71        290.64        77.92 o                         
 -16   2   6        447.75        400.28        72.78 o                         
 -14   2   6       1040.63       1153.20       113.16 o                         
 -12   2   6         87.88        111.21        83.43 o                         
 -10   2   6         14.65          5.68        42.86 o                         
  -8   2   6       4455.35       4349.31       272.08 o                         
  -6   2   6       2229.90       2342.04       264.13 o                         
  -4   2   6       2466.31       2486.89       256.21 o                         
  -2   2   6        864.70        805.22        95.30 o                         
   0   2   6        779.37        712.03        95.36 o                         
   2   2   6       2807.92       3051.46       209.34 o                         
   4   2   6       4601.07       4816.78       276.89 o                         
   6   2   6       1606.35       1750.95       252.02 o                         
   8   2   6        761.32        683.76       172.84 o                         
  10   2   6       5116.45       5226.71       214.64 o                         
  12   2   6        278.61        328.09        46.90 o                         
  14   2   6          0.08        -21.27        21.27 o                         
  16   2   6        951.02        950.68        94.07 o                         
  18   2   6          4.34        -20.55        20.55 o                         
  20   2   6         37.69        110.81        55.27 o                         
 -23   3   6        128.95         55.07        53.94 o                         
 -21   3   6        152.09        218.85        66.45 o                         
 -19   3   6       5008.57       5364.81       366.46 o                         
 -17   3   6        166.38        195.26        61.31 o                         
 -15   3   6         15.70          9.18        36.49 o                         
 -13   3   6         19.40         -2.61        39.89 o                         
 -11   3   6       2637.61       2504.63       357.16 o                         
  -9   3   6       2776.21       2835.45       268.39 o                         
  -7   3   6        590.75        560.60       135.21 o                         
  -5   3   6       6626.81       6504.56       433.66 o                         
  -3   3   6       1407.23       1319.89       124.57 o                         
  -1   3   6       3708.67       3507.62       220.99 o                         
   1   3   6       3132.46       2868.64       207.34 o                         
   3   3   6       6444.84       7225.16       338.02 o                         
   5   3   6       9580.27      10149.88       632.38 o                         
   7   3   6        179.35        139.32        54.81 o                         
   9   3   6        701.46        657.91        89.95 o                         
  11   3   6       3791.47       3635.16       208.17 o                         
  13   3   6         26.45         24.57        43.42 o                         
  15   3   6        215.92        300.32        61.75 o                         
  17   3   6         40.91        109.29        50.76 o                         
  19   3   6        260.66        229.27        54.50 o                         
 -22   4   6         44.46        126.10        45.63 o                         
 -20   4   6         51.43         28.73        40.66 o                         
 -18   4   6        963.48        983.54       126.87 o                         
 -16   4   6        592.18        602.43        84.38 o                         
 -14   4   6        666.88        810.90        98.91 o                         
 -12   4   6        346.07        294.45        73.35 o                         
 -10   4   6       2030.49       2159.13       367.81 o                         
  -8   4   6        119.44        502.86      1011.09 o                         
  -6   4   6        489.08        470.25       124.60 o                         
  -4   4   6      18816.68      20422.51      1164.27 o                         
  -2   4   6       3533.60       3797.55       252.60 o                         
   0   4   6      12378.03      14243.15       490.49 o                         
   2   4   6          0.19        -28.97        54.86 o                         
   4   4   6        294.34        241.11        62.50 o                         
   6   4   6         60.74        197.53       119.77 o                         
   8   4   6       1670.95       1520.34       155.35 o                         
  10   4   6        421.59        299.52        57.93 o                         
  12   4   6       9115.81       9396.13       395.90 o                         
  14   4   6          0.96        -18.37        55.48 o                         
  16   4   6        516.02        488.08        88.94 o                         
  18   4   6         12.66        -29.29        40.33 o                         
 -23   5   6        190.06        162.05        50.89 o                         
 -21   5   6        175.93        179.74        53.39 o                         
 -19   5   6         75.59         47.47        28.53 o                         
 -17   5   6        396.23        443.62        84.66 o                         
 -15   5   6        256.94        244.99        55.41 o                         
 -13   5   6       1861.06       1877.98       169.28 o                         
 -11   5   6        384.49        454.42        76.05 o                         
  -9   5   6        642.31        559.52       104.19 o                         
  -7   5   6        608.20        481.34       268.98 o                         
  -5   5   6        708.75        620.08       547.20 o                         
  -3   5   6       4755.58       5230.02       442.36 o                         
  -1   5   6       1741.51       1746.14       184.52 o                         
   1   5   6          0.01         93.28       330.70 o                         
   3   5   6       5119.33       5650.67       492.89 o                         
   5   5   6          9.82        -11.60       148.10 o                         
   7   5   6        238.72        245.07        63.89 o                         
   9   5   6       1046.97       1120.53       112.61 o                         
  11   5   6       1015.87       1152.43       130.13 o                         
  13   5   6       1319.84       1426.75       154.22 o                         
  15   5   6         82.02          8.58        16.12 o                         
  17   5   6         10.10         38.90        15.84 o                         
  19   5   6        186.92        139.26        50.97 o                         
 -22   6   6          3.42         89.19        46.52 o                         
 -20   6   6         43.91         61.36        33.36 o                         
 -18   6   6        370.80        511.74        82.55 o                         
 -16   6   6        102.07         54.36        32.26 o                         
 -14   6   6        398.77        468.56        87.34 o                         
 -12   6   6        182.95         89.93        37.68 o                         
 -10   6   6       2270.16       2298.31       176.15 o                         
  -8   6   6        769.36        761.29       102.10 o                         
  -6   6   6        340.58        234.74        50.25 o                         
  -4   6   6        685.36        754.80       251.38 o                         
  -2   6   6          8.18       -200.68       200.68 o                         
   0   6   6       1731.69       1868.95       292.79 o                         
   2   6   6       2517.81       2747.13       253.80 o                         
   4   6   6       1416.41       1540.40       136.94 o                         
   6   6   6       4885.15       5225.71       228.70 o                         
   8   6   6       4243.42       4705.46       229.17 o                         
  10   6   6        153.01        134.03        46.64 o                         
  12   6   6       4831.04       5112.32       290.21 o                         
  14   6   6        195.42        234.83        60.50 o                         
  16   6   6         32.45          9.90        16.81 o                         
  18   6   6        126.14         64.25        36.52 o                         
 -21   7   6         26.57        -45.67        45.67 o                         
 -19   7   6        224.34        140.40        50.98 o                         
 -17   7   6         11.85         -6.21        10.29 o                         
 -15   7   6          2.68         43.42        31.25 o                         
 -13   7   6        119.13         44.26        41.00 o                         
 -11   7   6        478.92        269.18        63.39 o                         
  -9   7   6       1171.40       1016.02       118.06 o                         
  -7   7   6        164.94        194.60        42.99 o                         
  -5   7   6       1005.21       1048.73       131.42 o                         
  -3   7   6         43.61         50.40        53.74 o                         
  -1   7   6       1601.55       1691.42       134.56 o                         
   1   7   6          9.82         -4.40        29.86 o                         
   3   7   6        946.24       1116.41       181.29 o                         
   5   7   6        370.65        334.62        35.84 o                         
   7   7   6        247.16        325.64        65.08 o                         
   9   7   6       2781.63       2946.81       177.32 o                         
  11   7   6       2490.87       2552.82       169.69 o                         
  13   7   6          5.76         32.50        26.99 o                         
  15   7   6         37.21         74.20        46.12 o                         
  17   7   6        988.68       1055.48       170.98 o                         
 -20   8   6        389.16        423.54       121.16 o                         
 -18   8   6        159.06        148.63        69.39 o                         
 -16   8   6        333.37        338.47        87.22 o                         
 -14   8   6        895.64        895.04       106.22 o                         
 -12   8   6        838.94        737.25       118.09 o                         
 -10   8   6         73.18        183.61       114.26 o                         
  -8   8   6          7.42         -5.76        50.01 o                         
  -6   8   6       1092.40        914.37       143.83 o                         
  -4   8   6        101.40        155.66        60.44 o                         
  -2   8   6        208.87        183.40        50.05 o                         
   0   8   6        297.79        278.71        64.22 o                         
   2   8   6       7546.60       7350.10       366.44 o                         
   4   8   6        142.04        143.01        48.72 o                         
   6   8   6        382.55        263.78        88.96 o                         
   8   8   6       1406.97       1490.36       174.26 o                         
  10   8   6        266.96        240.39        63.75 o                         
  12   8   6         58.79        116.34        61.07 o                         
  14   8   6       1087.11       1367.73       154.49 o                         
 -17   9   6          3.11          9.23        31.00 o                         
 -15   9   6        791.42        816.60       119.54 o                         
 -13   9   6        433.95        421.88        75.81 o                         
 -11   9   6        804.07        810.26       143.70 o                         
  -9   9   6        841.99        897.93       151.42 o                         
  -7   9   6        231.14        114.24        45.60 o                         
  -5   9   6        225.65        293.64        69.64 o                         
  -3   9   6       9237.16       9698.29       377.54 o                         
  -1   9   6       2471.02       2511.61       222.85 o                         
   1   9   6        416.97        427.07        69.03 o                         
   3   9   6        166.75        211.90        67.13 o                         
   5   9   6       1253.63       1453.82       148.33 o                         
   7   9   6       1429.03       1542.06       191.60 o                         
   9   9   6        399.73        477.99        77.73 o                         
  11   9   6        303.05        281.09        61.21 o                         
  13   9   6          0.03          6.84        36.17 o                         
 -16  10   6        227.64        170.36        43.50 o                         
 -14  10   6         38.70         99.17        35.16 o                         
 -12  10   6         58.66         35.38        53.14 o                         
 -10  10   6          3.72          9.45        23.36 o                         
  -8  10   6       1665.85       1680.49       164.95 o                         
  -6  10   6          5.90         58.28        22.62 o                         
  -4  10   6        126.15        112.96        29.26 o                         
  -2  10   6        277.41        344.25        80.94 o                         
   0  10   6       3693.23       3293.81       315.98 o                         
   2  10   6        672.01        890.93       107.87 o                         
   4  10   6          5.58          1.71        46.87 o                         
   6  10   6       1358.74       1544.03       158.41 o                         
   8  10   6        322.79        268.69        57.71 o                         
  10  10   6        184.98        198.83        46.50 o                         
  12  10   6         39.03         27.99        39.41 o                         
 -13  11   6         11.52         27.78        14.80 o                         
 -11  11   6          9.81         66.30        20.21 o                         
  -9  11   6       1379.82       1364.88       126.66 o                         
  -7  11   6         10.60        -21.38        21.38 o                         
  -5  11   6        713.35        701.84        97.43 o                         
  -3  11   6       3296.57       3179.15       264.61 o                         
  -1  11   6          1.64          8.07        64.35 o                         
   1  11   6        262.77        176.19        80.28 o                         
   3  11   6        281.09        232.56        61.14 o                         
   5  11   6          0.01         -8.56        25.28 o                         
   7  11   6        187.78         93.28        34.95 o                         
   9  11   6         13.27         -8.78        11.54 o                         
  -8  12   6          0.89        -31.27        33.98 o                         
  -6  12   6         10.13        -44.83        44.83 o                         
  -4  12   6          3.81          5.16        33.29 o                         
  -2  12   6          4.01         -4.96        24.51 o                         
   0  12   6        537.94        548.07       133.93 o                         
   2  12   6          2.08         38.77        32.07 o                         
   4  12   6          3.62         29.94        25.66 o                         
   6  12   6         32.99        110.45        66.66 o                         
 -23   1   7        661.64        605.35        94.71 o                         
 -21   1   7       1205.97       1291.52       166.66 o                         
 -19   1   7       1974.19       1957.03       212.60 o                         
 -17   1   7       3138.01       3099.21       183.80 o                         
 -15   1   7        355.89        322.35        61.21 o                         
 -13   1   7      11289.02      11558.70       843.47 o                         
 -11   1   7       1116.13       1061.61       700.35 o                         
  -9   1   7        327.94        441.98       134.26 o                         
  -7   1   7       8631.39       8615.41       411.51 o                         
  -5   1   7      22654.94      24504.93       702.29 o                         
  -3   1   7         38.41         75.80        13.37 o                         
  -1   1   7       3256.38       3133.20       279.25 o                         
   1   1   7       1060.99        941.40       118.55 o                         
   3   1   7      19157.28      19411.91       573.36 o                         
   5   1   7         30.72          7.05        44.53 o                         
   7   1   7        245.79        145.58        48.27 o                         
   9   1   7        644.29        444.15        67.73 o                         
  11   1   7       1100.48        966.04       122.46 o                         
  13   1   7        416.27        321.52        73.29 o                         
  15   1   7         69.23        133.12        55.52 o                         
  17   1   7         58.31         76.44        32.26 o                         
  19   1   7         17.48        -41.35        63.56 o                         
 -24   2   7        151.65        145.69        39.44 o                         
 -22   2   7        367.99        353.82        82.81 o                         
 -20   2   7       2942.22       2925.63       255.44 o                         
 -18   2   7          2.09         19.26        25.99 o                         
 -16   2   7          7.99         58.75        32.51 o                         
 -14   2   7        656.76        696.90        87.79 o                         
 -12   2   7         68.59         63.81        72.74 o                         
 -10   2   7       7016.42       7718.64       385.78 o                         
  -8   2   7      10037.70      11270.89       449.22 o                         
  -6   2   7       2294.39       2484.50       297.22 o                         
  -4   2   7       7663.61       8057.74       485.21 o                         
  -2   2   7      17383.47      17255.16       470.71 o                         
   0   2   7       6218.95       6021.50       299.05 o                         
   2   2   7       7754.03       7835.62       362.66 o                         
   4   2   7       2441.35       2384.18       209.18 o                         
   6   2   7        553.95        987.97       591.13 o                         
   8   2   7       2623.04       2821.94       386.96 o                         
  10   2   7        129.45        106.80        33.07 o                         
  12   2   7       1334.37       1389.30       118.45 o                         
  14   2   7         14.49          0.97        25.71 o                         
  16   2   7         90.08        123.44        53.91 o                         
  18   2   7        451.61        499.66       114.95 o                         
 -23   3   7         63.38        119.04        68.51 o                         
 -21   3   7        119.32         73.87        43.98 o                         
 -19   3   7        642.78        650.64       125.52 o                         
 -17   3   7       1131.87       1176.83       123.06 o                         
 -15   3   7          2.52         10.14        16.67 o                         
 -13   3   7        268.89        293.38        45.67 o                         
 -11   3   7        810.55        871.70       209.43 o                         
  -9   3   7        111.52        -35.77        73.80 o                         
  -7   3   7       4869.32       5751.32       445.10 o                         
  -5   3   7        359.92        389.75       112.41 o                         
  -3   3   7       7597.12       7460.85       315.05 o                         
  -1   3   7       3281.95       3471.76       232.03 o                         
   1   3   7       1777.47       1739.78       171.70 o                         
   3   3   7        843.63        806.27       126.10 o                         
   5   3   7          1.85        676.25       250.05 o                         
   7   3   7        367.85        315.93        97.45 o                         
   9   3   7         14.17         58.65        29.67 o                         
  11   3   7          7.82         58.69        45.48 o                         
  13   3   7         15.38         36.70        46.58 o                         
  15   3   7         35.83        -34.17        75.18 o                         
  17   3   7         33.19         30.90        23.51 o                         
  19   3   7        306.11        295.82       107.11 o                         
 -22   4   7         33.11         14.23        54.92 o                         
 -20   4   7       1430.36       1506.27       182.00 o                         
 -18   4   7        812.61        838.63       121.29 o                         
 -16   4   7       2838.43       3023.08       199.71 o                         
 -14   4   7        967.08       1000.87        96.27 o                         
 -12   4   7         11.27          6.89        47.17 o                         
 -10   4   7          0.42       -166.70       166.70 o                         
  -8   4   7       2722.31       2368.54       468.15 o                         
  -6   4   7       4904.10       5457.60       431.73 o                         
  -4   4   7        154.17        103.89        77.94 o                         
  -2   4   7         16.06          6.62        25.17 o                         
   0   4   7       4180.67       5114.99       300.74 o                         
   2   4   7        336.67        257.00        82.34 o                         
   4   4   7        641.82        601.02       164.47 o                         
   6   4   7      13350.65      14465.57       884.53 o                         
   8   4   7         99.61         52.49        29.27 o                         
  10   4   7       2269.07       2297.52       160.79 o                         
  12   4   7          0.11         39.74        25.48 o                         
  14   4   7       1756.39       1841.58       194.58 o                         
  16   4   7        231.67        263.56        71.28 o                         
  18   4   7         44.01         -3.84        41.89 o                         
 -21   5   7         22.11          9.79        13.17 o                         
 -19   5   7        150.80        199.72        51.36 o                         
 -17   5   7        384.40        433.20        78.00 o                         
 -15   5   7          0.82         48.63        27.51 o                         
 -13   5   7        356.48        355.63        71.68 o                         
 -11   5   7        974.97       1160.67       130.17 o                         
  -9   5   7       2311.81       2490.08       207.19 o                         
  -7   5   7          9.12        216.60       208.26 o                         
  -5   5   7        987.32       1023.03       202.31 o                         
  -3   5   7         71.58         40.05        84.19 o                         
  -1   5   7        512.77        529.00       115.64 o                         
   1   5   7        733.60        746.97       163.60 o                         
   3   5   7       5411.24       5508.26       501.35 o                         
   5   5   7         54.02         89.95        34.44 o                         
   7   5   7        837.24        938.18       104.77 o                         
   9   5   7       1416.30       1307.82       153.73 o                         
  11   5   7      12521.35      13638.74       586.33 o                         
  13   5   7       1198.42       1295.96       141.77 o                         
  15   5   7       2250.11       2241.69       255.73 o                         
  17   5   7        114.40        147.50        93.02 o                         
 -22   6   7        310.47        315.10        74.99 o                         
 -20   6   7          2.59        -21.12        69.22 o                         
 -18   6   7        382.46        433.05        78.75 o                         
 -16   6   7         85.30        149.43        54.77 o                         
 -14   6   7        139.13        177.19        45.16 o                         
 -12   6   7        934.47        852.91       122.49 o                         
 -10   6   7         10.01        -14.80        45.14 o                         
  -8   6   7        928.93        947.30       137.11 o                         
  -6   6   7        516.11        508.42        88.57 o                         
  -4   6   7        484.89        432.58       150.06 o                         
  -2   6   7          2.18        -45.46        78.87 o                         
   0   6   7         22.19         38.82        19.31 o                         
   2   6   7       1217.36       1300.36       148.17 o                         
   4   6   7          0.23         -5.09        29.24 o                         
   6   6   7         13.80         37.07        46.76 o                         
   8   6   7        279.29        283.27        65.14 o                         
  10   6   7        275.08        320.15        80.23 o                         
  12   6   7        622.17        734.19       109.15 o                         
  14   6   7        130.88        120.04        45.34 o                         
  16   6   7          0.15         -8.41        52.15 o                         
 -21   7   7         38.94         38.16        26.54 o                         
 -19   7   7        110.84        112.97        34.20 o                         
 -17   7   7        318.51        354.71        79.42 o                         
 -15   7   7         46.91         40.23         9.21 o                         
 -13   7   7        178.47        169.63        51.15 o                         
 -11   7   7        970.38        779.06       120.74 o                         
  -9   7   7       1351.60       1265.56       145.28 o                         
  -7   7   7        814.27        864.40       134.38 o                         
  -5   7   7        305.81        302.49        67.94 o                         
  -3   7   7        820.65        657.64       101.79 o                         
  -1   7   7       1777.21       1450.63       126.82 o                         
   1   7   7         24.57         -3.22        99.56 o                         
   3   7   7       3267.23       3638.60       265.65 o                         
   5   7   7       4791.19       4956.57       267.46 o                         
   7   7   7       1578.78       1481.07       161.53 o                         
   9   7   7        225.37        268.09        62.06 o                         
  11   7   7        170.23        142.80        37.69 o                         
  13   7   7         94.61        367.79       596.71 o                         
  15   7   7        113.49         17.85        66.91 o                         
 -18   8   7          0.19         28.58        45.79 o                         
 -16   8   7        412.01        480.22        84.40 o                         
 -14   8   7         17.32         10.47        10.95 o                         
 -12   8   7         73.50         35.89       122.24 o                         
 -10   8   7        489.53        410.59       133.40 o                         
  -8   8   7       2682.93       2923.34       294.96 o                         
  -6   8   7       1949.63       1797.52       219.01 o                         
  -4   8   7        599.21        563.38       111.09 o                         
  -2   8   7         13.41          0.43        22.34 o                         
   0   8   7       1457.47       1508.76       179.92 o                         
   2   8   7        185.38        165.72        31.49 o                         
   4   8   7        658.36        736.83       104.78 o                         
   6   8   7       1328.54       1359.93       145.59 o                         
   8   8   7       1678.45       1903.06       169.54 o                         
  10   8   7         68.77        109.62        42.26 o                         
  12   8   7         64.12        101.89        47.94 o                         
  14   8   7        433.61        437.14        90.66 o                         
 -17   9   7       1398.23       1410.17       105.58 o                         
 -15   9   7         60.37          9.46        32.83 o                         
 -13   9   7        650.19        719.68        99.42 o                         
 -11   9   7        343.45        391.80       106.82 o                         
  -9   9   7       2582.52       2524.34       214.31 o                         
  -7   9   7        134.74         58.87        62.14 o                         
  -5   9   7         15.27        -14.74        40.83 o                         
  -3   9   7          7.39         15.81        33.46 o                         
  -1   9   7        580.52        497.38        83.79 o                         
   1   9   7        332.50        267.73       107.40 o                         
   3   9   7         14.60        -25.20        25.20 o                         
   5   9   7        367.06        316.96        63.77 o                         
   7   9   7       2051.25       2426.53       178.62 o                         
   9   9   7         32.54         25.48        19.46 o                         
  11   9   7          0.01        -20.77        20.77 o                         
  13   9   7        446.51        424.28        62.47 o                         
 -14  10   7        255.75        223.60        34.25 o                         
 -12  10   7        119.59        112.06        38.12 o                         
 -10  10   7          1.64        -14.07        26.43 o                         
  -8  10   7       1040.85       1175.94       137.35 o                         
  -6  10   7        634.08        634.48       103.21 o                         
  -4  10   7       2034.25       2209.15       210.91 o                         
  -2  10   7       1557.11       1616.28       172.90 o                         
   0  10   7       1356.34       1247.21       184.44 o                         
   2  10   7         43.16         94.22        46.49 o                         
   4  10   7         14.33         20.18        25.56 o                         
   6  10   7        125.06         70.99        26.73 o                         
   8  10   7          0.65          5.98        23.83 o                         
  10  10   7          3.26         26.62        33.37 o                         
  12  10   7          2.83         44.60        30.53 o                         
 -13  11   7        316.76        180.75        62.83 o                         
 -11  11   7         13.00         14.33        12.09 o                         
  -9  11   7         63.71         33.14        26.28 o                         
  -7  11   7          6.80         85.53        30.86 o                         
  -5  11   7        118.47         77.50        39.38 o                         
  -3  11   7       3417.51       2967.82       529.15 o                         
  -1  11   7         43.22         20.61        24.19 o                         
   1  11   7         56.52         64.15        37.43 o                         
   3  11   7         93.84         69.78        46.66 o                         
   5  11   7        680.09        675.44       122.51 o                         
   7  11   7          8.92        -13.67        13.67 o                         
   9  11   7         62.56         32.25        41.48 o                         
  -8  12   7          5.70         -0.25         2.96 o                         
  -6  12   7         41.04         42.92        39.55 o                         
  -4  12   7          7.08        -12.77        46.29 o                         
  -2  12   7         81.91         70.65        30.75 o                         
   0  12   7         53.03         67.64        30.42 o                         
   2  12   7         99.47        135.70        36.63 o                         
   4  12   7        178.91        191.11        46.15 o                         
 -24   0   8          3.37         54.45        45.25 o                         
 -22   0   8        924.01        850.70       173.85 o                         
 -20   0   8       1327.55       1235.98       237.43 o                         
 -18   0   8       1919.80       1852.40       205.21 o                         
 -16   0   8       1067.67       1139.03       157.99 o                         
 -14   0   8       1252.36       1617.58       178.63 o                         
 -12   0   8         10.90        124.21       138.85 o                         
 -10   0   8       5255.23       6713.36       803.44 o                         
  -8   0   8       9554.05      11044.00       974.36 o                         
  -6   0   8      28408.39      31408.84      1557.57 o                         
  -4   0   8       1366.37       1371.38       296.62 o                         
  -2   0   8       9306.08      10160.30       757.22 o                         
   0   0   8        738.17       1014.17       230.40 o                         
   2   0   8       6341.02       6504.85       582.07 o                         
   4   0   8       4361.27       4489.34       505.83 o                         
   6   0   8       3049.05       3084.28       457.36 o                         
   8   0   8         62.77          3.87        82.09 o                         
  10   0   8        187.65        104.17        55.36 o                         
  12   0   8       1350.39       1556.07       218.26 o                         
  14   0   8         73.78         50.43        59.19 o                         
  16   0   8         18.82         61.49        52.95 o                         
  18   0   8          0.04        150.33        67.51 o                         
 -23   1   8        540.52        462.21        80.30 o                         
 -21   1   8         34.57          2.47        29.55 o                         
 -19   1   8       1241.15       1186.42       111.51 o                         
 -17   1   8          5.04         -5.66        33.41 o                         
 -15   1   8       2944.70       2886.12       176.59 o                         
 -13   1   8       4845.02       5143.30       294.65 o                         
 -11   1   8        267.72        192.41       108.00 o                         
  -9   1   8        995.34       1005.96       212.10 o                         
  -7   1   8       1883.11       2092.06       294.57 o                         
  -5   1   8       1737.61       1831.31       247.35 o                         
  -3   1   8          1.30         13.29        64.04 o                         
  -1   1   8        938.72        824.81       141.97 o                         
   1   1   8        421.49        397.72        84.73 o                         
   3   1   8       1528.66       1618.43       175.56 o                         
   5   1   8       1673.04       1885.06       198.50 o                         
   7   1   8       6348.84       6692.82       552.34 o                         
   9   1   8        390.88        380.63        59.90 o                         
  11   1   8        202.49        146.83        61.91 o                         
  13   1   8        259.03        265.92        52.39 o                         
  15   1   8        217.16        189.72        53.96 o                         
  17   1   8         54.33         32.97        49.19 o                         
  19   1   8         78.64         30.11        36.06 o                         
 -24   2   8        243.31        217.90        45.36 o                         
 -22   2   8       1438.96       1501.19       160.41 o                         
 -20   2   8          4.51         -5.31        37.69 o                         
 -18   2   8        964.87       1092.66       117.39 o                         
 -16   2   8       1429.45       1611.06       134.97 o                         
 -14   2   8       1385.13       1392.30       120.09 o                         
 -12   2   8         10.89        318.92       182.25 o                         
 -10   2   8       1736.32       1892.87       232.69 o                         
  -8   2   8       4162.95       4662.74       347.69 o                         
  -6   2   8       2643.36       3068.23       335.82 o                         
  -4   2   8        111.49         77.82        42.48 o                         
  -2   2   8       6697.26       7028.86       322.05 o                         
   0   2   8       3332.41       3397.99       244.83 o                         
   2   2   8       3194.98       3204.13       246.83 o                         
   4   2   8        477.64        538.65        97.79 o                         
   6   2   8        734.99        754.30       185.51 o                         
   8   2   8       3534.84       3746.90       183.17 o                         
  10   2   8       1143.51       1031.22       100.15 o                         
  12   2   8         54.50         76.83        43.84 o                         
  14   2   8         18.51        112.75        42.57 o                         
  16   2   8         14.83        -11.82        29.53 o                         
  18   2   8          8.44        -23.62        50.64 o                         
 -23   3   8          5.83         15.12        54.02 o                         
 -21   3   8       3033.88       2990.79       237.41 o                         
 -19   3   8        395.59        432.76        83.24 o                         
 -17   3   8        247.15        212.96        54.14 o                         
 -15   3   8       4345.90       4444.48       230.67 o                         
 -13   3   8          3.42         18.17        27.14 o                         
 -11   3   8        115.71        630.08       385.14 o                         
  -9   3   8        460.75        519.67       116.38 o                         
  -7   3   8       3843.98       3865.97       381.11 o                         
  -5   3   8       2751.80       2678.87       311.96 o                         
  -3   3   8        319.93        283.31        99.04 o                         
  -1   3   8       5808.35       6094.32       323.38 o                         
   1   3   8      10258.98      10967.98       462.73 o                         
   3   3   8        163.26         34.12        80.04 o                         
   5   3   8       8775.71       9864.71       664.82 o                         
   7   3   8       2426.73       2331.78       186.41 o                         
   9   3   8        405.93        480.59        63.78 o                         
  11   3   8          1.45         27.66        39.59 o                         
  13   3   8       1088.54       1118.18       149.34 o                         
  15   3   8       1813.09       1611.15       205.40 o                         
  17   3   8        273.11        293.63        92.65 o                         
  19   3   8         12.04        -13.48        19.84 o                         
 -22   4   8        315.46        363.88        75.70 o                         
 -20   4   8        112.87        117.43        26.76 o                         
 -18   4   8        439.37        471.57        77.35 o                         
 -16   4   8        168.90        129.99        34.34 o                         
 -14   4   8       1371.97       1243.28       112.92 o                         
 -12   4   8         98.70         77.42        12.17 o                         
 -10   4   8        719.53        551.92        94.22 o                         
  -8   4   8        950.19        802.71       175.14 o                         
  -6   4   8        210.11        328.89       782.98 o                         
  -4   4   8       1916.80       1900.48       252.94 o                         
  -2   4   8          1.75        -58.93        58.93 o                         
   0   4   8        297.37        628.27       115.51 o                         
   2   4   8        253.46        159.61        83.13 o                         
   4   4   8          0.53         56.05        73.77 o                         
   6   4   8       4260.34       4473.95       223.60 o                         
   8   4   8         67.93         14.31        36.63 o                         
  10   4   8       1842.86       1832.42       156.56 o                         
  12   4   8         43.63         36.37        42.71 o                         
  14   4   8       3368.50       3310.80       361.96 o                         
  16   4   8        486.89        457.23       114.43 o                         
  18   4   8        621.11        491.85        94.87 o                         
 -21   5   8       1672.55       1677.10       183.50 o                         
 -19   5   8         13.53         53.62        57.21 o                         
 -17   5   8        526.89        660.38        94.89 o                         
 -15   5   8        187.28        201.62        30.94 o                         
 -13   5   8       1096.82        926.24       107.85 o                         
 -11   5   8        211.61        275.15        72.04 o                         
  -9   5   8        273.38        299.04        70.00 o                         
  -7   5   8        115.27        223.28       241.02 o                         
  -5   5   8       1520.08       1864.51       273.33 o                         
  -3   5   8        719.24        927.04       185.68 o                         
  -1   5   8         80.66        101.07        76.05 o                         
   1   5   8       2136.01       2331.88       308.06 o                         
   3   5   8       1133.08       1085.20       111.11 o                         
   5   5   8        208.23        149.64        52.98 o                         
   7   5   8        319.03        305.80        65.72 o                         
   9   5   8        329.20        405.50        81.03 o                         
  11   5   8        894.96        858.42       139.03 o                         
  13   5   8         28.79         72.22        54.29 o                         
  15   5   8         15.90         53.80        42.08 o                         
  17   5   8        134.64        176.75        80.79 o                         
 -20   6   8       1528.24       1733.57       164.42 o                         
 -18   6   8         54.50         56.42        19.91 o                         
 -16   6   8          6.62         42.66        29.44 o                         
 -14   6   8        441.95        571.82        87.37 o                         
 -12   6   8       4620.15       4897.49       303.68 o                         
 -10   6   8       1021.64       1057.36       151.58 o                         
  -8   6   8        666.42        678.38       118.05 o                         
  -6   6   8          0.35         28.32        31.56 o                         
  -4   6   8       2282.83       2514.40       188.74 o                         
  -2   6   8        939.27        950.00       111.09 o                         
   0   6   8        246.57        199.17        49.99 o                         
   2   6   8        340.99        398.48        72.32 o                         
   4   6   8        232.51        251.61        57.49 o                         
   6   6   8        111.47        118.22        44.15 o                         
   8   6   8        697.62        666.36        79.73 o                         
  10   6   8          7.68        -22.09        28.37 o                         
  12   6   8         32.51         -0.15        20.22 o                         
  14   6   8       5017.21       5312.44       317.22 o                         
  16   6   8          4.75         24.60        23.09 o                         
 -19   7   8        533.82        609.30        91.29 o                         
 -17   7   8        236.90        238.31        53.81 o                         
 -15   7   8       1580.38       1627.42       130.39 o                         
 -13   7   8         63.39         68.40        37.69 o                         
 -11   7   8        742.64        740.19       134.78 o                         
  -9   7   8       2612.54       2646.58       241.40 o                         
  -7   7   8         74.49         69.99        45.72 o                         
  -5   7   8          0.01         88.75        22.25 o                         
  -3   7   8         19.89         36.51        25.26 o                         
  -1   7   8       1778.00       1700.54       137.28 o                         
   1   7   8        208.84        232.82        67.96 o                         
   3   7   8          1.29        -33.33        33.60 o                         
   5   7   8       4107.81       4460.01       229.63 o                         
   7   7   8        567.62        560.51       105.79 o                         
   9   7   8        175.87        178.27        56.07 o                         
  11   7   8         69.11        121.36        60.87 o                         
  13   7   8        604.32        557.30       107.29 o                         
  15   7   8        719.70       1016.53       132.07 o                         
 -18   8   8       1304.24       1262.01       125.42 o                         
 -16   8   8        310.08        358.08        71.05 o                         
 -14   8   8        890.57        792.19       102.50 o                         
 -12   8   8        247.40        316.34        99.55 o                         
 -10   8   8         67.58          2.86        60.78 o                         
  -8   8   8       1850.89       1941.30       252.54 o                         
  -6   8   8         78.40        -39.18        39.18 o                         
  -4   8   8          3.66         63.27        39.35 o                         
  -2   8   8          0.43         17.68        34.37 o                         
   0   8   8       4881.95       5052.90       309.10 o                         
   2   8   8         87.01        157.26        55.82 o                         
   4   8   8         73.99         89.58        39.20 o                         
   6   8   8        693.03        647.43       110.68 o                         
   8   8   8         65.79         48.14        35.06 o                         
  10   8   8         12.80         96.95        52.85 o                         
  12   8   8        707.69        961.48       132.74 o                         
  14   8   8        743.11        703.29        84.66 o                         
 -17   9   8        324.68        286.49        48.94 o                         
 -15   9   8        349.00        364.60        63.74 o                         
 -13   9   8        811.24        786.38       102.65 o                         
 -11   9   8         81.22        118.26       106.58 o                         
  -9   9   8        204.10        189.90        53.18 o                         
  -7   9   8       3221.38       3202.28       240.03 o                         
  -5   9   8        835.46        809.37       128.91 o                         
  -3   9   8         17.25        -45.14        45.14 o                         
  -1   9   8       3204.26       3017.07       242.02 o                         
   1   9   8          0.76         -8.80        33.00 o                         
   3   9   8          0.75         44.99        32.20 o                         
   5   9   8        507.89        480.49        82.82 o                         
   7   9   8       1475.72       1770.78       157.20 o                         
   9   9   8        112.92        113.81        43.12 o                         
  11   9   8        104.83        192.39        64.99 o                         
  13   9   8         86.66         61.77        21.81 o                         
 -14  10   8       1898.13       1699.95       102.24 o                         
 -12  10   8          8.24         35.46        27.21 o                         
 -10  10   8        659.13        747.58       101.35 o                         
  -8  10   8        841.17        872.59       114.75 o                         
  -6  10   8        493.57        222.08       113.99 o                         
  -4  10   8       1276.29       1170.37       155.15 o                         
  -2  10   8         33.12         69.45        31.94 o                         
   0  10   8         16.75         70.04        68.33 o                         
   2  10   8          6.90         -1.35        25.67 o                         
   4  10   8        726.91        890.26       102.82 o                         
   6  10   8         19.45         30.13        22.08 o                         
   8  10   8         25.38         40.87        32.60 o                         
  10  10   8         47.55         44.61        13.73 o                         
 -13  11   8         30.58        -29.62        29.62 o                         
 -11  11   8         15.79         15.82        16.60 o                         
  -9  11   8          3.19          6.25        52.57 o                         
  -7  11   8        295.55        243.73        86.12 o                         
  -5  11   8        588.03        320.51       111.75 o                         
  -3  11   8        104.78         92.93        73.76 o                         
  -1  11   8       1492.17       1455.57       198.08 o                         
   1  11   8        348.06        191.58        81.21 o                         
   3  11   8          0.08          0.98        21.15 o                         
   5  11   8          0.06          3.50        12.28 o                         
   7  11   8        308.58        511.56       103.14 o                         
  -8  12   8          6.48         26.16        14.44 o                         
  -6  12   8          0.15         92.01        54.14 o                         
  -4  12   8        101.51         82.89        38.01 o                         
  -2  12   8         16.14         82.00        31.36 o                         
   0  12   8        306.42        272.20        50.29 o                         
   2  12   8        499.19        497.19        65.81 o                         
 -23   1   9        193.33        194.75        49.94 o                         
 -21   1   9         12.18        -43.14        54.09 o                         
 -19   1   9       1515.25       1500.55       130.39 o                         
 -17   1   9       4771.04       4918.25       236.94 o                         
 -15   1   9        254.26        254.89        50.98 o                         
 -13   1   9         61.95         45.92        54.94 o                         
 -11   1   9        995.32       1164.22       246.76 o                         
  -9   1   9        901.98        968.09       174.73 o                         
  -7   1   9      11725.10      13304.57       619.70 o                         
  -5   1   9          7.95        108.55        91.76 o                         
  -3   1   9      21172.29      22199.44       715.91 o                         
  -1   1   9        332.14        390.17       118.67 o                         
   1   1   9       7808.02       8191.96       491.57 o                         
   3   1   9       1158.86       1285.64       194.74 o                         
   5   1   9       1929.49       2163.60       268.12 o                         
   7   1   9       1621.00       1535.06       170.96 o                         
   9   1   9         65.38         55.17        51.78 o                         
  11   1   9        309.31        276.43        57.21 o                         
  13   1   9        341.43        209.65        60.38 o                         
  15   1   9        837.74        695.98       123.02 o                         
  17   1   9        210.35        173.80        71.54 o                         
 -22   2   9        241.76        251.55        69.41 o                         
 -20   2   9       1418.50       1350.89       117.46 o                         
 -18   2   9       9114.55       8881.51       334.28 o                         
 -16   2   9        240.05        259.55        52.19 o                         
 -14   2   9        835.78       1006.70       149.51 o                         
 -12   2   9       2092.01       2469.86       214.70 o                         
 -10   2   9       2196.60       2580.93       362.50 o                         
  -8   2   9       2066.01       2050.97       284.50 o                         
  -6   2   9       3958.49       4104.92       410.61 o                         
  -4   2   9        366.78        624.87       156.48 o                         
  -2   2   9       1535.96       1465.12       176.31 o                         
   0   2   9          5.79          5.73        20.57 o                         
   2   2   9        231.59        346.06        84.08 o                         
   4   2   9       2235.50       2358.04       230.16 o                         
   6   2   9        235.67        226.45        86.83 o                         
   8   2   9       1690.93       1718.76       125.96 o                         
  10   2   9       1104.76       1029.77       107.62 o                         
  12   2   9        152.12        104.98        38.27 o                         
  14   2   9         20.65         43.75        29.70 o                         
  16   2   9        256.04        240.99        74.42 o                         
  18   2   9        221.90        120.48        91.99 o                         
 -23   3   9        166.64        129.71        61.32 o                         
 -21   3   9        260.98        287.19        82.85 o                         
 -19   3   9        532.70        534.96        75.48 o                         
 -17   3   9        506.33        574.86        87.95 o                         
 -15   3   9       2852.39       2930.21       213.27 o                         
 -13   3   9       4713.69       5092.25       328.67 o                         
 -11   3   9       1228.54       1105.59       149.12 o                         
  -9   3   9        507.83        454.88       142.43 o                         
  -7   3   9         72.72        526.43       678.33 o                         
  -5   3   9       3026.81       3438.38       358.14 o                         
  -3   3   9       3926.05       3976.42       367.34 o                         
  -1   3   9         12.43          9.90        31.49 o                         
   1   3   9       2489.44       2756.92       248.72 o                         
   3   3   9         22.05         20.41        53.32 o                         
   5   3   9        347.50        434.45       301.53 o                         
   7   3   9        173.15         82.85        25.08 o                         
   9   3   9       3940.19       3830.51       190.08 o                         
  11   3   9        208.48        161.05        61.18 o                         
  13   3   9        182.88        131.43        57.36 o                         
  15   3   9          4.05         25.87        44.46 o                         
  17   3   9        338.26        320.02        81.80 o                         
 -22   4   9         26.72         -4.21        24.34 o                         
 -20   4   9         25.98        100.72        74.67 o                         
 -18   4   9       5774.20       5744.43       267.75 o                         
 -16   4   9        754.76        837.52       107.82 o                         
 -14   4   9       4785.02       5005.78       283.19 o                         
 -12   4   9        186.20         91.11        51.43 o                         
 -10   4   9       2495.64       2502.48       207.82 o                         
  -8   4   9        118.04         28.23       166.30 o                         
  -6   4   9       2329.96       2456.20       312.25 o                         
  -4   4   9        313.96        218.20        64.62 o                         
  -2   4   9         77.31        -92.51       121.80 o                         
   0   4   9       1917.04       2370.04       231.06 o                         
   2   4   9        985.76       1006.79       205.49 o                         
   4   4   9       1705.91       1916.39       141.59 o                         
   6   4   9        312.26        313.88        39.97 o                         
   8   4   9       2586.85       2769.75       196.93 o                         
  10   4   9        236.85        268.14        75.10 o                         
  12   4   9       1133.11       1168.44       159.38 o                         
  14   4   9        138.21        202.62        60.75 o                         
  16   4   9        556.98        573.21       121.66 o                         
  18   4   9        215.09        134.67        63.62 o                         
 -21   5   9        112.21        120.93        61.84 o                         
 -19   5   9         22.20         75.44        35.50 o                         
 -17   5   9          8.62          8.46        25.55 o                         
 -15   5   9       2302.38       2306.17       202.04 o                         
 -13   5   9       3764.66       3789.09       245.09 o                         
 -11   5   9        311.27        402.13       106.57 o                         
  -9   5   9          0.12         -1.96        32.39 o                         
  -7   5   9          4.59         -6.24        27.29 o                         
  -5   5   9        986.71       1316.34       228.57 o                         
  -3   5   9        686.04        720.95       174.54 o                         
  -1   5   9       1350.98       1793.14       428.43 o                         
   1   5   9          9.39         36.56        38.66 o                         
   3   5   9       3188.81       3254.81       195.50 o                         
   5   5   9        246.90        242.55        49.44 o                         
   7   5   9        889.75        810.58        91.96 o                         
   9   5   9       3261.99       3231.30       239.62 o                         
  11   5   9          1.93         49.95        30.79 o                         
  13   5   9       1070.94       1032.82       123.38 o                         
  15   5   9        311.88        229.02        87.28 o                         
  17   5   9       3054.27       2877.08       739.29 o                         
 -20   6   9          0.72         49.15        23.78 o                         
 -18   6   9         90.62         69.65        16.92 o                         
 -16   6   9        954.77       1111.76       140.09 o                         
 -14   6   9       2535.69       2759.80       218.64 o                         
 -12   6   9       2472.89       2532.76       249.24 o                         
 -10   6   9         35.73          5.73        53.20 o                         
  -8   6   9       2553.61       2605.11       254.16 o                         
  -6   6   9         88.34         86.57        50.06 o                         
  -4   6   9        348.78        339.39        61.23 o                         
  -2   6   9        190.72        169.98        64.76 o                         
   0   6   9       1703.16       1703.89       159.01 o                         
   2   6   9        708.32        739.92       128.46 o                         
   4   6   9         69.62         71.11        35.47 o                         
   6   6   9        529.75        638.33        97.07 o                         
   8   6   9       2582.47       2631.06       207.23 o                         
  10   6   9        334.22        472.62       115.86 o                         
  12   6   9       1780.63       1877.38       202.99 o                         
  14   6   9       1283.01       1270.43       160.15 o                         
  16   6   9         89.92        117.01        35.33 o                         
 -19   7   9        137.33         87.49        27.97 o                         
 -17   7   9         27.48          5.07        44.90 o                         
 -15   7   9          6.29        -11.20        30.78 o                         
 -13   7   9         39.32         50.86        48.53 o                         
 -11   7   9        596.70        698.02       138.26 o                         
  -9   7   9       2693.08       3136.27       263.42 o                         
  -7   7   9       2723.40       3000.32       303.66 o                         
  -5   7   9         61.19         54.92        44.19 o                         
  -3   7   9         79.34         -6.63        32.09 o                         
  -1   7   9        735.57        722.04       109.61 o                         
   1   7   9         11.22         -3.10        28.98 o                         
   3   7   9       1227.40       1219.84       124.63 o                         
   5   7   9        777.46        807.99       125.86 o                         
   7   7   9       1310.26       1247.80       199.31 o                         
   9   7   9        921.93        969.57       124.13 o                         
  11   7   9         75.87        147.43        61.50 o                         
  13   7   9       1060.78       1227.91       145.97 o                         
  15   7   9        247.04        161.77        60.53 o                         
 -18   8   9        499.53        473.89        82.99 o                         
 -16   8   9        163.51        186.95        52.64 o                         
 -14   8   9         11.51         60.97        39.81 o                         
 -12   8   9        781.05        952.67       152.06 o                         
 -10   8   9       1044.92       1087.21       180.49 o                         
  -8   8   9        129.28        154.30        34.17 o                         
  -6   8   9          8.02        -41.73        41.73 o                         
  -4   8   9        868.53        738.67       116.83 o                         
  -2   8   9          2.38          6.93        48.30 o                         
   0   8   9        238.97        353.90        94.15 o                         
   2   8   9       1762.56       1930.01       164.67 o                         
   4   8   9         52.21         74.48        49.71 o                         
   6   8   9        218.80        218.00        59.00 o                         
   8   8   9         61.30         55.23        30.48 o                         
  10   8   9          8.41         36.61        20.39 o                         
  12   8   9        210.07        280.21        64.69 o                         
  14   8   9         45.77        -11.19        11.87 o                         
 -17   9   9         12.38         18.40       119.75 o                         
 -15   9   9        485.80        434.83        57.85 o                         
 -13   9   9          0.31         -3.79        26.06 o                         
 -11   9   9       1051.04       1065.46       128.06 o                         
  -9   9   9         14.19         -0.71        29.21 o                         
  -7   9   9        401.73        364.41       103.32 o                         
  -5   9   9        502.36        456.99        90.96 o                         
  -3   9   9        316.12        220.39        68.92 o                         
  -1   9   9         59.65         -6.89        29.66 o                         
   1   9   9       2235.51       2113.55       181.65 o                         
   3   9   9        149.54         94.40        46.40 o                         
   5   9   9        232.60        204.76        37.54 o                         
   7   9   9         92.46         56.53        25.57 o                         
   9   9   9        111.68         59.47        25.95 o                         
  11   9   9        209.27        238.26        58.23 o                         
 -14  10   9        454.35        373.87        47.35 o                         
 -12  10   9       1107.42       1083.45        90.66 o                         
 -10  10   9        932.76       1063.40       142.99 o                         
  -8  10   9         40.56         -8.57        59.53 o                         
  -6  10   9        905.02        679.86       161.63 o                         
  -4  10   9       1238.59       1256.17       183.23 o                         
  -2  10   9        380.08        235.95       107.59 o                         
   0  10   9        900.86        946.35       135.63 o                         
   2  10   9        240.41        237.64        74.91 o                         
   4  10   9         33.82         56.88        33.85 o                         
   6  10   9          0.50         16.89        16.00 o                         
   8  10   9          1.39         42.22        24.00 o                         
  10  10   9          5.54          0.43        20.94 o                         
 -11  11   9        101.69         76.77        35.12 o                         
  -9  11   9         96.28         41.41        36.58 o                         
  -7  11   9          9.00         -3.55        54.22 o                         
  -5  11   9        216.33        113.67        65.80 o                         
  -3  11   9        748.12        396.60       138.79 o                         
  -1  11   9        195.30        182.10        65.70 o                         
   1  11   9        114.75        108.29        34.36 o                         
   3  11   9         23.70          6.71        12.25 o                         
   5  11   9        221.75        225.08        53.27 o                         
   7  11   9          1.17        -14.45        14.45 o                         
  -6  12   9        910.04        921.88       199.10 o                         
  -4  12   9          0.29         21.57        31.03 o                         
  -2  12   9         16.89         28.49        34.89 o                         
   0  12   9         55.03         45.83         9.23 o                         
   2  12   9       1320.88       1464.65       160.13 o                         
 -22   0  10        874.04        911.95       164.81 o                         
 -20   0  10         28.82        -19.39        25.44 o                         
 -18   0  10        319.57        359.66       142.19 o                         
 -16   0  10         52.27         34.34        19.70 o                         
 -14   0  10       1948.10       2145.42       298.16 o                         
 -12   0  10       1673.13       1668.15       242.92 o                         
 -10   0  10       3052.55       2919.93       560.65 o                         
  -8   0  10        961.10        717.28       214.77 o                         
  -6   0  10        212.73        288.10       114.90 o                         
  -4   0  10       1237.42       1385.22       340.72 o                         
  -2   0  10       2117.35       2347.59       425.01 o                         
   0   0  10        125.62        236.30       164.87 o                         
   2   0  10       1489.49       1558.70       315.41 o                         
   4   0  10       3939.89       4196.77       544.20 o                         
   6   0  10       1919.92       2769.20       308.11 o                         
   8   0  10        505.70        717.80       131.39 o                         
  10   0  10       1423.99       1850.60       247.75 o                         
  12   0  10       3914.72       3831.71       281.39 o                         
  14   0  10         61.84        108.55        41.00 o                         
  16   0  10         42.98        185.56       105.35 o                         
 -21   1  10         72.92         61.91        19.12 o                         
 -19   1  10         27.77          7.21        22.27 o                         
 -17   1  10          0.30         13.28       142.18 o                         
 -15   1  10        627.67        544.25       101.69 o                         
 -13   1  10       2620.63       2795.90       204.78 o                         
 -11   1  10        355.99        504.64       157.19 o                         
  -9   1  10        960.69       1167.27       192.29 o                         
  -7   1  10       4039.87       4392.55       447.18 o                         
  -5   1  10       1461.19       1800.65       279.15 o                         
  -3   1  10       3764.45       4055.82       408.04 o                         
  -1   1  10        982.33       1016.43       199.45 o                         
   1   1  10        139.45         85.70        28.95 o                         
   3   1  10      15317.20      17047.74       762.39 o                         
   5   1  10          3.63         64.07        39.38 o                         
   7   1  10        142.25        154.26        39.45 o                         
   9   1  10       4099.93       4399.19       304.38 o                         
  11   1  10        219.96        285.26        50.40 o                         
  13   1  10        675.72        701.78        89.35 o                         
  15   1  10        340.78         42.21        56.02 o                         
  17   1  10         65.32         -6.18        50.54 o                         
 -22   2  10          2.46        -20.15        44.33 o                         
 -20   2  10         60.57         68.96        47.23 o                         
 -18   2  10        392.26        350.86        68.81 o                         
 -16   2  10         28.92         42.83        35.82 o                         
 -14   2  10        107.25        -16.92        54.08 o                         
 -12   2  10        252.02        130.43        55.22 o                         
 -10   2  10       3790.58       4297.48       473.28 o                         
  -8   2  10        737.58        927.74       185.04 o                         
  -6   2  10        178.04         65.59        63.08 o                         
  -4   2  10       2828.57       3267.93       349.58 o                         
  -2   2  10          0.81        -86.27        86.27 o                         
   0   2  10       1637.16       1528.41       213.49 o                         
   2   2  10         31.39         28.28        33.64 o                         
   4   2  10       4401.40       5011.91       360.23 o                         
   6   2  10        383.35        448.53        59.51 o                         
   8   2  10        170.93        128.62        49.36 o                         
  10   2  10        393.25        397.20        83.41 o                         
  12   2  10        552.42        487.33        69.50 o                         
  14   2  10        286.10        177.63        60.16 o                         
  16   2  10        300.11        249.65        69.15 o                         
  18   2  10        854.60        529.55       133.78 o                         
 -21   3  10         15.83         32.60        27.99 o                         
 -19   3  10       1581.29       1609.15       159.06 o                         
 -17   3  10        956.83        961.40       128.98 o                         
 -15   3  10       4975.03       5140.12       358.99 o                         
 -13   3  10       3760.64       3862.12       302.83 o                         
 -11   3  10       1328.28       1443.49       165.03 o                         
  -9   3  10       2378.07       2777.76       361.61 o                         
  -7   3  10       3206.73       3510.95       392.97 o                         
  -5   3  10        577.86        309.48        86.49 o                         
  -3   3  10        671.37       1282.79       265.41 o                         
  -1   3  10       3743.07       4533.29       417.92 o                         
   1   3  10        285.12        300.94        86.46 o                         
   3   3  10        280.06        196.99        85.01 o                         
   5   3  10       1778.96       1996.69       113.28 o                         
   7   3  10        205.10        184.17        35.07 o                         
   9   3  10       1921.97       1907.92       139.94 o                         
  11   3  10        723.23        854.13       116.24 o                         
  13   3  10        125.69         97.72        61.95 o                         
  15   3  10        363.73        402.75        99.98 o                         
  17   3  10        268.73        269.74        70.46 o                         
 -22   4  10         91.27         11.63        22.00 o                         
 -20   4  10        551.03        480.20        79.46 o                         
 -18   4  10         55.19        -15.81        24.07 o                         
 -16   4  10        566.17        387.02        79.14 o                         
 -14   4  10        304.80        302.06        98.22 o                         
 -12   4  10        214.74        189.28        63.04 o                         
 -10   4  10        118.97         80.02        68.61 o                         
  -8   4  10        180.59        105.76        79.02 o                         
  -6   4  10        594.24        767.58       192.61 o                         
  -4   4  10        463.15        602.65       153.92 o                         
  -2   4  10       4359.60       4851.12       636.30 o                         
   0   4  10        607.82        654.69       144.48 o                         
   2   4  10        138.96         69.53        60.33 o                         
   4   4  10        277.31        344.92        58.65 o                         
   6   4  10        859.07        886.68        88.53 o                         
   8   4  10        123.19        130.75        43.35 o                         
  10   4  10       2604.64       2520.09       208.44 o                         
  12   4  10        397.63        348.87       130.72 o                         
  14   4  10         12.58         14.52        49.57 o                         
  16   4  10        930.90        845.32       128.36 o                         
 -21   5  10        226.23        238.56        55.19 o                         
 -19   5  10        171.19        274.89        61.36 o                         
 -17   5  10         42.63         28.82        26.71 o                         
 -15   5  10       1383.37       1475.54       161.96 o                         
 -13   5  10         35.38         17.09        63.99 o                         
 -11   5  10        947.62        886.50       140.89 o                         
  -9   5  10        199.63        144.31        56.22 o                         
  -7   5  10       3364.23       3390.92       194.31 o                         
  -5   5  10        800.73        806.86        77.26 o                         
  -3   5  10       3003.00       2954.25       227.51 o                         
  -1   5  10       1087.44       1059.18       138.70 o                         
   1   5  10        507.36        552.94       100.11 o                         
   3   5  10        375.71        461.45        82.62 o                         
   5   5  10        211.67        243.08        57.98 o                         
   7   5  10        574.30        707.64        88.58 o                         
   9   5  10          8.69        -13.54        13.54 o                         
  11   5  10          2.55          3.52        11.48 o                         
  13   5  10         14.88         11.06        36.65 o                         
  15   5  10         10.96         11.51        22.07 o                         
 -20   6  10          0.45         -9.62        45.61 o                         
 -18   6  10        709.11        678.02        97.62 o                         
 -16   6  10       1486.87       1602.00       163.37 o                         
 -14   6  10         68.19         43.33        40.48 o                         
 -12   6  10         29.94         45.22       113.08 o                         
 -10   6  10       2292.31       2407.11       250.06 o                         
  -8   6  10        579.41        543.43       110.01 o                         
  -6   6  10        905.25        865.09       111.23 o                         
  -4   6  10          2.87        -33.52        40.43 o                         
  -2   6  10       2216.51       2464.32       191.28 o                         
   0   6  10        111.03        201.05        61.30 o                         
   2   6  10       1466.05       1527.40       152.15 o                         
   4   6  10        109.05        101.08        45.73 o                         
   6   6  10        105.84         57.08        37.18 o                         
   8   6  10       1349.16       1471.52       156.43 o                         
  10   6  10       1174.12       1283.24       173.74 o                         
  12   6  10         21.76        147.40        60.74 o                         
  14   6  10         99.05         90.51        48.53 o                         
  16   6  10       1037.41       1132.37       144.64 o                         
 -19   7  10       1939.68       1984.02       157.77 o                         
 -17   7  10          0.39        -26.77        26.77 o                         
 -15   7  10       1824.87       1842.27       168.81 o                         
 -13   7  10        703.01        693.74       110.65 o                         
 -11   7  10       3700.12       3856.64       333.83 o                         
  -9   7  10       1096.11       1254.26       183.33 o                         
  -7   7  10          1.41        -48.70        48.70 o                         
  -5   7  10         52.36         26.50        28.43 o                         
  -3   7  10       3989.38       3899.72       253.85 o                         
  -1   7  10        340.47        475.40        93.02 o                         
   1   7  10       1905.21       1905.06       178.32 o                         
   3   7  10         12.15         27.70        39.37 o                         
   5   7  10       3576.05       4050.56       310.89 o                         
   7   7  10        375.89        386.87        89.31 o                         
   9   7  10        304.80        299.54       101.56 o                         
  11   7  10          2.96        -34.95        99.29 o                         
  13   7  10          0.29        -17.31        17.31 o                         
 -18   8  10        906.59        927.28       145.51 o                         
 -16   8  10         33.53         23.02        13.48 o                         
 -14   8  10       1170.08       1065.65       124.82 o                         
 -12   8  10       1725.19       1579.99       157.23 o                         
 -10   8  10       1294.89       1283.89       195.83 o                         
  -8   8  10        645.25        531.74       135.67 o                         
  -6   8  10        951.89       1201.80       158.10 o                         
  -4   8  10       1638.49       1537.81       142.87 o                         
  -2   8  10        134.15         89.26        13.99 o                         
   0   8  10        263.93        269.51        79.99 o                         
   2   8  10       1118.31       1016.60       122.37 o                         
   4   8  10        183.85        298.27        64.94 o                         
   6   8  10        587.13        510.81       102.30 o                         
   8   8  10       1101.41       1158.45       133.95 o                         
  10   8  10         67.10         29.37        41.71 o                         
  12   8  10        205.65        157.59        39.23 o                         
 -17   9  10         99.10        159.17        60.79 o                         
 -15   9  10          4.96         22.31        13.61 o                         
 -13   9  10        566.61        552.49        75.05 o                         
 -11   9  10        998.57       1101.84       153.53 o                         
  -9   9  10        337.42        318.25        93.50 o                         
  -7   9  10       1154.13       1211.32       192.66 o                         
  -5   9  10         51.36        118.28        54.44 o                         
  -3   9  10        150.58        133.41        65.57 o                         
  -1   9  10        168.80        110.58        48.62 o                         
   1   9  10        949.43        986.09       130.71 o                         
   3   9  10         89.75         12.39        29.22 o                         
   5   9  10        112.12         53.93        32.64 o                         
   7   9  10          2.59        -21.93        21.93 o                         
   9   9  10          4.02         31.98        58.16 o                         
  11   9  10          4.52         -1.34        28.64 o                         
 -14  10  10        257.00        333.06        61.41 o                         
 -12  10  10         39.96         42.13        23.03 o                         
 -10  10  10        101.07         38.49        29.82 o                         
  -8  10  10        385.61        228.15        97.63 o                         
  -6  10  10          0.01        429.09       684.14 o                         
  -4  10  10       1592.51       1565.02       363.15 o                         
  -2  10  10         68.66         43.42        47.50 o                         
   0  10  10         22.48         16.88         9.40 o                         
   2  10  10          0.00        -12.20        30.25 o                         
   4  10  10        413.02        520.93        80.50 o                         
   6  10  10         27.22         92.88        35.37 o                         
   8  10  10         12.46        114.25        33.94 o                         
 -11  11  10        249.38        199.33        40.22 o                         
  -9  11  10         20.10        -12.95        28.79 o                         
  -7  11  10        229.16         77.79        52.34 o                         
  -5  11  10          5.28        -14.85        26.09 o                         
  -3  11  10       1401.64       1500.87       182.59 o                         
  -1  11  10        617.89        905.68       122.44 o                         
   1  11  10          1.64         27.44        18.33 o                         
   3  11  10          0.65        -36.22        51.50 o                         
   5  11  10          0.35          2.26        16.61 o                         
  -4  12  10        176.12        177.88        62.84 o                         
  -2  12  10        339.05        381.92        79.61 o                         
 -21   1  11        660.20        595.26       109.76 o                         
 -19   1  11       1699.17       1885.19       216.59 o                         
 -17   1  11         10.13         64.95        50.90 o                         
 -15   1  11       3539.23       3846.81       278.09 o                         
 -13   1  11       1172.80       1224.64       144.64 o                         
 -11   1  11         26.70          1.38        35.91 o                         
  -9   1  11       1279.53       1460.66       276.71 o                         
  -7   1  11        805.18        638.95       127.62 o                         
  -5   1  11        624.71        708.61       163.61 o                         
  -3   1  11        615.75        380.45        97.37 o                         
  -1   1  11      12633.50      15143.00      1126.16 o                         
   1   1  11       1447.54       1486.85       228.50 o                         
   3   1  11        480.98        551.41       144.93 o                         
   5   1  11        304.13        285.51        72.96 o                         
   7   1  11        205.70        142.84        50.55 o                         
   9   1  11        206.87        177.07        46.08 o                         
  11   1  11        334.63        360.84        56.98 o                         
  13   1  11       1130.47        918.62       171.71 o                         
  15   1  11         92.42         47.13        65.28 o                         
  17   1  11        196.22        304.85       130.71 o                         
 -22   2  11         13.24         55.14         7.23 o                         
 -20   2  11        155.75        142.39        49.89 o                         
 -18   2  11        103.88         88.99        39.10 o                         
 -16   2  11       6261.99       6262.66       423.91 o                         
 -14   2  11         19.12         29.30        26.26 o                         
 -12   2  11       3185.98       3130.02       239.88 o                         
 -10   2  11       3528.81       3748.79       255.82 o                         
  -8   2  11       1050.95       1212.93       246.78 o                         
  -6   2  11        504.47        438.21       109.41 o                         
  -4   2  11       3575.64       4140.12       343.65 o                         
  -2   2  11        326.45        215.41       147.07 o                         
   0   2  11       4693.08       5384.20       455.09 o                         
   2   2  11       1921.68       2005.50       285.03 o                         
   4   2  11       2183.33       2631.21       188.60 o                         
   6   2  11          7.90        -22.67        22.76 o                         
   8   2  11         46.05         37.38        29.12 o                         
  10   2  11         59.19         32.72        40.63 o                         
  12   2  11       1557.67       1423.75       133.13 o                         
  14   2  11        372.10        355.32        83.93 o                         
  16   2  11         63.92         89.68        60.05 o                         
 -21   3  11       2007.88       2088.90       194.63 o                         
 -19   3  11        308.08        321.62        98.01 o                         
 -17   3  11       2493.35       2430.42       261.35 o                         
 -15   3  11       1881.80       2201.79       235.44 o                         
 -13   3  11       4583.34       4559.81       334.22 o                         
 -11   3  11       2063.72       1798.38       162.01 o                         
  -9   3  11       3644.84       3671.36       207.34 o                         
  -7   3  11       1292.81       1710.71       297.72 o                         
  -5   3  11       1126.88       1167.62       214.30 o                         
  -3   3  11         77.64         82.88        40.75 o                         
  -1   3  11        955.92        936.47       201.31 o                         
   1   3  11         51.30         47.77        56.32 o                         
   3   3  11        242.80        209.68        41.34 o                         
   5   3  11          0.98         10.04        21.43 o                         
   7   3  11          3.18         25.84        20.74 o                         
   9   3  11        459.99        503.94        78.40 o                         
  11   3  11          5.67        -28.46        35.97 o                         
  13   3  11        198.81        172.89        79.91 o                         
  15   3  11        124.61         68.03        63.20 o                         
  17   3  11        151.30        101.96        63.89 o                         
 -20   4  11        759.24        727.43       126.89 o                         
 -18   4  11        102.80         72.99        59.35 o                         
 -16   4  11       5639.21       5604.24       398.56 o                         
 -14   4  11        734.71        597.86       126.29 o                         
 -12   4  11         62.71         59.88        17.60 o                         
 -10   4  11          7.41         42.58        85.87 o                         
  -8   4  11       7368.67       7205.02       302.06 o                         
  -6   4  11         28.30         40.99        32.32 o                         
  -4   4  11        909.94        974.81       149.30 o                         
  -2   4  11       1144.51       1161.55       129.59 o                         
   0   4  11        761.56        822.11       135.49 o                         
   2   4  11        418.78        463.39        71.31 o                         
   4   4  11        485.64        470.38        68.01 o                         
   6   4  11        427.70        450.37        76.23 o                         
  10   4  11       1686.90       1865.68       177.81 o                         
  12   4  11          0.02        -27.44        27.44 o                         
  14   4  11        435.15        365.95        96.55 o                         
  16   4  11          8.83         26.68        24.11 o                         
 -21   5  11       2023.17       2272.38       232.58 o                         
 -19   5  11        153.85        151.26        49.70 o                         
 -17   5  11        758.97        770.63       139.72 o                         
 -15   5  11       1322.40       1516.55       210.39 o                         
 -13   5  11       1037.47       1013.72       163.95 o                         
 -11   5  11        875.86        857.74       147.06 o                         
  -9   5  11       1172.63       1017.54       154.67 o                         
  -7   5  11       5244.56       5215.32       267.39 o                         
  -5   5  11       3505.18       3544.36       183.52 o                         
  -3   5  11        651.10        616.19        95.64 o                         
  -1   5  11         16.12         16.15        53.04 o                         
   1   5  11        745.19        828.28       112.38 o                         
   3   5  11        762.98        770.43       106.81 o                         
   5   5  11       3868.76       4021.63       214.74 o                         
   7   5  11         22.18        -15.01        37.68 o                         
   9   5  11         66.45         52.50        30.82 o                         
  11   5  11       1011.12       1021.18       139.24 o                         
  13   5  11        386.52        370.71       152.76 o                         
  15   5  11        201.45        131.49        48.19 o                         
 -20   6  11       2307.93       1321.39      1166.79 o                         
 -18   6  11        304.35        298.65        80.84 o                         
 -16   6  11          1.93         -8.96        26.34 o                         
 -14   6  11          0.53         -8.10        35.08 o                         
 -12   6  11         66.03        162.99       110.58 o                         
 -10   6  11       2920.99       2896.71       268.16 o                         
  -8   6  11       1267.61       1387.34       148.64 o                         
  -6   6  11         13.53         35.78        31.51 o                         
  -4   6  11       5330.92       5292.95       250.67 o                         
  -2   6  11         90.33         85.97        49.42 o                         
   0   6  11        153.54        175.80        37.93 o                         
   2   6  11        419.09        426.13        80.17 o                         
   4   6  11        161.02        130.50        36.89 o                         
   6   6  11        382.64        372.43        84.88 o                         
   8   6  11        430.75        420.38        78.33 o                         
  10   6  11         36.62         49.28        51.38 o                         
  12   6  11        127.77         43.98        24.27 o                         
  14   6  11         15.98        -23.52        23.52 o                         
 -19   7  11        126.64        114.74        42.07 o                         
 -17   7  11         79.77        182.44        59.81 o                         
 -15   7  11        298.79        284.42        92.82 o                         
 -13   7  11       3064.03       3234.18       287.12 o                         
 -11   7  11       1898.11       2264.14       258.84 o                         
  -9   7  11       3420.69       3181.28       314.43 o                         
  -7   7  11        819.40       1049.25       139.50 o                         
  -5   7  11         31.26         -3.50        38.46 o                         
  -3   7  11        492.08        603.68       112.88 o                         
  -1   7  11        277.16        262.32        54.85 o                         
   1   7  11         25.60         29.81        81.14 o                         
   3   7  11        649.46        647.75       121.90 o                         
   5   7  11       1161.60        991.86       226.78 o                         
   7   7  11          0.55         41.80        22.50 o                         
   9   7  11        105.99        139.72        38.41 o                         
  11   7  11          1.40        -24.53        24.53 o                         
  13   7  11        261.67        243.97        86.21 o                         
 -18   8  11         52.90        168.98        58.26 o                         
 -16   8  11        177.34        275.64        62.96 o                         
 -14   8  11        175.49        123.40        45.34 o                         
 -12   8  11        128.92        182.59        80.22 o                         
 -10   8  11        459.34        413.82       112.64 o                         
  -8   8  11       2348.74       2352.80       270.08 o                         
  -6   8  11       1132.93       1074.95       140.67 o                         
  -4   8  11         12.78         96.07        36.01 o                         
  -2   8  11        186.45        175.87        55.80 o                         
   0   8  11        330.54        364.79        72.57 o                         
   2   8  11         51.65         21.34        28.98 o                         
   4   8  11        852.34        939.38       124.55 o                         
   6   8  11         50.15        110.37        41.62 o                         
   8   8  11          0.32          5.40        33.01 o                         
  10   8  11        306.30        379.10        76.66 o                         
  12   8  11         56.36         44.67        43.68 o                         
 -15   9  11          7.39        -15.53        15.53 o                         
 -13   9  11          0.59         -3.93        26.08 o                         
 -11   9  11        371.47        199.24       174.00 o                         
  -9   9  11        402.56        200.51        99.84 o                         
  -7   9  11         11.85        159.38       122.89 o                         
  -5   9  11         56.67        -30.25        30.25 o                         
  -3   9  11         23.77          3.51        18.47 o                         
  -1   9  11        184.79        124.48        53.35 o                         
   1   9  11         10.59        -23.19        23.19 o                         
   3   9  11         34.44          9.19        50.38 o                         
   5   9  11         53.15         68.84        48.04 o                         
   7   9  11        415.56        535.91        77.35 o                         
   9   9  11        121.61        220.84        54.94 o                         
 -14  10  11         65.07         79.64        46.71 o                         
 -12  10  11        759.14        587.86       146.69 o                         
 -10  10  11       1947.54       1510.48       247.11 o                         
  -8  10  11         26.41         28.43        74.33 o                         
  -6  10  11         78.98         20.94        35.01 o                         
  -4  10  11        315.98        323.16        75.47 o                         
  -2  10  11        180.85        146.55        41.16 o                         
   0  10  11          2.09         13.70        23.89 o                         
   2  10  11         27.18         47.07        32.75 o                         
   4  10  11        151.45        205.23        49.92 o                         
   6  10  11         71.88         99.68        28.71 o                         
   8  10  11         85.27         64.51        57.40 o                         
  -9  11  11         24.37         -4.88        22.46 o                         
  -7  11  11         85.88        103.88        54.06 o                         
  -5  11  11        417.46        395.30       209.56 o                         
  -3  11  11        229.37        166.49        44.07 o                         
  -1  11  11       1102.14       1156.17       126.61 o                         
   1  11  11        131.16        160.73        44.27 o                         
   3  11  11        166.77        238.62        53.96 o                         
 -22   0  12       1020.86       1204.36       192.67 o                         
 -20   0  12        913.77        715.78       178.03 o                         
 -18   0  12        307.22        485.78       163.28 o                         
 -16   0  12          4.86        -15.88        15.88 o                         
 -14   0  12       1654.68       1857.72       274.08 o                         
 -12   0  12       8892.50       8960.35       532.31 o                         
 -10   0  12        798.55        901.36       141.02 o                         
  -8   0  12      10055.96      10673.62      1118.61 o                         
  -6   0  12      16495.75      17740.04      1400.09 o                         
  -4   0  12       4132.40       4719.22       716.87 o                         
  -2   0  12       1049.12       1343.32       332.74 o                         
   0   0  12         70.11        165.09        96.65 o                         
   2   0  12       1704.47       2133.38       352.61 o                         
   4   0  12        294.92       2387.71      2647.38 o                         
   6   0  12       3021.38       3787.70       295.34 o                         
   8   0  12       1419.04       1644.36       233.96 o                         
  10   0  12        198.72        220.28        71.62 o                         
  12   0  12        677.67        577.70       128.63 o                         
  14   0  12        947.64        643.72       195.85 o                         
  16   0  12       2102.14       1620.72       250.41 o                         
 -21   1  12          4.02         46.43        36.59 o                         
 -19   1  12        464.23        344.96        96.28 o                         
 -17   1  12        140.33        111.65        58.41 o                         
 -15   1  12         27.57          3.44        32.03 o                         
 -13   1  12        983.96       1071.91       148.05 o                         
 -11   1  12       2482.20       2537.44       189.06 o                         
  -9   1  12          5.24        -18.58        44.21 o                         
  -7   1  12        950.20       1276.22       219.01 o                         
  -5   1  12        848.53        746.97       197.75 o                         
  -3   1  12        360.42        319.58       116.52 o                         
  -1   1  12        272.57        291.78       110.76 o                         
   1   1  12         46.24        244.37       187.19 o                         
   3   1  12        292.65        278.67        61.61 o                         
   5   1  12         18.06         12.90        31.72 o                         
   7   1  12         33.04         53.59        40.55 o                         
   9   1  12         12.22        -19.09        34.13 o                         
  11   1  12          4.44         73.59        45.98 o                         
  13   1  12        310.45        232.52        69.46 o                         
  15   1  12        119.44        -24.88        31.96 o                         
 -22   2  12         43.02         84.18        31.69 o                         
 -20   2  12         29.46         -0.71        15.14 o                         
 -18   2  12         31.74         67.37        53.22 o                         
 -16   2  12        241.96        186.23        77.19 o                         
 -14   2  12        208.33        243.62        76.63 o                         
 -12   2  12       2871.58       3058.66       247.58 o                         
 -10   2  12        957.19        887.98       114.13 o                         
  -8   2  12       4726.00       4761.82       297.92 o                         
  -6   2  12         12.82       -130.25       131.76 o                         
  -4   2  12        229.37        146.42        44.94 o                         
  -2   2  12        321.05        228.83        44.05 o                         
   0   2  12       1404.96       1649.48       449.25 o                         
   2   2  12       2231.91       2757.31       181.27 o                         
   4   2  12       2291.91       2641.61       140.15 o                         
   6   2  12         92.39         62.82        28.31 o                         
   8   2  12       2492.42       2688.77       195.79 o                         
  10   2  12          1.58          8.53        29.29 o                         
  12   2  12         23.07          9.89        21.90 o                         
  14   2  12        117.88         78.90        44.53 o                         
  16   2  12         34.86          6.07        27.51 o                         
 -21   3  12       1004.54        995.77       128.87 o                         
 -19   3  12        213.50        416.48        94.59 o                         
 -17   3  12       1939.18       2027.63       233.45 o                         
 -15   3  12        119.60        149.57        71.13 o                         
 -13   3  12       6698.52       6602.15       410.95 o                         
 -11   3  12          0.46         46.84        43.05 o                         
  -9   3  12       1542.22       1354.51       136.13 o                         
  -7   3  12         42.49        -25.91        41.76 o                         
  -5   3  12       2596.03       2821.27       247.36 o                         
  -3   3  12       1068.35       1066.10       147.71 o                         
  -1   3  12        233.43        272.36        75.02 o                         
   1   3  12          7.77        -18.43        34.13 o                         
   3   3  12       2371.22       2405.03       160.09 o                         
   5   3  12       1021.65        971.20        83.64 o                         
   7   3  12        600.15        474.19        75.14 o                         
   9   3  12        364.08        269.66        46.64 o                         
  11   3  12        313.04        275.50       142.62 o                         
  13   3  12        433.84        382.28       108.62 o                         
  15   3  12         31.13         58.41        62.75 o                         
 -22   4  12        158.43        216.67        75.13 o                         
 -20   4  12        649.32        618.72       118.07 o                         
 -18   4  12        266.01        253.21        75.25 o                         
 -16   4  12       2825.40       2950.96       296.53 o                         
 -14   4  12         88.91         91.73        59.87 o                         
 -12   4  12        103.60         89.79        25.59 o                         
 -10   4  12        771.05        754.07       109.24 o                         
  -8   4  12        713.11        701.71        91.48 o                         
  -6   4  12       1206.26       1021.23       129.92 o                         
  -4   4  12       1954.01       2072.92       225.08 o                         
  -2   4  12        213.31        220.79        52.30 o                         
   0   4  12        172.31        189.35        40.48 o                         
   2   4  12        225.94        202.86        40.40 o                         
   4   4  12         11.01         66.36        32.93 o                         
   6   4  12        142.02        201.50        48.40 o                         
   8   4  12          7.12         38.98        17.01 o                         
  10   4  12          0.29         45.11        29.66 o                         
  12   4  12         43.13         52.00        60.09 o                         
  14   4  12        305.91        306.98        96.24 o                         
  16   4  12        201.85        188.24        64.02 o                         
 -21   5  12        607.07        151.37       341.58 o                         
 -19   5  12        125.16        198.23        80.65 o                         
 -17   5  12        623.95        540.79       116.62 o                         
 -15   5  12        314.30        356.31       104.20 o                         
 -13   5  12        940.23        873.91       131.75 o                         
 -11   5  12       1269.30       1436.86       182.80 o                         
  -9   5  12       1388.58       1317.10       147.16 o                         
  -7   5  12         23.01         11.18        19.53 o                         
  -5   5  12        742.21        766.00        99.84 o                         
  -3   5  12       2004.19       2081.47       186.63 o                         
  -1   5  12         29.95         33.94        38.72 o                         
   1   5  12        127.58        152.80        60.11 o                         
   3   5  12         21.89         39.76        15.58 o                         
   5   5  12          2.20         -5.97        11.80 o                         
   7   5  12       1198.17       1390.25       130.29 o                         
   9   5  12          0.42        -30.17        30.17 o                         
  11   5  12         21.37         73.28        36.60 o                         
  13   5  12         61.43          8.82        55.73 o                         
  15   5  12         83.84         47.17        19.56 o                         
 -20   6  12        116.62         87.45        38.09 o                         
 -18   6  12        253.88        244.77        80.47 o                         
 -16   6  12        438.98        373.48       101.61 o                         
 -14   6  12       1269.58       1193.23       184.29 o                         
 -12   6  12       6262.93       5946.13       413.01 o                         
 -10   6  12        544.90        487.58       112.79 o                         
  -8   6  12          1.77          7.14        39.57 o                         
  -6   6  12       1131.77       1151.93       126.04 o                         
  -4   6  12         99.22        173.78        57.76 o                         
  -2   6  12        621.32        615.36       106.50 o                         
   0   6  12       6875.88       8149.48       427.80 o                         
   2   6  12       1532.08       1611.80       166.69 o                         
   4   6  12       3191.16       3189.96       239.62 o                         
   6   6  12         37.32         17.44        26.18 o                         
   8   6  12       1413.62       1592.69       148.91 o                         
  10   6  12         26.23        -25.72        25.72 o                         
  12   6  12        675.09        619.68        99.51 o                         
  14   6  12        821.13        751.09       178.31 o                         
 -19   7  12       1538.64       1687.78       141.36 o                         
 -17   7  12        409.37        441.74        93.08 o                         
 -15   7  12        594.40        619.93       119.91 o                         
 -13   7  12        671.41        654.85       138.13 o                         
 -11   7  12        190.95        171.91        85.51 o                         
  -9   7  12       6587.65       6208.51       443.71 o                         
  -7   7  12        586.01        671.33        95.01 o                         
  -5   7  12       6458.69       6305.18       292.71 o                         
  -3   7  12        506.25        449.32        96.68 o                         
  -1   7  12         23.41         47.91        41.59 o                         
   1   7  12         58.07         59.67        42.74 o                         
   3   7  12         28.38        -26.65        26.65 o                         
   5   7  12        234.18        237.60        70.69 o                         
   7   7  12        928.20       1023.79       125.67 o                         
   9   7  12        149.89        230.68        74.85 o                         
  11   7  12         92.13        167.93        37.88 o                         
  13   7  12         22.90         56.09        27.83 o                         
 -18   8  12        195.21        153.67        51.60 o                         
 -16   8  12        637.50        699.61       105.54 o                         
 -14   8  12        160.65        114.50        67.30 o                         
 -12   8  12        124.60         68.42        74.54 o                         
 -10   8  12         10.19        -11.30        19.12 o                         
  -8   8  12        488.86        500.57       112.80 o                         
  -6   8  12        805.12        728.58        93.60 o                         
  -4   8  12       1645.65       1289.79       251.06 o                         
  -2   8  12        245.57        163.70        53.50 o                         
   0   8  12        229.88        296.30        73.91 o                         
   2   8  12        423.43        433.01        94.05 o                         
   4   8  12          2.44         -9.20         9.96 o                         
   6   8  12         90.82        108.71        37.18 o                         
   8   8  12          2.52          8.03        28.37 o                         
  10   8  12       1171.50       1366.33       130.02 o                         
 -15   9  12        879.89       1048.40       123.36 o                         
 -13   9  12        791.61        759.32       127.05 o                         
 -11   9  12         56.35         40.20        37.19 o                         
  -9   9  12       1081.19        562.54       149.59 o                         
  -7   9  12        114.97         78.43        42.98 o                         
  -5   9  12          0.05         -3.66        36.62 o                         
  -3   9  12       1190.74       1127.67       217.35 o                         
  -1   9  12         28.02         12.31        19.72 o                         
   1   9  12          1.27         27.41        23.59 o                         
   3   9  12          0.97         28.20        21.91 o                         
   5   9  12          7.20         -8.15        32.33 o                         
   7   9  12         15.94         59.78        28.18 o                         
   9   9  12          0.45        -13.06        13.06 o                         
 -12  10  12         50.83         38.56        25.26 o                         
 -10  10  12         17.30          0.34        37.66 o                         
  -8  10  12          0.02          7.54        34.84 o                         
  -6  10  12         49.59         66.03        45.89 o                         
  -4  10  12        160.43         98.34        44.58 o                         
  -2  10  12        152.77        109.36        34.23 o                         
   0  10  12         26.73         19.36         9.33 o                         
   2  10  12        210.36        399.11        66.69 o                         
   4  10  12        100.45        148.76        41.12 o                         
   6  10  12          5.72         15.18        20.87 o                         
  -9  11  12         22.74         68.71        38.48 o                         
  -7  11  12          0.10         25.34        38.26 o                         
  -5  11  12        355.85        481.17       208.05 o                         
  -3  11  12          9.33         -4.96        18.25 o                         
  -1  11  12        468.85        585.41        87.51 o                         
   1  11  12        561.27        692.66        88.08 o                         
 -21   1  13        412.70        375.04        82.52 o                         
 -19   1  13        253.09         74.97        95.39 o                         
 -17   1  13        807.25        958.87       165.28 o                         
 -15   1  13        103.29        178.11        77.87 o                         
 -13   1  13       2890.73       3205.17       262.19 o                         
 -11   1  13         29.50         44.67        34.25 o                         
  -9   1  13        162.57        249.05        42.22 o                         
  -7   1  13         97.34         94.53        42.87 o                         
  -5   1  13         70.31         84.81        52.62 o                         
  -3   1  13        644.33        446.95        77.60 o                         
  -1   1  13        582.43        507.19        74.40 o                         
   1   1  13        875.26        998.89       110.40 o                         
   3   1  13        317.74        211.59        48.10 o                         
   5   1  13         60.73         90.97        43.75 o                         
   7   1  13          4.21         -0.43        37.73 o                         
   9   1  13        395.52        409.28        65.88 o                         
  11   1  13        168.35        148.52        43.64 o                         
  13   1  13         90.73         12.41        35.86 o                         
  15   1  13        282.94         75.29        63.12 o                         
 -22   2  13        313.00        305.09        63.45 o                         
 -20   2  13         94.52         66.57        25.06 o                         
 -18   2  13       4049.54       4275.80       335.76 o                         
 -16   2  13       5097.89       5204.44       388.84 o                         
 -14   2  13        673.81        697.28       132.20 o                         
 -12   2  13       2010.84       2309.03       222.62 o                         
 -10   2  13       2236.69       2105.41       180.19 o                         
  -8   2  13        295.95        217.58        68.16 o                         
  -6   2  13        152.78        144.23        63.43 o                         
  -4   2  13         30.72         43.29        30.62 o                         
  -2   2  13        605.07        609.89        88.79 o                         
   0   2  13        230.20        287.07        55.76 o                         
   2   2  13       3019.33       3529.01       222.08 o                         
   4   2  13       4591.08       5289.86       222.57 o                         
   6   2  13         66.94         59.51        27.13 o                         
   8   2  13        614.40        582.08        82.05 o                         
  10   2  13        194.85        122.54        31.50 o                         
  12   2  13         26.96        115.21        43.24 o                         
  14   2  13        171.71        163.06        58.91 o                         
  16   2  13         49.95         70.67        33.36 o                         
 -21   3  13        103.72        199.70        86.82 o                         
 -19   3  13         89.06        133.45        64.82 o                         
 -17   3  13       2054.69       1936.16       233.10 o                         
 -15   3  13        336.41        335.69       106.36 o                         
 -13   3  13          0.57        -17.30        17.30 o                         
 -11   3  13       6018.63       5847.40       302.41 o                         
  -9   3  13         64.75         28.36        39.10 o                         
  -7   3  13        578.27        560.40        92.41 o                         
  -5   3  13        870.77        887.46       121.25 o                         
  -3   3  13        554.57        530.60       100.78 o                         
  -1   3  13       5199.55       5661.77       272.99 o                         
   1   3  13       1103.26       1317.07       146.60 o                         
   3   3  13       1204.61       1287.53       108.55 o                         
   5   3  13       2537.01       2802.52       165.50 o                         
   7   3  13        420.96        391.91        63.34 o                         
   9   3  13         63.12        -31.81        40.60 o                         
  11   3  13        101.14         75.53        76.23 o                         
  13   3  13        225.56        190.19        59.76 o                         
  15   3  13        147.68         76.70        55.62 o                         
 -22   4  13         60.11         34.61        20.48 o                         
 -20   4  13          0.24         -6.19        19.58 o                         
 -18   4  13        147.01         57.31        37.42 o                         
 -16   4  13         62.38         50.99        25.61 o                         
 -14   4  13        351.06        436.21       123.44 o                         
 -12   4  13       1759.55       1671.22       167.62 o                         
 -10   4  13          4.63         34.10        48.65 o                         
  -8   4  13        976.99       1039.87       119.67 o                         
  -6   4  13       1020.47       1159.20       137.44 o                         
  -4   4  13        143.65        100.42        42.78 o                         
  -2   4  13        108.33         94.12        37.72 o                         
   0   4  13         20.88         -2.55        36.53 o                         
   2   4  13       1570.83       1714.95       127.81 o                         
   4   4  13       3312.27       3834.48       193.25 o                         
   6   4  13        150.04        145.91        38.34 o                         
   8   4  13       4221.23       4245.53       273.00 o                         
  10   4  13         15.07        -42.95        42.95 o                         
  12   4  13        256.42        219.13        64.52 o                         
  14   4  13          7.33         16.78        40.73 o                         
 -21   5  13         70.83         62.03        34.06 o                         
 -19   5  13        498.25        555.21       108.68 o                         
 -17   5  13        343.65        383.23        95.42 o                         
 -15   5  13       5329.74       5578.62       403.47 o                         
 -13   5  13       2498.51       2467.87       281.97 o                         
 -11   5  13       7562.92       7100.98       459.86 o                         
  -9   5  13       6442.15       6356.82       277.87 o                         
  -7   5  13       1395.86       1388.57       127.47 o                         
  -5   5  13      11692.26      12371.02       466.65 o                         
  -3   5  13        779.57        875.41       156.17 o                         
  -1   5  13       2621.46       2930.44       207.59 o                         
   1   5  13        248.87        245.10        86.68 o                         
   3   5  13       1038.39       1188.30       144.16 o                         
   5   5  13         85.66         48.68        21.15 o                         
   7   5  13        983.84        986.29       107.65 o                         
   9   5  13        260.96        233.49        59.94 o                         
  11   5  13        650.66        709.62       230.79 o                         
  13   5  13        893.18        846.81       175.47 o                         
 -20   6  13        394.52        475.45        70.70 o                         
 -18   6  13         21.51         91.00        50.70 o                         
 -16   6  13        110.87        123.05        52.82 o                         
 -14   6  13          1.67        -12.10        30.63 o                         
 -12   6  13         31.57        -45.01        45.01 o                         
 -10   6  13         10.86         33.47        40.28 o                         
  -8   6  13        785.06        768.30       100.67 o                         
  -6   6  13        229.16         91.59        48.34 o                         
  -4   6  13        154.19         74.68        51.17 o                         
  -2   6  13         85.15         24.55        40.63 o                         
   0   6  13       3789.81       4070.56       263.79 o                         
   2   6  13          5.43         17.34        21.05 o                         
   4   6  13        255.97        170.23        75.99 o                         
   6   6  13       1584.91       1548.25       184.92 o                         
   8   6  13        101.79         94.56        35.64 o                         
  10   6  13         33.03         10.22        23.43 o                         
  12   6  13        315.28        373.03       109.41 o                         
 -19   7  13         96.99         52.03        34.11 o                         
 -17   7  13        388.93        343.68        78.35 o                         
 -15   7  13        111.37         77.23        89.40 o                         
 -13   7  13       1074.62        879.33       158.71 o                         
 -11   7  13         10.40        -28.13        63.75 o                         
  -9   7  13        456.44        544.29       129.44 o                         
  -7   7  13       3139.77       3039.16       203.42 o                         
  -5   7  13          2.93          9.84        40.14 o                         
  -3   7  13       2838.66       2807.09       218.89 o                         
  -1   7  13         20.76          1.44        25.94 o                         
   1   7  13        103.71        201.99        56.63 o                         
   3   7  13        116.69        165.90        42.88 o                         
   5   7  13        575.69        600.07        88.70 o                         
   7   7  13        775.46        832.28       104.38 o                         
   9   7  13        147.16        209.43        61.01 o                         
  11   7  13        119.66         78.85        29.63 o                         
 -16   8  13         17.73         15.22        18.36 o                         
 -14   8  13         83.26         88.38        46.66 o                         
 -12   8  13         73.83         35.75        17.94 o                         
 -10   8  13       1255.38        624.37       410.14 o                         
  -8   8  13          4.91          0.32        30.67 o                         
  -6   8  13        878.09        910.21       136.04 o                         
  -4   8  13         53.07         33.09        26.82 o                         
  -2   8  13        944.34        894.77       147.51 o                         
   0   8  13          2.33         21.57        37.67 o                         
   2   8  13        164.12        206.98        66.75 o                         
   4   8  13          8.63        -11.16        14.98 o                         
   6   8  13         45.61         49.97        67.54 o                         
   8   8  13        119.30        157.93        53.59 o                         
  10   8  13         15.67         -7.40         7.40 o                         
 -15   9  13        133.88         82.95        30.08 o                         
 -13   9  13        168.61         10.96        98.44 o                         
 -11   9  13        140.70          7.36        45.83 o                         
  -9   9  13        355.10        111.87        85.57 o                         
  -7   9  13        286.24        285.51        79.80 o                         
  -5   9  13        459.59        376.47        90.43 o                         
  -3   9  13          0.50         -2.04        12.07 o                         
  -1   9  13         29.60         28.16        18.29 o                         
   1   9  13         36.28         30.56        22.90 o                         
   3   9  13        112.77         61.53        53.65 o                         
   5   9  13          3.60        -13.37        13.37 o                         
   7   9  13          1.08          3.53        51.46 o                         
 -12  10  13         70.88         36.56        19.94 o                         
 -10  10  13         26.16         33.47        29.36 o                         
  -8  10  13         13.53         28.40        22.28 o                         
  -6  10  13        601.38        725.94       104.05 o                         
  -4  10  13          9.58         20.63        20.41 o                         
  -2  10  13         63.08         41.12        32.93 o                         
   0  10  13       1374.31       1697.42       125.49 o                         
   2  10  13         65.73         70.03        33.62 o                         
   4  10  13         31.15         80.07        34.82 o                         
 -22   0  14       1369.82       1326.59       188.89 o                         
 -20   0  14         13.54         12.31        28.09 o                         
 -18   0  14        731.30        781.10       203.94 o                         
 -16   0  14         69.27        103.86        84.13 o                         
 -14   0  14        277.23        331.45       134.47 o                         
 -12   0  14        605.23        606.67       167.45 o                         
 -10   0  14       5474.10       5102.25       631.57 o                         
  -8   0  14        770.80        723.56       129.05 o                         
  -6   0  14       7967.85       8840.15       554.27 o                         
  -4   0  14       3796.80       4190.77       360.04 o                         
  -2   0  14         73.98         89.53        57.17 o                         
   0   0  14        966.98        870.07       128.60 o                         
   2   0  14         15.09         23.44        80.71 o                         
   4   0  14        917.10        968.35       294.19 o                         
   6   0  14        345.80        501.59       133.55 o                         
   8   0  14        986.71       1053.54       139.22 o                         
  10   0  14         89.54         38.39        28.79 o                         
  12   0  14        279.83        269.04        85.88 o                         
  14   0  14        163.84         97.37        73.62 o                         
 -21   1  14        306.71        265.31        69.51 o                         
 -19   1  14       1229.67       1206.60       167.84 o                         
 -17   1  14        146.98        202.82        80.84 o                         
 -15   1  14        106.00         49.54        38.14 o                         
 -13   1  14        175.81        337.15        87.99 o                         
 -11   1  14       2497.75       2452.35       202.71 o                         
  -9   1  14          0.94         17.16        52.05 o                         
  -7   1  14       1214.26       1335.88       132.36 o                         
  -5   1  14        768.77        767.81       120.20 o                         
  -3   1  14       1394.84       1512.69       121.60 o                         
  -1   1  14          0.48        -26.21        26.21 o                         
   1   1  14        121.00        149.61        33.45 o                         
   3   1  14        321.00        499.87        95.00 o                         
   5   1  14        783.15        693.92       108.94 o                         
   7   1  14        519.88        570.59        80.20 o                         
   9   1  14         97.49         96.26        38.37 o                         
  11   1  14         46.99         49.89        37.17 o                         
  13   1  14        110.88         10.83        30.07 o                         
 -22   2  14          1.42          7.39        50.05 o                         
 -20   2  14          5.69         -1.20        46.66 o                         
 -18   2  14       1632.59       1502.01       199.33 o                         
 -16   2  14        295.62        308.27       101.69 o                         
 -14   2  14       3331.39       3440.60       329.19 o                         
 -12   2  14         90.84         57.82        48.85 o                         
 -10   2  14       5700.13       5915.74       306.98 o                         
  -8   2  14        506.77        443.08        83.76 o                         
  -6   2  14       1038.28       1195.93       161.77 o                         
  -4   2  14       3000.88       3234.01       199.99 o                         
  -2   2  14        634.69        661.49        80.66 o                         
   0   2  14         70.75         85.17        47.05 o                         
   2   2  14        613.63        822.74       118.58 o                         
   4   2  14       1738.29       1862.27       169.16 o                         
   6   2  14          2.05         23.87        26.99 o                         
   8   2  14          1.81         29.54        20.77 o                         
  10   2  14          1.38          3.34        25.21 o                         
  12   2  14        211.09        212.92       100.41 o                         
  14   2  14        258.53        246.84        86.92 o                         
 -21   3  14        628.71        629.20        97.13 o                         
 -19   3  14        655.24        538.25       105.58 o                         
 -17   3  14       1085.18       1399.10       197.94 o                         
 -15   3  14       3326.11       3055.58       305.88 o                         
 -13   3  14       1066.61       1106.81       192.50 o                         
 -11   3  14         42.50         61.30        28.01 o                         
  -9   3  14        922.95        898.48       117.31 o                         
  -7   3  14        582.41        560.39        94.33 o                         
  -5   3  14          6.01         35.82        37.74 o                         
  -3   3  14       1762.64       2200.57       172.66 o                         
  -1   3  14        913.21       1107.14       119.50 o                         
   1   3  14        474.41        500.07        82.71 o                         
   3   3  14        183.50        347.24        85.55 o                         
   5   3  14       2928.77       3125.36       179.89 o                         
   7   3  14        306.54        290.51        55.28 o                         
   9   3  14        541.40        588.49       100.14 o                         
  11   3  14        302.10        222.71       104.69 o                         
  13   3  14         43.37         64.59        46.71 o                         
 -20   4  14         48.10        136.72        54.74 o                         
 -18   4  14          0.01         19.42        90.45 o                         
 -16   4  14         23.67         27.30        19.42 o                         
 -14   4  14        106.88        142.42        62.62 o                         
 -12   4  14         49.82         13.08        27.20 o                         
 -10   4  14       1379.50       1388.18       119.20 o                         
  -8   4  14       2041.06       2091.53       165.78 o                         
  -6   4  14       2137.88       2263.09       249.96 o                         
  -4   4  14       1618.56       1661.41       153.94 o                         
  -2   4  14       2507.28       2788.90       189.11 o                         
   0   4  14          0.04         63.58        37.21 o                         
   2   4  14          4.19         13.10        20.27 o                         
   4   4  14        103.97         92.08        33.48 o                         
   6   4  14         32.60          2.18        34.55 o                         
   8   4  14        113.37        108.78        31.21 o                         
  10   4  14         14.73         -8.77        25.39 o                         
  12   4  14         84.45        105.69        41.72 o                         
  14   4  14         11.95         11.88        25.87 o                         
 -21   5  14         29.01         66.25        40.10 o                         
 -19   5  14        436.79        490.68        93.66 o                         
 -17   5  14         43.03          0.29        77.75 o                         
 -15   5  14         26.66         35.08        37.48 o                         
 -13   5  14        594.27        549.61       133.66 o                         
 -11   5  14        574.76        506.99        85.90 o                         
  -9   5  14         45.33         80.93        27.82 o                         
  -7   5  14        251.76        278.37        70.86 o                         
  -5   5  14        297.44        349.12        69.95 o                         
  -3   5  14        272.20        150.85        65.37 o                         
  -1   5  14         59.71        188.15        56.41 o                         
   1   5  14        118.11        105.10        60.00 o                         
   3   5  14          4.59         -3.81        21.15 o                         
   5   5  14       2254.55       2280.84       171.91 o                         
   7   5  14        327.44        353.52        65.50 o                         
   9   5  14        406.83        463.26        83.36 o                         
  11   5  14        916.74        980.36       164.22 o                         
  13   5  14         78.34         12.29        16.62 o                         
 -20   6  14        269.97        320.68        85.27 o                         
 -18   6  14        118.52        163.87        51.95 o                         
 -16   6  14         50.69         24.13        61.70 o                         
 -14   6  14        162.07        161.10        80.13 o                         
 -12   6  14        399.86        823.44       151.70 o                         
 -10   6  14       1294.28       1246.85       150.24 o                         
  -8   6  14        204.56        162.09        48.62 o                         
  -6   6  14        710.88        615.65       112.78 o                         
  -4   6  14       2414.76       2294.76       245.43 o                         
  -2   6  14       5609.90       5815.72       312.51 o                         
   0   6  14       2862.00       3161.03       230.86 o                         
   2   6  14        404.91        363.32        80.63 o                         
   4   6  14         65.42         41.50        41.21 o                         
   6   6  14         56.87        124.14        37.42 o                         
   8   6  14        488.13        436.78        74.01 o                         
  10   6  14         11.67        -18.36        18.36 o                         
  12   6  14         28.22         33.70        24.96 o                         
 -19   7  14          5.88         22.30        13.83 o                         
 -17   7  14          1.55         14.93         8.75 o                         
 -15   7  14         37.64         69.85        31.00 o                         
 -13   7  14         90.75         58.82        35.79 o                         
 -11   7  14       1092.42       1159.18       190.56 o                         
  -9   7  14        170.19        261.49        62.92 o                         
  -7   7  14        538.83        480.33        83.23 o                         
  -5   7  14         40.35         86.92        45.86 o                         
  -3   7  14        103.92         81.26        38.10 o                         
  -1   7  14         51.45         50.43        46.78 o                         
   1   7  14       1080.46       1147.66       134.62 o                         
   3   7  14          5.33         39.78        18.45 o                         
   5   7  14        165.12        125.43        36.54 o                         
   7   7  14        594.72        654.26        84.81 o                         
   9   7  14          1.67        -10.13        18.12 o                         
 -16   8  14         61.02         98.95        53.74 o                         
 -14   8  14         94.58         28.10        48.27 o                         
 -12   8  14          3.37         45.70        42.14 o                         
 -10   8  14       2041.16       1659.73       233.78 o                         
  -8   8  14        110.60         95.29        56.11 o                         
  -6   8  14       2087.53       2280.88       155.99 o                         
  -4   8  14          0.12         15.27        18.89 o                         
  -2   8  14         58.27         13.24        18.64 o                         
   0   8  14        272.55        153.35        46.67 o                         
   2   8  14        100.16        107.77        32.40 o                         
   4   8  14         30.34          2.00        34.15 o                         
   6   8  14          0.13         10.60        19.95 o                         
   8   8  14         24.66         11.22        19.30 o                         
 -13   9  14         38.38          7.95         8.33 o                         
 -11   9  14        127.06         35.33        39.07 o                         
  -9   9  14         23.00        -26.13        43.86 o                         
  -7   9  14        468.47        502.20        80.71 o                         
  -5   9  14        390.83        280.99       106.17 o                         
  -3   9  14         94.60        154.28        44.51 o                         
  -1   9  14          7.50         30.97        84.89 o                         
   1   9  14          0.52         -8.09         8.09 o                         
   3   9  14         93.86        132.46        39.68 o                         
   5   9  14         28.13         26.03        27.73 o                         
 -10  10  14         46.44         25.52        44.49 o                         
  -8  10  14         33.38         16.88         6.10 o                         
  -6  10  14         24.73        -33.58        33.58 o                         
  -4  10  14         22.27         12.68        22.55 o                         
  -2  10  14         14.26        -12.16        26.32 o                         
   0  10  14         13.74         29.14        28.97 o                         
   2  10  14         52.35         66.13        22.77 o                         
 -21   1  15         48.21         22.48        44.25 o                         
 -19   1  15         23.72        124.72        43.00 o                         
 -17   1  15        738.58        681.67       139.16 o                         
 -15   1  15       7116.30       7385.77       488.42 o                         
 -13   1  15          0.56         -2.67        24.12 o                         
 -11   1  15       2068.26       2038.15       237.59 o                         
  -9   1  15       1513.90       1571.98       167.23 o                         
  -7   1  15       9257.15       9459.56       362.19 o                         
  -5   1  15          0.01          1.91        28.68 o                         
  -3   1  15       1221.44       1204.46       121.04 o                         
  -1   1  15        507.72        534.83        80.05 o                         
   1   1  15        647.31        728.47       106.11 o                         
   3   1  15         64.49         67.32        50.42 o                         
   5   1  15         52.43         48.51        23.60 o                         
   7   1  15       1257.44       1301.10       141.02 o                         
   9   1  15        287.89        254.35        44.76 o                         
  11   1  15         43.64         -5.84        20.25 o                         
  13   1  15          3.22        -19.92        19.92 o                         
 -22   2  15        574.59        651.64        87.87 o                         
 -20   2  15        116.59        117.17        49.15 o                         
 -18   2  15        883.42        924.90       150.83 o                         
 -16   2  15         11.95         15.54        52.81 o                         
 -14   2  15        182.95        264.43        96.98 o                         
 -12   2  15       3605.38       3150.97       301.01 o                         
 -10   2  15        267.20        306.49        77.65 o                         
  -8   2  15        397.69        444.84        74.07 o                         
  -6   2  15        345.64        248.07        77.97 o                         
  -4   2  15         43.98         74.90        74.51 o                         
  -2   2  15        246.43        225.92        52.27 o                         
   0   2  15        119.36        139.60        47.30 o                         
   2   2  15       2148.96       2550.18       215.88 o                         
   4   2  15        574.84        484.09        78.25 o                         
   6   2  15        784.70        932.32       116.97 o                         
   8   2  15        701.36        623.16        77.24 o                         
  10   2  15          8.62          9.91        19.65 o                         
  12   2  15         25.13         12.36        32.72 o                         
 -21   3  15        410.25        384.92        71.29 o                         
 -19   3  15        897.09        954.86       140.85 o                         
 -17   3  15         97.24        124.52        53.34 o                         
 -15   3  15          4.62         14.16        58.67 o                         
 -13   3  15        288.54        241.94        86.96 o                         
 -11   3  15       9423.61       8396.09       457.45 o                         
  -9   3  15        865.03        929.45       136.18 o                         
  -7   3  15       8158.87       8405.79       340.60 o                         
  -5   3  15        760.25        841.50       141.10 o                         
  -3   3  15        403.16        331.97        71.50 o                         
  -1   3  15         13.27        -23.05        38.15 o                         
   1   3  15         85.94         34.27        38.96 o                         
   3   3  15         82.08         28.37        29.46 o                         
   5   3  15        214.34        263.24        63.35 o                         
   7   3  15         67.47         48.08        22.29 o                         
   9   3  15        853.57        687.97       103.88 o                         
  11   3  15        861.13        830.31       186.16 o                         
  13   3  15         62.74         81.93        52.07 o                         
 -20   4  15         40.98         83.52        42.82 o                         
 -18   4  15          0.50         74.90        46.82 o                         
 -16   4  15        208.32        183.09        58.52 o                         
 -14   4  15       1900.88       1722.48       228.36 o                         
 -12   4  15       5025.94       4657.13       318.95 o                         
 -10   4  15        119.03        132.02        44.45 o                         
  -8   4  15        699.60        719.10        97.00 o                         
  -6   4  15        985.28        852.54       115.23 o                         
  -4   4  15       1016.38       1115.18       131.11 o                         
  -2   4  15        161.56        110.62        30.75 o                         
   0   4  15       1656.79       1710.75       157.72 o                         
   2   4  15         27.36         37.20        30.83 o                         
   4   4  15        557.50        577.98        97.13 o                         
   6   4  15       1105.88       1127.04        92.16 o                         
   8   4  15        753.39        784.29        98.38 o                         
  10   4  15       1381.68       1226.74       262.43 o                         
  12   4  15         14.23          5.34        22.63 o                         
 -19   5  15        102.41         57.41        34.04 o                         
 -17   5  15          0.05         13.66        32.62 o                         
 -15   5  15        363.99        274.78        86.59 o                         
 -13   5  15       1988.29       2050.56       261.08 o                         
 -11   5  15        151.27        132.67        63.34 o                         
  -9   5  15       1155.65       1131.38       126.52 o                         
  -7   5  15       3345.80       3300.38       243.57 o                         
  -5   5  15       1431.05       1642.24       168.67 o                         
  -3   5  15       2931.90       3399.42       285.65 o                         
  -1   5  15        427.53        424.86       120.62 o                         
   1   5  15       4588.39       4903.23       286.88 o                         
   3   5  15         82.13        129.70        34.52 o                         
   5   5  15       1230.81       1311.70       120.34 o                         
   7   5  15          8.45          2.70        33.26 o                         
   9   5  15       2268.61       2440.52       180.23 o                         
  11   5  15         62.44         42.41        25.80 o                         
 -18   6  15        152.72        211.95        66.57 o                         
 -16   6  15         65.58         39.08        32.66 o                         
 -14   6  15         57.38         61.86         9.16 o                         
 -12   6  15        547.39        504.28       144.91 o                         
 -10   6  15       1426.01       1494.66       128.73 o                         
  -8   6  15       6443.71       6238.97       338.25 o                         
  -6   6  15         88.28         70.08        53.36 o                         
  -4   6  15         66.23         12.79        37.60 o                         
  -2   6  15       1001.67       1158.08       175.66 o                         
   0   6  15        345.48        338.38        68.36 o                         
   2   6  15         12.20         31.76        15.50 o                         
   4   6  15        270.21        329.49        66.11 o                         
   6   6  15          7.65         26.40        33.50 o                         
   8   6  15         88.35        123.55        34.78 o                         
  10   6  15        146.96        157.66        46.70 o                         
 -17   7  15          9.05         -1.40        23.80 o                         
 -15   7  15         25.57         76.70        35.89 o                         
 -13   7  15         37.67          5.65        48.51 o                         
 -11   7  15        839.06        773.29       168.13 o                         
  -9   7  15        142.55        119.07        32.47 o                         
  -7   7  15        837.07        787.93       108.32 o                         
  -5   7  15         82.87        876.93       713.60 o                         
  -3   7  15        831.17        752.11       112.20 o                         
  -1   7  15         82.23         52.80        21.40 o                         
   1   7  15       1760.12       1969.66       171.92 o                         
   3   7  15        486.42        559.98        82.75 o                         
   5   7  15        881.10       1045.12       106.93 o                         
   7   7  15          2.68         49.55        58.84 o                         
   9   7  15         35.78         92.37        48.68 o                         
 -16   8  15        390.77        464.42        72.50 o                         
 -14   8  15         33.94        -14.73        30.29 o                         
 -12   8  15        187.62        200.97        83.69 o                         
 -10   8  15        225.68        108.11        27.42 o                         
  -8   8  15         12.54          7.69        39.19 o                         
  -6   8  15        465.75        344.78       196.97 o                         
  -4   8  15         32.38          7.39        44.36 o                         
  -2   8  15        557.64        537.04       101.66 o                         
   0   8  15        108.87         96.63        59.69 o                         
   2   8  15         10.78         -6.98         6.98 o                         
   4   8  15          0.22         10.39        26.39 o                         
   6   8  15         70.95         62.92        42.99 o                         
 -13   9  15          1.70         27.96        26.18 o                         
 -11   9  15          3.27         23.34        34.93 o                         
  -9   9  15         56.24          0.24        43.02 o                         
  -7   9  15          7.36         11.18        25.74 o                         
  -5   9  15        172.41        149.47        33.06 o                         
  -3   9  15          6.03        -17.39        17.39 o                         
  -1   9  15        237.20        290.62        55.62 o                         
   1   9  15         19.03         27.88        16.00 o                         
   3   9  15        577.40        630.85        70.43 o                         
  -4  10  15         65.52         84.27        50.47 o                         
  -2  10  15        757.07        810.70       137.40 o                         
   0  10  15         35.50        100.02        41.64 o                         
 -22   0  16       1378.21       1638.84       196.06 o                         
 -20   0  16          2.43         39.44        48.33 o                         
 -18   0  16        132.14        127.27        84.47 o                         
 -16   0  16       1000.59        905.31       230.01 o                         
 -14   0  16          2.26        -44.96        66.20 o                         
 -12   0  16       3453.29       2916.60       488.39 o                         
 -10   0  16        344.00        362.05       150.91 o                         
  -8   0  16       3620.34       4099.99       348.68 o                         
  -6   0  16        401.18        442.75       123.04 o                         
  -4   0  16        195.52        153.00        66.75 o                         
  -2   0  16         44.92         -9.13        45.48 o                         
   0   0  16        795.77        891.53       142.78 o                         
   2   0  16         79.79        148.55       158.89 o                         
   4   0  16        118.14        103.71       113.96 o                         
   6   0  16        348.90        355.99       121.68 o                         
   8   0  16         82.45        152.97        69.65 o                         
  10   0  16        557.09        353.41       167.97 o                         
 -21   1  16         12.66        -16.23        22.42 o                         
 -19   1  16         33.12         68.40        21.51 o                         
 -17   1  16        656.71        611.59       122.11 o                         
 -15   1  16        626.56        598.62       138.85 o                         
 -13   1  16       1213.87       1235.45       216.08 o                         
 -11   1  16        301.76        254.51       123.83 o                         
  -9   1  16        791.17        725.76       114.81 o                         
  -7   1  16       2992.71       3231.07       320.35 o                         
  -5   1  16        974.48       1024.15       108.71 o                         
  -3   1  16          5.26         32.12        24.65 o                         
  -1   1  16       2037.69       2366.73       167.77 o                         
   1   1  16         22.88         32.47        31.98 o                         
   3   1  16          0.00        -11.58        11.58 o                         
   5   1  16        220.88        100.54        40.97 o                         
   7   1  16          0.03         27.16        49.05 o                         
   9   1  16        154.49         80.59        35.53 o                         
  11   1  16          0.08        -29.84        29.84 o                         
 -22   2  16        375.82        492.83        73.68 o                         
 -20   2  16        642.38        771.85       116.29 o                         
 -18   2  16        528.63        586.18       116.46 o                         
 -16   2  16       1460.23       1679.90       221.78 o                         
 -14   2  16         48.92          1.75        32.15 o                         
 -12   2  16       3168.39       2820.83       341.02 o                         
 -10   2  16         24.41         73.82        50.57 o                         
  -8   2  16       1388.75       1510.99       170.99 o                         
  -6   2  16       1131.18       1366.06       165.27 o                         
  -4   2  16        517.34        469.11        89.39 o                         
  -2   2  16        505.23        544.35        96.35 o                         
   0   2  16         11.83         -4.59         4.59 o                         
   2   2  16       1723.15       1715.85       159.10 o                         
   4   2  16         10.07         54.84        56.39 o                         
   6   2  16         23.19        180.61        62.99 o                         
   8   2  16         14.72        -13.52        64.09 o                         
  10   2  16        243.54        145.89        46.04 o                         
  12   2  16         64.54         70.89        45.30 o                         
 -21   3  16         34.18         57.77        25.82 o                         
 -19   3  16          4.20         37.48        30.42 o                         
 -17   3  16          3.71         32.08        37.24 o                         
 -15   3  16        745.39        740.57       143.05 o                         
 -13   3  16         15.04        -67.70        67.70 o                         
 -11   3  16       2307.09       2166.95       235.74 o                         
  -9   3  16        610.59        698.80       112.76 o                         
  -7   3  16       5276.08       5927.99       324.24 o                         
  -5   3  16        552.79        657.41        96.87 o                         
  -3   3  16       1598.43       1856.54       168.81 o                         
  -1   3  16       4783.77       5623.83       280.48 o                         
   1   3  16        186.92         80.01        44.93 o                         
   3   3  16        843.76       1027.02       176.07 o                         
   5   3  16        126.96        117.14        44.16 o                         
   7   3  16       3203.12       2771.54       249.07 o                         
   9   3  16        214.89        121.38        37.30 o                         
  11   3  16         51.11         -0.37        49.20 o                         
 -20   4  16        242.33        287.04        62.86 o                         
 -18   4  16        275.56        292.88        83.27 o                         
 -16   4  16          2.45         -7.43        90.49 o                         
 -14   4  16        742.49        787.45       166.55 o                         
 -12   4  16          2.80         39.76        22.67 o                         
 -10   4  16        952.99        815.03       113.37 o                         
  -8   4  16       1208.69       1139.18       133.93 o                         
  -6   4  16        178.07        201.81        55.78 o                         
  -4   4  16        101.06         24.57        44.22 o                         
  -2   4  16        194.08        156.73        31.61 o                         
   0   4  16       2880.87       3287.72       213.75 o                         
   2   4  16        370.09        364.45        72.57 o                         
   4   4  16       1230.07       1216.83       133.21 o                         
   6   4  16        102.54         93.28        41.10 o                         
   8   4  16        132.78        127.91        43.40 o                         
  10   4  16         20.83        129.89       108.91 o                         
 -19   5  16        322.36        363.38        69.40 o                         
 -17   5  16          4.53        -17.55        32.26 o                         
 -15   5  16       1209.80       1211.81       195.36 o                         
 -13   5  16        114.82        217.12       106.79 o                         
 -11   5  16        423.04        338.61        86.97 o                         
  -9   5  16          0.88         -2.72        32.30 o                         
  -7   5  16        476.06        228.44        81.50 o                         
  -5   5  16        948.20       1042.50       176.11 o                         
  -3   5  16         27.71         53.01        30.54 o                         
  -1   5  16        162.24        142.51        65.24 o                         
   1   5  16        106.10         50.97        49.63 o                         
   3   5  16        229.32        150.03        68.79 o                         
   5   5  16        110.72        151.79        36.52 o                         
   7   5  16        657.71        606.77        98.27 o                         
   9   5  16       1691.43       1549.28       297.30 o                         
 -18   6  16         33.54         54.82        31.04 o                         
 -16   6  16        189.81        228.81        68.77 o                         
 -14   6  16         89.05         84.36        59.79 o                         
 -12   6  16        674.12        547.50       160.07 o                         
 -10   6  16         39.36         60.22        20.95 o                         
  -8   6  16          6.47        -15.25        40.72 o                         
  -6   6  16        203.09        161.71        84.07 o                         
  -4   6  16        319.53        173.45       149.63 o                         
  -2   6  16        199.65        308.50        86.06 o                         
   0   6  16        833.76       1084.13       164.17 o                         
   2   6  16          0.91         -8.93        17.19 o                         
   4   6  16        344.41        291.91        50.14 o                         
   6   6  16         21.34         40.91        17.48 o                         
   8   6  16         10.31         67.56        24.99 o                         
 -17   7  16         18.57        125.84        37.82 o                         
 -15   7  16         50.88         22.06        25.11 o                         
 -13   7  16         61.27         36.45        32.36 o                         
 -11   7  16         82.05         62.98        32.00 o                         
  -9   7  16        118.16        109.85        34.89 o                         
  -7   7  16        302.30        330.85        85.47 o                         
  -5   7  16       1116.90       1275.37       164.15 o                         
  -3   7  16       2291.83       2495.38       242.11 o                         
  -1   7  16        771.60        817.27       123.77 o                         
   1   7  16        282.64        334.40        65.55 o                         
   3   7  16         32.56         53.27        28.91 o                         
   5   7  16        389.77        374.79        52.09 o                         
   7   7  16         60.67        394.14       138.61 o                         
 -14   8  16         17.23          9.53        47.21 o                         
 -12   8  16        233.91        102.04        66.53 o                         
 -10   8  16          0.57         41.95        34.19 o                         
  -8   8  16       1468.62       1235.96       354.20 o                         
  -6   8  16          6.86        -13.49        46.69 o                         
  -4   8  16        263.79        179.57        74.40 o                         
  -2   8  16        181.72        208.03        58.91 o                         
   0   8  16         24.06         66.49        27.39 o                         
   2   8  16         94.83         80.75        53.70 o                         
   4   8  16         72.98         72.55        30.32 o                         
 -11   9  16        466.26        496.76       137.35 o                         
  -9   9  16         35.00        100.83        65.73 o                         
  -7   9  16        364.04        236.35        69.89 o                         
  -5   9  16        239.49         86.93        38.57 o                         
  -3   9  16         20.67        -11.81        22.86 o                         
  -1   9  16         37.64         -4.20        12.44 o                         
   1   9  16         37.95        -17.49        21.02 o                         
 -21   1  17         84.87         81.68        30.73 o                         
 -19   1  17         62.82         55.89        18.08 o                         
 -17   1  17        266.70        277.82        88.39 o                         
 -15   1  17         36.04         68.77        35.24 o                         
 -13   1  17       2340.78       1871.13       275.13 o                         
 -11   1  17       2275.02       2256.58       332.27 o                         
  -9   1  17       4645.24       4365.76       358.26 o                         
  -7   1  17       1043.21       1058.86       168.96 o                         
  -5   1  17          2.24         30.88        31.47 o                         
  -3   1  17       1028.86       1034.22       134.60 o                         
  -1   1  17          0.53         34.78        42.03 o                         
   1   1  17         49.80         77.69        69.70 o                         
   3   1  17         34.04         62.26        53.95 o                         
   5   1  17       2181.49       2229.93       289.30 o                         
   7   1  17        288.62        318.56        76.44 o                         
   9   1  17        514.07        391.61        80.82 o                         
 -20   2  17        242.13        234.77        59.88 o                         
 -18   2  17        206.84        228.75        77.33 o                         
 -16   2  17        749.84        642.20       145.87 o                         
 -14   2  17        120.72        116.31        76.88 o                         
 -12   2  17        354.10        580.84       165.63 o                         
 -10   2  17        370.32        322.29       100.61 o                         
  -8   2  17       3925.45       3793.70       305.15 o                         
  -6   2  17        478.95        431.05        88.24 o                         
  -4   2  17       4328.45       4890.62       316.37 o                         
  -2   2  17       4108.19       4509.47       307.22 o                         
   0   2  17        339.28        445.41        88.91 o                         
   2   2  17        477.01        432.61        81.32 o                         
   4   2  17         15.77          2.41        35.16 o                         
   6   2  17          3.17        -16.55        35.22 o                         
   8   2  17         54.34         62.60        43.36 o                         
  10   2  17        812.50        583.51       128.34 o                         
 -21   3  17        412.16        439.98        65.96 o                         
 -19   3  17          0.52         14.39        16.04 o                         
 -17   3  17          0.29         11.76        26.79 o                         
 -15   3  17       1355.76       1353.75       211.63 o                         
 -13   3  17          3.92         67.88        54.29 o                         
 -11   3  17        941.44        897.70       128.92 o                         
  -9   3  17        172.54        235.00        70.32 o                         
  -7   3  17        222.60        357.40       140.43 o                         
  -5   3  17          8.38         65.77        41.88 o                         
  -3   3  17        267.39        246.57        71.90 o                         
  -1   3  17       3405.03       3450.19       227.66 o                         
   1   3  17        238.46        188.31        70.98 o                         
   3   3  17       3250.80       3032.62       410.77 o                         
   5   3  17         22.90         73.93        38.82 o                         
   7   3  17          8.93        -11.36        11.36 o                         
   9   3  17          1.79         34.37        23.00 o                         
 -20   4  17        128.60        349.29       107.81 o                         
 -18   4  17         22.77         32.06        58.50 o                         
 -16   4  17         89.40         53.96        38.66 o                         
 -14   4  17         74.55         79.78        65.93 o                         
 -12   4  17          0.51         28.13        77.14 o                         
 -10   4  17       1038.04        929.47       123.75 o                         
  -8   4  17       1451.85       1383.46       176.36 o                         
  -6   4  17       2288.03       2551.47       216.60 o                         
  -4   4  17          0.07         61.77        35.93 o                         
  -2   4  17         45.75        119.25        53.65 o                         
   0   4  17        573.51        608.34        92.37 o                         
   2   4  17       1336.93       1334.80       132.72 o                         
   4   4  17       1130.37       1016.46       119.58 o                         
   6   4  17       1099.81        872.24       110.95 o                         
   8   4  17         38.32        -26.39        35.33 o                         
 -19   5  17        243.86        249.09        53.52 o                         
 -17   5  17          5.91         23.77        39.01 o                         
 -15   5  17          1.60          1.88        33.04 o                         
 -13   5  17         10.21         36.26        46.50 o                         
 -11   5  17         80.36         71.61        39.11 o                         
  -9   5  17        206.24        226.30        51.64 o                         
  -7   5  17       1724.70       1873.16       194.64 o                         
  -5   5  17        778.32        855.53       144.53 o                         
  -3   5  17        164.45        302.54        71.71 o                         
  -1   5  17        318.34        357.84        89.92 o                         
   1   5  17        178.54        157.01       140.76 o                         
   3   5  17        481.44        593.79       108.75 o                         
   5   5  17        160.67        111.63        32.68 o                         
   7   5  17        451.22        338.67        94.13 o                         
 -18   6  17        163.79        124.08        36.43 o                         
 -16   6  17          2.95        -34.33        62.57 o                         
 -14   6  17         70.74         45.05        47.79 o                         
 -12   6  17         73.23         41.97        44.42 o                         
 -10   6  17        362.10        281.60        67.91 o                         
  -8   6  17        165.61        167.31        70.67 o                         
  -6   6  17        308.66        169.35       187.63 o                         
  -4   6  17         33.36         18.64        88.61 o                         
  -2   6  17        432.54        400.63        98.62 o                         
   0   6  17          1.77         31.60        82.48 o                         
   2   6  17        309.01        502.41        98.36 o                         
   4   6  17        126.57        117.87        32.39 o                         
   6   6  17         54.65         58.44        44.59 o                         
 -15   7  17         86.15         53.70        28.39 o                         
 -13   7  17        339.64        194.52        92.50 o                         
 -11   7  17        352.67        137.61        91.53 o                         
  -9   7  17         32.92          8.74        17.22 o                         
  -7   7  17          3.26          9.36        36.46 o                         
  -5   7  17       1456.13       1213.16       507.03 o                         
  -3   7  17        688.90        683.56       150.32 o                         
  -1   7  17        545.24        369.60       323.51 o                         
   1   7  17        211.57        302.67        69.60 o                         
   3   7  17        562.73        598.65       151.00 o                         
   5   7  17         17.02        -23.92        25.97 o                         
 -12   8  17        191.52        135.97        62.18 o                         
 -10   8  17          2.98         19.18        34.32 o                         
  -8   8  17        200.97        148.48        96.68 o                         
  -6   8  17        226.83        162.82        52.51 o                         
  -4   8  17        681.67        708.46       281.08 o                         
  -2   8  17        261.51        321.46        98.61 o                         
   0   8  17          0.04         59.31        38.01 o                         
   2   8  17         41.73         64.23        34.41 o                         
  -5   9  17         42.83         41.69         6.44 o                         
  -3   9  17          5.55        119.36        57.65 o                         
  -1   9  17         57.33         40.81        42.97 o                         
 -20   0  18       1198.63       1574.91       218.84 o                         
 -18   0  18        524.30        746.16       190.95 o                         
 -16   0  18        259.03        238.10       104.14 o                         
 -14   0  18        428.27        484.19       216.12 o                         
 -12   0  18       1552.84       1332.47       381.20 o                         
 -10   0  18       6122.51       6139.03       862.37 o                         
  -8   0  18        370.16        284.73       116.74 o                         
  -6   0  18       4968.72       5159.67       394.77 o                         
  -4   0  18       1213.07       1289.91       192.74 o                         
  -2   0  18          5.61         -2.62        45.15 o                         
   0   0  18        538.36        670.94       135.62 o                         
   2   0  18        261.31        448.36       177.67 o                         
   4   0  18        310.88        266.81       102.42 o                         
   6   0  18        316.72        473.30       198.08 o                         
   8   0  18        214.16        260.70       145.08 o                         
 -21   1  18        625.56        728.94        90.21 o                         
 -19   1  18         60.97         36.96        69.62 o                         
 -17   1  18         25.93        -22.56        33.34 o                         
 -15   1  18          0.51         83.12        70.61 o                         
 -13   1  18        167.86        143.86        68.15 o                         
 -11   1  18        317.68        285.36        94.20 o                         
  -9   1  18         59.94        -10.66        35.87 o                         
  -7   1  18        584.06        529.43       113.31 o                         
  -5   1  18       3251.50       3459.34       278.95 o                         
  -3   1  18        179.07        176.69        47.96 o                         
  -1   1  18        945.81        800.64       140.25 o                         
   1   1  18        387.28        469.11       100.99 o                         
   3   1  18       1123.80       1139.02       142.01 o                         
   5   1  18          5.96        -49.95        49.95 o                         
   7   1  18        445.38        420.47       107.90 o                         
   9   1  18         25.88         15.61        20.89 o                         
 -20   2  18        244.75        262.19        57.77 o                         
 -18   2  18        211.72        277.19        87.68 o                         
 -16   2  18         42.41          9.22        46.43 o                         
 -14   2  18        294.46        350.78       133.86 o                         
 -12   2  18        493.18        459.19       130.40 o                         
 -10   2  18        522.79        403.60        83.75 o                         
  -8   2  18         39.66         17.65        32.61 o                         
  -6   2  18         14.71        -21.45        40.33 o                         
  -4   2  18        449.09        554.88       104.12 o                         
  -2   2  18         13.04        131.67        72.36 o                         
   0   2  18        130.32         90.57        37.94 o                         
   2   2  18       1459.32       1462.82       213.89 o                         
   4   2  18        198.76        191.91        84.06 o                         
   6   2  18        281.28        151.63       102.64 o                         
   8   2  18          1.10        -26.23        34.72 o                         
 -19   3  18         98.50        153.95        44.20 o                         
 -17   3  18         52.00          8.81        55.17 o                         
 -15   3  18         19.52        -65.47        82.51 o                         
 -13   3  18       2360.06       1941.54       294.29 o                         
 -11   3  18         91.66         96.54        47.72 o                         
  -9   3  18        586.95        684.49       120.93 o                         
  -7   3  18       1061.40       1165.68       157.40 o                         
  -5   3  18       1529.91       1697.01       182.68 o                         
  -3   3  18       3398.88       4072.89       243.67 o                         
  -1   3  18        249.35        282.36        71.00 o                         
   1   3  18         69.04          6.77        27.05 o                         
   3   3  18       1041.01       1048.15       124.71 o                         
   5   3  18        492.06        517.44       361.30 o                         
   7   3  18        112.52         36.88        30.63 o                         
 -18   4  18        149.72        160.32        50.92 o                         
 -16   4  18        215.74        260.06        75.89 o                         
 -14   4  18        136.36         53.10        36.84 o                         
 -12   4  18        377.58        439.14        83.63 o                         
 -10   4  18        999.61       1034.57       128.82 o                         
  -8   4  18        482.62        357.61       153.65 o                         
  -6   4  18        304.85        229.00        95.00 o                         
  -4   4  18        723.34        927.70       113.98 o                         
  -2   4  18         12.85         19.52        61.36 o                         
   0   4  18         47.65         63.12        44.10 o                         
   2   4  18          2.27          6.94        22.24 o                         
   4   4  18        801.37        821.18        88.57 o                         
   6   4  18          8.17         54.57        76.18 o                         
 -17   5  18          5.30         87.90        43.16 o                         
 -15   5  18         26.30         82.16        41.34 o                         
 -13   5  18        487.53        503.85       137.73 o                         
 -11   5  18        235.70        231.92        55.93 o                         
  -9   5  18       4045.78       4106.06       269.93 o                         
  -7   5  18        980.66       1166.91       209.15 o                         
  -5   5  18        145.48         96.42        51.15 o                         
  -3   5  18       1020.05       1182.57       134.64 o                         
  -1   5  18          2.18        -18.90        18.90 o                         
   1   5  18        247.20        339.57       115.92 o                         
   3   5  18          3.52         49.71        59.14 o                         
   5   5  18         10.07         19.04        23.75 o                         
 -16   6  18          1.40         27.39        38.76 o                         
 -14   6  18         39.39         16.44        27.79 o                         
 -12   6  18         20.96         12.85        53.17 o                         
 -10   6  18        991.85        711.97       190.10 o                         
  -8   6  18         71.76        -35.25        47.66 o                         
  -6   6  18        196.93         83.58       156.34 o                         
  -4   6  18          0.04         18.24        25.08 o                         
  -2   6  18         15.79         20.67        47.15 o                         
   0   6  18        217.72        198.16        48.67 o                         
   2   6  18        138.41        147.73        58.19 o                         
   4   6  18          4.57         13.79        43.44 o                         
 -13   7  18        147.52        108.44        51.60 o                         
 -11   7  18        257.26        102.10        98.08 o                         
  -9   7  18         88.67        111.09        42.42 o                         
  -7   7  18         45.34         17.79        15.77 o                         
  -5   7  18        117.70         61.36        60.86 o                         
  -3   7  18        330.43        423.16        81.09 o                         
  -1   7  18        613.31        654.28       109.26 o                         
   1   7  18         85.81         78.11        50.57 o                         
   3   7  18        116.85        360.21       157.84 o                         
  -6   8  18        684.60        957.36       135.09 o                         
  -4   8  18         32.27         24.09        44.27 o                         
  -2   8  18        637.34        627.43       256.69 o                         
   0   8  18          1.31         22.10        36.67 o                         
 -19   1  19         39.04         29.67        28.59 o                         
 -17   1  19        277.80        464.49       111.82 o                         
 -15   1  19         87.94        -11.82        31.64 o                         
 -13   1  19        242.51        177.17        78.78 o                         
 -11   1  19         12.94        -59.89        59.89 o                         
  -9   1  19        741.64        545.47       149.74 o                         
  -7   1  19       1788.67       1859.98       192.86 o                         
  -5   1  19        299.19        313.29        95.13 o                         
  -3   1  19       1912.64       2009.19       198.10 o                         
  -1   1  19        180.67        247.59        65.54 o                         
   1   1  19       1349.52       1377.09       127.68 o                         
   3   1  19          8.03         40.45        47.31 o                         
   5   1  19        262.69        244.95        83.31 o                         
   7   1  19       1077.25        762.64       294.27 o                         
 -20   2  19          9.37        -15.40        15.40 o                         
 -18   2  19        333.11        352.49        84.87 o                         
 -16   2  19        925.64        873.17       127.72 o                         
 -14   2  19          0.80         -1.15        35.52 o                         
 -12   2  19          2.45         27.16        46.72 o                         
 -10   2  19        400.87        282.40       145.15 o                         
  -8   2  19         17.22         -7.20        21.23 o                         
  -6   2  19       5314.76       5506.87       345.20 o                         
  -4   2  19         24.14        -19.34        24.05 o                         
  -2   2  19        532.92       1043.89       440.16 o                         
   0   2  19         50.81         44.44        14.10 o                         
   2   2  19       3311.23       3563.75       219.67 o                         
   4   2  19        539.74        356.13       146.07 o                         
   6   2  19       1275.68       1006.09       435.57 o                         
 -19   3  19          0.49          8.64        25.41 o                         
 -17   3  19        129.67         64.38        39.47 o                         
 -15   3  19        282.99        228.78        89.38 o                         
 -13   3  19         89.58         44.19        82.63 o                         
 -11   3  19          0.12         13.14        35.35 o                         
  -9   3  19        128.80        106.43        44.69 o                         
  -7   3  19        992.73        939.46       142.56 o                         
  -5   3  19        302.37        212.96        65.00 o                         
  -3   3  19        376.95        295.14        70.35 o                         
  -1   3  19         68.01         38.26        43.57 o                         
   1   3  19         54.01         56.74        31.99 o                         
   3   3  19        487.05        432.82        83.81 o                         
   5   3  19       1183.32        677.26       305.49 o                         
   7   3  19        183.59         64.19        67.63 o                         
 -18   4  19         32.06         62.50        36.71 o                         
 -16   4  19          5.39         10.35        16.29 o                         
 -14   4  19         17.81         63.89        74.22 o                         
 -12   4  19         15.13        -17.82        17.82 o                         
 -10   4  19        811.21        905.68       112.85 o                         
  -8   4  19         15.14         42.56        22.07 o                         
  -6   4  19        222.22        204.54        42.09 o                         
  -4   4  19         97.82         90.12        59.15 o                         
  -2   4  19        718.85        720.01       100.04 o                         
   0   4  19          0.00        -35.89        35.89 o                         
   2   4  19        305.60        260.18        56.24 o                         
   4   4  19        196.17        172.00        66.75 o                         
 -17   5  19        114.95        115.73        43.05 o                         
 -15   5  19         14.85         15.69        20.95 o                         
 -13   5  19        657.05        664.33       165.32 o                         
 -11   5  19         97.42        105.69        35.95 o                         
  -9   5  19        516.99        541.04        87.15 o                         
  -7   5  19        378.79        201.80       202.89 o                         
  -5   5  19        948.93       1333.62       261.33 o                         
  -3   5  19        262.94        280.81        61.03 o                         
  -1   5  19        364.05        402.70        86.40 o                         
   1   5  19          0.06         25.76        59.22 o                         
   3   5  19         18.94        -21.82        21.82 o                         
 -14   6  19        871.98        621.16       120.54 o                         
 -12   6  19         24.75         -4.12        21.16 o                         
 -10   6  19         98.42        131.40        57.12 o                         
  -8   6  19         18.86         52.31        28.99 o                         
  -6   6  19          5.88        -14.72        14.72 o                         
  -4   6  19         12.64         49.44        44.78 o                         
  -2   6  19         18.04        -39.07        39.07 o                         
   0   6  19        158.01        148.53        50.21 o                         
   2   6  19         11.22        -10.66        17.69 o                         
  -9   7  19        151.41        134.44        65.92 o                         
  -7   7  19        136.90         53.72        57.86 o                         
  -5   7  19        340.51        286.51       142.48 o                         
  -3   7  19        132.86        148.52        39.87 o                         
  -1   7  19        325.75        403.35        75.28 o                         
   1   7  19        709.10        632.78       107.17 o                         
  -4   8  19         91.25         87.01        33.62 o                         
 -18   0  20        545.84        492.89       107.43 o                         
 -16   0  20        485.34        289.92       125.90 o                         
 -14   0  20          1.96         -0.97        49.27 o                         
 -12   0  20         18.03         36.41        84.05 o                         
 -10   0  20          2.55         18.89        61.67 o                         
  -8   0  20        125.15         68.35        79.10 o                         
  -6   0  20        615.71        632.46       236.47 o                         
  -4   0  20       2868.38       3137.58       438.67 o                         
  -2   0  20        103.96         67.06        53.99 o                         
   0   0  20        940.99        805.41       145.71 o                         
   2   0  20        218.95        209.78        64.99 o                         
   4   0  20        738.01        592.49       180.02 o                         
   6   0  20        155.92          0.25        34.16 o                         
 -19   1  20          5.32         26.65        28.41 o                         
 -17   1  20        220.16        187.13        60.14 o                         
 -15   1  20          1.63        -14.47        39.88 o                         
 -13   1  20         18.79         12.89        38.05 o                         
 -11   1  20        227.93        109.26        45.23 o                         
  -9   1  20        389.93        239.07        94.76 o                         
  -7   1  20          2.31        -38.24        56.12 o                         
  -5   1  20        341.12        308.60        82.94 o                         
  -3   1  20        191.29        157.79        59.84 o                         
  -1   1  20         42.36         13.31        39.95 o                         
   1   1  20         90.59         45.91        31.26 o                         
   3   1  20          4.20         52.74        19.41 o                         
   5   1  20        124.49        144.28        63.20 o                         
   7   1  20         36.33         42.37        76.20 o                         
 -18   2  20         46.72         48.57        17.52 o                         
 -16   2  20        252.27        202.36        67.98 o                         
 -14   2  20        712.49        432.96       117.10 o                         
 -12   2  20        232.74        244.58        51.25 o                         
 -10   2  20          5.62        -41.84        93.30 o                         
  -8   2  20          5.62         47.77        45.70 o                         
  -6   2  20        140.46        165.44        51.93 o                         
  -4   2  20        256.68        276.89        64.86 o                         
  -2   2  20          0.15        -19.29        28.05 o                         
   0   2  20        275.34        179.94        44.01 o                         
   2   2  20         65.20         12.57        17.87 o                         
   4   2  20          6.71         10.05        17.25 o                         
   6   2  20         59.87          7.63        33.98 o                         
 -17   3  20          1.52        -12.71        31.65 o                         
 -15   3  20        173.34         92.64        53.31 o                         
 -13   3  20         70.28         48.45        55.51 o                         
 -11   3  20          0.51          7.84        40.66 o                         
  -9   3  20        111.66         87.81        48.66 o                         
  -7   3  20       1041.91       1096.08       143.46 o                         
  -5   3  20        106.21         95.08        33.49 o                         
  -3   3  20        184.91        184.33        47.99 o                         
  -1   3  20       1261.32       1340.85       162.35 o                         
   1   3  20        184.35        144.40        50.15 o                         
   3   3  20         34.67        -11.39        39.18 o                         
   5   3  20        148.21         65.73        70.56 o                         
 -16   4  20        123.92        107.78        40.06 o                         
 -14   4  20         13.10        -36.81        37.94 o                         
 -12   4  20        256.76        221.33        81.42 o                         
 -10   4  20          0.82         63.09        42.45 o                         
  -8   4  20        614.19        714.02       110.10 o                         
  -6   4  20         77.46          1.08        63.24 o                         
  -4   4  20        458.18        498.07        79.24 o                         
  -2   4  20         26.99         59.40        29.99 o                         
   0   4  20        136.44        108.53        32.55 o                         
   2   4  20        447.32        224.44       103.13 o                         
 -15   5  20        124.32         72.33        62.33 o                         
 -13   5  20          0.16        -66.80        72.06 o                         
 -11   5  20          0.07         61.49        12.73 o                         
  -9   5  20          1.37         -8.00        17.32 o                         
  -7   5  20         34.28        -12.12        55.21 o                         
  -5   5  20        470.98        659.61        88.81 o                         
  -3   5  20         59.08          7.76        25.82 o                         
  -1   5  20       1044.82       1187.12       138.10 o                         
   1   5  20         42.48         76.42        36.25 o                         
 -10   6  20        576.26        442.38        94.65 o                         
  -8   6  20        318.58        144.91       121.70 o                         
  -6   6  20         32.98         32.06        36.62 o                         
  -4   6  20         32.14         90.97        46.86 o                         
  -2   6  20         29.28         26.13        59.26 o                         
   0   6  20        424.36        754.89       441.53 o                         
  -7   7  20          4.14         -6.87         6.87 o                         
  -5   7  20        267.33        207.17       158.98 o                         
  -3   7  20        192.67        219.23        51.55 o                         
 -17   1  21         40.07         45.39        20.69 o                         
 -15   1  21        376.44        184.78        67.12 o                         
 -13   1  21        291.95        175.45        57.89 o                         
 -11   1  21          5.67        -42.46        65.25 o                         
  -9   1  21        477.13        438.20       298.14 o                         
  -7   1  21         64.24        108.61        72.42 o                         
  -5   1  21         32.37        -31.98        46.27 o                         
  -3   1  21          0.17          5.31        28.66 o                         
  -1   1  21        356.07        354.97        88.57 o                         
   1   1  21        767.83        561.74        95.29 o                         
   3   1  21        171.19         34.30        95.88 o                         
   5   1  21       1399.47        827.96       324.09 o                         
 -16   2  21        125.12         88.07        44.90 o                         
 -14   2  21        163.23        133.86        55.03 o                         
 -12   2  21         34.41         59.79        37.94 o                         
 -10   2  21        476.68        416.76        95.03 o                         
  -8   2  21          0.06         16.92        50.33 o                         
  -6   2  21         26.23         88.77        40.53 o                         
  -4   2  21       2023.80       2243.46       174.29 o                         
  -2   2  21        767.51        715.66        90.25 o                         
   0   2  21        365.82        398.97        84.48 o                         
   2   2  21        153.21        -65.90        65.90 o                         
   4   2  21         57.47        253.36       222.58 o                         
 -15   3  21         35.90         14.07        30.92 o                         
 -13   3  21        220.84        126.71        79.39 o                         
 -11   3  21        115.44        117.75        41.04 o                         
  -9   3  21        317.32        327.44        77.59 o                         
  -7   3  21         66.83         95.41        41.02 o                         
  -5   3  21       1231.00       1276.59       118.14 o                         
  -3   3  21        845.61       1161.10       121.05 o                         
  -1   3  21         31.17         19.33        23.41 o                         
   1   3  21          8.16        -19.59        20.38 o                         
   3   3  21         15.46        -14.95        45.00 o                         
 -14   4  21        339.25        373.09        92.37 o                         
 -12   4  21          7.39        -78.51        80.38 o                         
 -10   4  21        389.69        432.30       172.66 o                         
  -8   4  21         22.06         47.11        25.00 o                         
  -6   4  21         81.17        131.57        41.96 o                         
  -4   4  21       1535.08       1746.77       144.69 o                         
  -2   4  21         57.01         37.77        48.91 o                         
   0   4  21        316.47        300.44        58.97 o                         
 -11   5  21       1766.28       2666.74       264.62 o                         
  -9   5  21          1.33         53.34       240.30 o                         
  -7   5  21        144.76        177.72        47.81 o                         
  -5   5  21         44.55         97.18        33.62 o                         
  -3   5  21        661.29        772.38       114.79 o                         
  -1   5  21          4.94         -6.89        41.71 o                         
  -8   6  21        540.66        442.05        98.00 o                         
  -6   6  21          0.00          7.02        15.22 o                         
  -4   6  21         29.99          6.09        53.93 o                         
  -2   6  21         12.25        -18.70        50.09 o                         
 -14   0  22         91.24         90.57        73.85 o                         
 -12   0  22        867.39        459.53       217.01 o                         
 -10   0  22         75.66         56.26        93.85 o                         
  -8   0  22         61.19         15.51        30.93 o                         
  -6   0  22        880.09        708.38       259.33 o                         
  -4   0  22         23.17         69.73       109.82 o                         
  -2   0  22       1178.13       1069.09       140.66 o                         
   0   0  22        188.06        145.24       113.97 o                         
   2   0  22         22.99         47.18        65.87 o                         
 -15   1  22          6.94        673.07      2993.08 o                         
 -13   1  22          2.00         11.20        11.94 o                         
 -11   1  22        325.01        324.11        81.35 o                         
  -9   1  22        492.67        528.85       260.15 o                         
  -7   1  22          7.96         -4.84        17.30 o                         
  -5   1  22          6.63          1.29        19.92 o                         
  -3   1  22        265.85        164.24        61.23 o                         
  -1   1  22        491.34        346.47        57.10 o                         
   1   1  22        404.84        326.95        90.01 o                         
   3   1  22        236.53         49.06        62.28 o                         
 -14   2  22        397.63        316.44       149.92 o                         
 -12   2  22          0.20         -0.38        28.86 o                         
 -10   2  22        166.42         17.81        42.03 o                         
  -8   2  22          0.04         19.56        38.91 o                         
  -6   2  22        157.70         34.70        67.18 o                         
  -4   2  22          0.37        -24.64        24.64 o                         
  -2   2  22          0.01         51.19        27.26 o                         
   0   2  22        313.16        193.97        64.68 o                         
   2   2  22         29.60        -43.10        50.15 o                         
 -13   3  22         52.93        -29.34        62.89 o                         
 -11   3  22        185.19        244.02        74.03 o                         
  -9   3  22         14.78        -15.07        15.07 o                         
  -7   3  22        274.59        189.39        55.15 o                         
  -5   3  22        261.38        277.19        61.93 o                         
  -3   3  22         50.47        -20.44        21.34 o                         
  -1   3  22        626.68        662.56        89.40 o                         
 -12   4  22        513.80        845.36       139.28 o                         
 -10   4  22        388.99        426.08       174.62 o                         
  -8   4  22        384.93        613.08        93.67 o                         
  -6   4  22         58.71        113.84        93.78 o                         
  -4   4  22          6.13         56.79        12.19 o                         
  -2   4  22         57.89         29.06        18.25 o                         
  -7   5  22          6.22        -17.02        44.94 o                         
  -5   5  22         89.84         90.47        36.90 o                         
  -3   5  22        110.00         75.44        40.27 o                         
 -13   1  23       1346.83        760.05       230.49 o                         
 -11   1  23          0.06         17.49        22.24 o                         
  -9   1  23         53.42         67.75        25.30 o                         
  -7   1  23          6.88         50.70        33.81 o                         
  -5   1  23         28.02          6.75        31.90 o                         
  -3   1  23         11.16          2.53         9.33 o                         
  -1   1  23         14.76         19.64        25.31 o                         
 -12   2  23          5.26         33.04        58.68 o                         
 -10   2  23          0.02         -2.67        20.10 o                         
  -8   2  23          3.59         -3.82        29.01 o                         
  -6   2  23         17.30         42.19        23.50 o                         
  -4   2  23        483.99        517.78        78.41 o                         
  -2   2  23        135.23         90.13        35.12 o                         
 -11   3  23         23.53         93.36        58.70 o                         
  -9   3  23        268.06        336.36        63.56 o                         
  -7   3  23        123.87         62.64        46.17 o                         
  -5   3  23         38.63         47.82        88.78 o                         
  -3   3  23         55.49         54.17        22.70 o                         
  -8   0  24        728.11        591.63       239.16 o                         
  -6   0  24        239.38        198.93        86.69 o                         
  -9   1  24          0.58         27.15        41.35 o                         
  -7   1  24        495.36        465.99        68.65 o                         
                                                                                
